# Supplementary material for: Extraembryonic gut endoderm cells undergo programmed cell death during development
Source: Nat Cell Biol. 2024 Jun 7;26(6):868–77. doi: 10.1038/s41556-024-01431-w (PMC11178501; doi:10.1038/s41556-024-01431-w)
Supplement: Supplementary file 4 — Supplementary tables and associated legends. [file 41556_2024_1431_MOESM4_ESM.xlsx]

## Sheet: Legends
Supplementary Table 1	Single-cell RNA-seq dual+ and mCherry+ cohort overview and processing statistics.
Supplementary Table 2	RNA-seq cohort overview and processing statistics.
Supplementary Table 3	Transcript per million (TPM) measurements for every gene and sample of the RNA-seq cohort.
Supplementary Table 4	List of differentially expressed genes between E9.5 exGut and emGut with promoter DNA methylation status (two-sided Wald test, p-values adjusted for multiple testing using FDR).
Supplementary Table 5	List of DNA methylation-sensitive genes defined based on E8.5 Dnmt3b and Dnmt3a/Dnmt3b knockout embryos.
Supplementary Table 6	WGBS cohort overview and processing statistics.
Supplementary Table 7	Location of CGIs hypermethylated in E6.5 exEndo 1 compared to epiblast.
Supplementary Table 8	Single-cell RNA-seq E13.5 WT and Trp53 KO cohort overview and processing statistics.
Supplementary Table 9	RRBS cohort overview and processing statistics.
Supplementary Table 10	List of gRNAs used in this study.
Supplementary Table 11	MULTI-Seq oligonucleotides.
Supplementary Table 12	List of antibodies used in this study.

## Sheet: Table1_scRNA_E95_stats
cell	nCount_RNA	nFeature_RNA	percent.mt	sort_group	cell_state	origin
TACCGGGCAATTGTGC-1	25426	5579	4.23792	dual_high_mCherry	Colon	embryonic
ACACGCGGTATGGAGC-1	38720	6278	3.82878	dual_high_mCherry	Hindgut	embryonic
CTTTCAAAGGTCACAG-1	8391	3265	14.3776	dual_high_mCherry	Colon	embryonic
TCTACATTCTACTCAT-1	34170	6299	1.73791	dual_high_mCherry	Hindgut	embryonic
CACTGGGCAGAACGCA-1	39907	6017	2.3074	dual_high_mCherry	Hindgut	embryonic
GGTAATCAGCACTAGG-1	6518	2978	6.61246	dual_high_mCherry	Foregut	embryonic
AGTACTGAGTCACTGT-1	48799	6896	2.07655	dual_high_mCherry	Foregut	embryonic
AGAAATGCAGAGTCAG-1	8370	3272	11.2385	dual_high_mCherry	Foregut	embryonic
GGTAATCGTGGCTGAA-1	19280	4974	4.0139	dual_high_mCherry	Colon	embryonic
CGGAACCTCGAGTACT-1	18452	4526	2.5359	dual_high_mCherry	Small intestine	embryonic
CTCATGCTCTTACCGC-1	44117	7121	1.80797	dual_high_mCherry	Hindgut	embryonic
AAGATAGAGGAAGTAG-1	32135	5710	3.12617	dual_high_mCherry	Hindgut	embryonic
GCCAGTGCAACACACT-1	14267	4455	10.6295	dual_high_mCherry	Hindgut	embryonic
AGTACTGAGTTCAACC-1	18384	4192	2.30472	dual_high_mCherry	Foregut	embryonic
CACAGGCGTGAGCTCC-1	17438	4222	3.35971	dual_high_mCherry	Hindgut	embryonic
CCGGTAGGTTGGCCTG-1	11922	3494	5.34262	dual_high_mCherry	Small intestine	embryonic
AGCTCAATCTGCACCT-1	55369	6927	3.15807	dual_high_mCherry	Hindgut	embryonic
TCTGGCTTCTTTGGAG-1	30445	5847	1.73399	dual_high_mCherry	Foregut	embryonic
AGACACTCATCCGCGA-1	21061	5214	2.87206	dual_high_mCherry	Colon	embryonic
GCCGATGTCTAACGCA-1	9051	3191	4.87024	dual_high_mCherry	Small intestine	embryonic
ACATCCCTCAAATGAG-1	4806	2264	14.8356	dual_high_mCherry	Small intestine	embryonic
CAGTTAGGTGGCGCTT-1	13931	3658	5.06029	dual_high_mCherry	Small intestine	embryonic
CAAGAGGGTCAGGCAA-1	27676	5269	2.71617	dual_high_mCherry	Small intestine	embryonic
ATAGAGACATTCTCTA-1	35553	5941	2.12293	dual_high_mCherry	Foregut	embryonic
ACGGAAGTCTGAGCAT-1	64035	7245	1.77345	dual_high_mCherry	Hindgut	embryonic
TCGACCTAGGCACTAG-1	13635	3868	3.61516	dual_high_mCherry	Small intestine	embryonic
CAGTTAGCACAAATCC-1	30464	6176	3.36341	dual_high_mCherry	Colon	embryonic
TATCGCCCAGTTGAAA-1	33245	6162	3.24531	dual_high_mCherry	Colon	embryonic
AAAGGTACATGTGCCG-1	64466	8263	3.89548	dual_high_mCherry	Small intestine	embryonic
GGGAGATAGACCATAA-1	6610	2754	9.53101	dual_high_mCherry	Small intestine	embryonic
AATCACGGTCACTTCC-1	47732	6553	0.785307	dual_high_mCherry	Hindgut	embryonic
GGGCTACTCATAGAGA-1	8026	3148	11.1111	dual_high_mCherry	Small intestine	embryonic
AAGACTCGTTTCGTGA-1	13981	4200	3.53185	dual_high_mCherry	Colon	embryonic
TTCTTGAAGGTCGCCT-1	20448	4906	2.06816	dual_high_mCherry	Colon	embryonic
CTCCAACTCAAGCTTG-1	54826	7849	2.47666	dual_high_mCherry	Small intestine	embryonic
GTTGAACAGTGAGTGC-1	5201	2642	11.4934	dual_high_mCherry	Colon	embryonic
CCGTTCATCAAATGAG-1	37287	5888	2.15492	dual_high_mCherry	Hindgut	embryonic
GAGGCAAGTACCAATC-1	5257	2455	14.3509	dual_high_mCherry	Hindgut	embryonic
AAAGGGCGTTGCTTGA-1	20751	4595	2.1825	dual_high_mCherry	Mesoderm	embryonic
TCAGGGCTCGATGCTA-1	23430	4495	2.01391	dual_high_mCherry	Liver	embryonic
GGGATCCGTTGTATGC-1	17259	5069	7.71058	dual_high_mCherry	Colon	embryonic
GGGTATTTCCGATAAC-1	95481	8671	1.99133	dual_high_mCherry	Liver	embryonic
TCAGGTATCTATCGGA-1	42025	6386	3.15221	dual_high_mCherry	Hindgut	embryonic
GTCTTTAGTATGGAGC-1	24594	5345	3.29867	dual_high_mCherry	Small intestine	embryonic
GTCGTTCAGTGCTCAT-1	15780	3885	1.54597	dual_high_mCherry	Hindgut	embryonic
AGTGTTGCAATCGAAA-1	24143	4680	2.64966	dual_high_mCherry	Hindgut	embryonic
CCGATGGCATCGAACT-1	89949	8658	0.711317	dual_high_mCherry	Mesoderm	embryonic
CCGATGGTCCACGTCT-1	6279	2896	13.9627	dual_high_mCherry	Colon	embryonic
CATGGATGTGTGCCTG-1	43837	6588	3.25442	dual_high_mCherry	Colon	embryonic
AAAGTCCAGTAGCATA-1	51309	6489	1.95051	dual_high_mCherry	Hindgut	embryonic
TGAACGTAGTATAGAC-1	22034	5105	3.73446	dual_high_mCherry	Small intestine	embryonic
ACTGATGTCCACCTCA-1	7140	3076	14.1377	dual_high_mCherry	Hindgut	embryonic
CACATGAGTGGCAACA-1	19677	4379	1.7937	dual_high_mCherry	Small intestine	embryonic
CGCATGGAGATTAGCA-1	24683	5020	1.08951	dual_high_mCherry	Foregut	embryonic
AACGAAAAGATTGTGA-1	43203	6599	1.60828	dual_high_mCherry	Hindgut	embryonic
AACCTTTTCTCAATCT-1	54445	6567	1.59191	dual_high_mCherry	Foregut	embryonic
CACAGGCGTACGAAAT-1	24303	5066	2.02781	dual_high_mCherry	Foregut	embryonic
AAACGAAGTGGTCTAT-1	4790	2347	13.2485	dual_high_mCherry	Foregut	embryonic
AACACACCAAATGAGT-1	57580	7583	1.86426	dual_high_mCherry	Foregut	embryonic
CAGGCCACACGCAGTC-1	22962	5318	3.98049	dual_high_mCherry	Small intestine	embryonic
CACAGGCTCACTACGA-1	51281	6671	0.863581	dual_high_mCherry	Foregut	embryonic
CTCCGATAGCGTTCCG-1	9857	3601	7.47616	dual_high_mCherry	Colon	embryonic
CCGGTAGAGGAACTCG-1	18456	4459	2.46927	dual_high_mCherry	Liver	embryonic
GATCCCTCACCGGCTA-1	5798	2558	3.13739	dual_high_mCherry	Foregut	embryonic
CAAGGGATCTGCAGCG-1	6254	2754	14.3154	dual_high_mCherry	Foregut	embryonic
AAGAACAAGAATCGCG-1	30443	5449	4.11769	dual_high_mCherry	Foregut	embryonic
AAGAACAAGTCGTTAC-1	27613	5268	2.34579	dual_high_mCherry	Foregut	embryonic
CTTCTAATCCGCGATG-1	38688	6585	1.34887	dual_high_mCherry	Hindgut	embryonic
ACCATTTTCGCAATGT-1	7583	3225	7.84443	dual_high_mCherry	Small intestine	embryonic
GATCATGCACGGTGCT-1	14153	4424	9.45755	dual_high_mCherry	Foregut	embryonic
TCGACCTCAGCATACT-1	45046	7171	1.19626	dual_high_mCherry	Hindgut	embryonic
GATCATGGTTTCCAAG-1	31577	5886	2.47238	dual_high_mCherry	Foregut	embryonic
TGTCCCAGTAATGCTC-1	19610	4833	4.72622	dual_high_mCherry	Hindgut	embryonic
ATTCACTAGCGACTTT-1	24300	4804	2.14771	dual_high_mCherry	Small intestine	embryonic
AGCTCAAGTAGACACG-1	61671	6532	1.45068	dual_high_mCherry	Mesoderm	embryonic
TCCCACAAGCCAGACA-1	19830	4845	2.78296	dual_high_mCherry	Foregut	embryonic
CAGATTGCAGCGACCT-1	68470	7313	1.89927	dual_high_mCherry	Liver	embryonic
CTCAAGATCCATTTGT-1	5138	2123	0.0389257	dual_high_mCherry	Mesoderm	embryonic
TGGGCTGAGCTTCGTA-1	18674	4333	4.21284	dual_high_mCherry	Small intestine	embryonic
TCATGTTAGCACGTCC-1	42002	7106	2.14675	dual_high_mCherry	Small intestine	embryonic
CCTCCAATCTCATGCC-1	55571	6635	1.94667	dual_high_mCherry	Hindgut	embryonic
GAGGCAAAGGCACTCC-1	38975	6056	1.6647	dual_high_mCherry	Hindgut	embryonic
CCGGTGATCGGTCTGG-1	21936	4899	2.84386	dual_high_mCherry	Small intestine	embryonic
GTATTTCGTGCCTGAC-1	20302	4780	2.11247	dual_high_mCherry	Liver	embryonic
AGAGCCCGTCGCAACC-1	30386	5644	1.77361	dual_high_mCherry	Colon	embryonic
ATCCACCTCGCAGTCG-1	107449	8806	1.97988	dual_high_mCherry	Hindgut	embryonic
CTCATCGTCCGAGATT-1	12082	3983	8.40712	dual_high_mCherry	Colon	embryonic
AACGAAAGTGTCCATA-1	7245	3137	9.6565	dual_high_mCherry	Foregut	embryonic
TTTAGTCCACTCATAG-1	64122	8186	2.48503	dual_high_mCherry	Mesoderm	embryonic
TCCTCCCCAGTGGGTA-1	19285	4870	3.44631	dual_high_mCherry	Small intestine	embryonic
GTAACACAGCCGAACA-1	5018	2438	14.6953	dual_high_mCherry	Hindgut	embryonic
GAGTTTGCACTTGACA-1	61529	7144	2.00682	dual_high_mCherry	Hindgut	embryonic
ATCCCTGAGCTTGTGT-1	23707	5352	4.08637	dual_high_mCherry	Hindgut	embryonic
ATCCCTGCAGTACTAC-1	23139	5232	0.699965	dual_high_mCherry	Small intestine	embryonic
GTTGCTCCACTTTAGG-1	7331	2487	0.0272777	dual_high_mCherry	Foregut	embryonic
AAACGAACAATTTCGG-1	83106	7845	1.83671	dual_high_mCherry	Hindgut	embryonic
GGTTAACAGAGCTGCA-1	41177	5870	2.65547	dual_high_mCherry	Mesoderm	embryonic
TCCTAATTCGGCACTG-1	3827	2028	13.8417	dual_high_mCherry	Hindgut	embryonic
AAAGGATAGCGTCTGC-1	22199	4777	1.36456	dual_high_mCherry	Foregut	embryonic
TCATATCTCCTTGACC-1	38416	6711	1.97558	dual_high_mCherry	Foregut	embryonic
TACGTCCCAAGTGGGT-1	4475	2174	13.1309	dual_high_mCherry	Foregut	embryonic
ATTCATCAGGTTGGAC-1	11832	4146	8.21582	dual_high_mCherry	Hindgut	embryonic
CTCCAACGTACTAAGA-1	35700	6580	4.15255	dual_high_mCherry	Colon	embryonic
GATTGGTCAAATCAAG-1	13062	4028	2.26507	dual_high_mCherry	Foregut	embryonic
GATTTCTTCCTCAGGG-1	17744	4353	2.55269	dual_high_mCherry	Small intestine	embryonic
CTGTGAAGTGCACGCT-1	64411	7439	1.30058	dual_high_mCherry	Hindgut	embryonic
ATCGCCTCAATCTCTT-1	15953	5063	7.89573	dual_high_mCherry	Small intestine	embryonic
ATCGCCTGTCATAAAG-1	28430	5762	3.04565	dual_high_mCherry	Foregut	embryonic
TGTAAGCGTAGTACGG-1	27937	5456	2.11494	dual_high_mCherry	Foregut	embryonic
GTGAGCCAGGTTGACG-1	10551	3205	2.15125	dual_high_mCherry	Small intestine	embryonic
TCCTGCAGTTAAGACA-1	23921	5571	3.63606	dual_high_mCherry	Foregut	embryonic
AGACAGGAGACGTCCC-1	15714	3960	10.2099	dual_high_mCherry	Small intestine	embryonic
AGGGTCCAGGTTCTTG-1	18811	4333	2.24821	dual_high_mCherry	Small intestine	embryonic
CAGCGTGCATACATCG-1	5258	2661	3.63049	dual_high_mCherry	Foregut	embryonic
TAATCTCCACCGTCTT-1	38958	6257	1.12899	dual_high_mCherry	Foregut	embryonic
GGTGTTAAGATACGAT-1	31495	5956	3.23072	dual_high_mCherry	Hindgut	embryonic
CACTAAGGTCAGTTTG-1	22159	5446	3.4503	dual_high_mCherry	Colon	embryonic
ACGCACGGTCCACAGC-1	24854	5317	2.83163	dual_high_mCherry	Foregut	embryonic
GCCAACGGTCGCGTCA-1	27656	5579	4.10325	dual_high_mCherry	Foregut	embryonic
CTTGAGATCGCGGTAC-1	13347	3719	4.69698	dual_high_mCherry	Small intestine	embryonic
CAGCAGCTCTCATTTG-1	22875	5255	3.89894	dual_high_mCherry	Small intestine	embryonic
GAGTTACCAGCACGAA-1	30656	6308	8.13737	dual_high_mCherry	Small intestine	embryonic
GTGCACGAGACTCAAA-1	10933	3967	11.3397	dual_high_mCherry	Hindgut	embryonic
AAGGTAATCTTGCAGA-1	15631	4205	8.50547	dual_high_mCherry	Small intestine	embryonic
ATCGTCCTCTAGCAAC-1	12125	4185	8.15334	dual_high_mCherry	Small intestine	embryonic
TCGACCTAGGGATGTC-1	31214	6337	2.57864	dual_high_mCherry	Small intestine	embryonic
ACCACAAGTGGCCACT-1	55175	7705	2.34143	dual_high_mCherry	Mesoderm	embryonic
CCTTCAGTCATTGTTC-1	9961	3053	7.81893	dual_high_mCherry	Small intestine	embryonic
ATTCCCGGTCGTGCCA-1	18100	4426	2.5515	dual_high_mCherry	Small intestine	embryonic
CTTCAATTCCCGTGTT-1	25505	5277	1.56391	dual_high_mCherry	Colon	embryonic
AAGTTCGCAGAATTCC-1	35301	5751	1.40729	dual_high_mCherry	Foregut	embryonic
ATTCCCGTCTCTCTTC-1	6223	2931	13.0016	dual_high_mCherry	Foregut	embryonic
CTTCCGACAATACGAA-1	51837	7535	3.76329	dual_high_mCherry	Colon	embryonic
TCAGTGATCGCTACAA-1	6012	2650	12.4231	dual_high_mCherry	Liver	embryonic
GAGGGTAGTTAGGCTT-1	14301	4210	2.92185	dual_high_mCherry	Foregut	embryonic
GTACAGTGTCCACATA-1	34000	6317	3.28953	dual_high_mCherry	Small intestine	embryonic
AACCAACAGTAAAGCT-1	25806	5728	1.82114	dual_high_mCherry	Colon	embryonic
CACCGTTGTAGGACCA-1	24651	5752	4.09248	dual_high_mCherry	Colon	embryonic
AACCAACCACCATATG-1	31990	6048	3.5692	dual_high_mCherry	Small intestine	embryonic
TGTCCCACACCTGCAG-1	90483	8136	2.86712	dual_high_mCherry	Mesoderm	embryonic
GAGTTGTGTCTACGAT-1	24746	4820	1.53883	dual_high_mCherry	Mesoderm	embryonic
TCCCATGTCGGAGTAG-1	7026	2994	11.1775	dual_high_mCherry	Hindgut	embryonic
GACGCTGAGTCATACC-1	10967	3509	3.64697	dual_high_mCherry	Colon	embryonic
TCATTGTTCCGTTTCG-1	8111	3147	14.3315	dual_high_mCherry	Foregut	embryonic
ATTCTACGTACTGTTG-1	18285	4844	3.18788	dual_high_mCherry	Small intestine	embryonic
CTTCGGTTCCAACTGA-1	5419	2633	8.98193	dual_high_mCherry	Foregut	embryonic
TCGCAGGTCTCTTGCG-1	42866	6435	1.51116	dual_high_mCherry	Hindgut	embryonic
GTTGTCCTCTTCGTGC-1	26017	5861	3.50486	dual_high_mCherry	Colon	embryonic
AACCATGGTGCTGTCG-1	8000	3359	11.8581	dual_high_mCherry	Mesoderm	embryonic
CAGTTAGCAGACTGCC-1	15373	4030	5.15806	dual_high_mCherry	Small intestine	embryonic
CGATGCGGTAAGACCG-1	37507	6013	0.972892	dual_high_mCherry	Colon	embryonic
TGTACAGCACAAATGA-1	11257	2710	2.32476	dual_high_mCherry	Hindgut	embryonic
CAGTGCGCACACGGTC-1	7513	3155	13.3049	dual_high_mCherry	Foregut	embryonic
GTTACGAGTAGTCTGT-1	29872	5723	4.8956	dual_high_mCherry	Small intestine	embryonic
GCTCAAAGTGACACAG-1	77952	7740	1.9157	dual_high_mCherry	Hindgut	embryonic
GTTCATTCATCAGCAT-1	26759	5769	1.76717	dual_high_mCherry	Foregut	embryonic
AACCTTTAGTAGAGTT-1	24324	5523	3.88836	dual_high_mCherry	Colon	embryonic
GATCATGAGGATTTGA-1	7176	3145	13.8459	dual_high_mCherry	Hindgut	embryonic
ACGTCCTCATAATCGC-1	62371	6950	1.20511	dual_high_mCherry	Mesoderm	embryonic
GTCATTTCACGGTGCT-1	41325	6116	0.718572	dual_high_mCherry	Hindgut	embryonic
TTGCATTGTGCCTAAT-1	10326	3766	5.2545	dual_high_mCherry	Hindgut	embryonic
AGATCCACACGACGTC-1	34605	6175	2.2504	dual_high_mCherry	Foregut	embryonic
ATTTCACTCGCTATTT-1	85120	8824	2.08718	dual_high_mCherry	Foregut	embryonic
GTATTTCCAACAGCCC-1	44994	6289	1.24211	dual_high_mCherry	Hindgut	embryonic
ATGCATGAGCCGATCC-1	44275	6103	1.48785	dual_high_mCherry	Foregut	embryonic
CTGAGCGGTCTTCTAT-1	26775	5425	1.85925	dual_high_mCherry	Foregut	embryonic
GTATTTCGTACCAATC-1	8585	3059	2.89939	dual_high_mCherry	Foregut	embryonic
CACTGGGGTGGCACTC-1	15072	4033	3.19713	dual_high_mCherry	Small intestine	embryonic
ATGGAGGAGACCAGAC-1	37528	5915	1.7201	dual_high_mCherry	Foregut	embryonic
CATGAGTTCACAATGC-1	23346	5137	2.53105	dual_high_mCherry	Liver	embryonic
AGGGTCCGTATCTCTT-1	32730	5807	1.41723	dual_high_mCherry	Hindgut	embryonic
CTTTCGGCACTTGTGA-1	19365	4589	3.64481	dual_high_mCherry	Hindgut	embryonic
AATGCCATCAATCCAG-1	43640	6696	1.3971	dual_high_mCherry	Foregut	embryonic
AGACTCAGTGTTGAGG-1	21475	4466	2.07625	dual_high_mCherry	Hindgut	embryonic
GAGGGTAAGTAAACTG-1	16247	4178	5.20096	dual_high_mCherry	Small intestine	embryonic
ACCAACACATGACTAC-1	4577	2239	8.8685	dual_high_mCherry	Mesoderm	embryonic
CACCAAAAGCCTGACC-1	17983	4788	3.5232	dual_high_mCherry	Hindgut	embryonic
AGTGTTGCATCCGAGC-1	16665	4265	2.22529	dual_high_mCherry	Colon	embryonic
AGTCAACCAATGGCAG-1	16933	4353	2.9938	dual_high_mCherry	Small intestine	embryonic
GATTCTTGTCCGAAAG-1	17707	4682	3.76581	dual_high_mCherry	Small intestine	embryonic
CCTCAACAGTCAGCCC-1	7583	3228	11.3337	dual_high_mCherry	Foregut	embryonic
GTTGCTCTCTCCCATG-1	7700	3334	9.8767	dual_high_mCherry	Liver	embryonic
ACTTATCTCATGCAGT-1	7427	3160	10.9272	dual_high_mCherry	Small intestine	embryonic
CAACCAACACTTGAGT-1	23074	4796	0.910036	dual_high_mCherry	Small intestine	embryonic
TAGAGTCTCCATTGCC-1	60470	7359	1.29615	dual_high_mCherry	Hindgut	embryonic
CCTTCAGAGCGTATGG-1	34679	5821	4.05674	dual_high_mCherry	Hindgut	embryonic
GTCAGCGAGTACCGGA-1	18720	4572	5.02429	dual_high_mCherry	Hindgut	embryonic
GCCGATGTCGTAGGAG-1	26444	4474	3.60248	dual_high_mCherry	Mesoderm	embryonic
GATGAGGGTCTAGGTT-1	63872	7147	1.65438	dual_high_mCherry	Hindgut	embryonic
CTTCTAATCGCATGAT-1	31012	5723	2.86295	dual_high_mCherry	Hindgut	embryonic
GCAACATTCTCACGAA-1	9191	3583	7.66221	dual_high_mCherry	Hindgut	embryonic
TGAATCGCAGCCTATA-1	19834	4836	5.11593	dual_high_mCherry	Small intestine	embryonic
TTCCAATCAATTGCCA-1	20843	4764	2.04375	dual_high_mCherry	Foregut	embryonic
CCGGTGATCATCCTAT-1	4705	2161	4.05951	dual_high_mCherry	Endothelium	embryonic
ATGACCACACTCAAGT-1	13401	4013	4.46948	dual_high_mCherry	Small intestine	embryonic
CATCCGTGTGCCGTTG-1	15815	4254	2.65453	dual_high_mCherry	Small intestine	embryonic
GAGTGTTGTGTCTAAC-1	4946	2398	8.52525	dual_high_mCherry	Foregut	embryonic
TACTTACTCCGTAGGC-1	19657	4543	4.06326	dual_high_mCherry	Hindgut	embryonic
ATGAGTCAGGCTAACG-1	24690	5231	1.85478	dual_high_mCherry	Small intestine	embryonic
CACAGATAGTTACTCG-1	4628	2324	8.70598	dual_high_mCherry	Foregut	embryonic
CCTCCAACAATGGGTG-1	82102	8097	2.55811	dual_high_mCherry	Mesoderm	embryonic
GCCTGTTCAGTGAGCA-1	4891	2236	10.0368	dual_high_mCherry	Small intestine	embryonic
CAGCCAGCACTGTCCT-1	45560	6746	1.91135	dual_high_mCherry	Liver	embryonic
TGGGCTGCATTATGCG-1	15256	4856	12.0569	dual_high_mCherry	Hindgut	embryonic
TAGGTTGTCTGGCCGA-1	27039	5907	3.26875	dual_high_mCherry	Colon	embryonic
CATTCTACACTCCTGT-1	24257	5332	1.776	dual_high_mCherry	Small intestine	embryonic
TTACGCCAGCTGAGCA-1	31568	6291	3.49927	dual_high_mCherry	Small intestine	embryonic
AAGCATCTCGAGTACT-1	5854	2649	11.4715	dual_high_mCherry	Hindgut	embryonic
AGTACTGGTTCCGCAG-1	34892	5845	1.08011	dual_high_mCherry	Hindgut	embryonic
CATTGCCCATACAGCT-1	22873	5701	2.33402	dual_high_mCherry	Colon	embryonic
GCGAGAAGTCATCGGC-1	132605	9434	1.63897	dual_high_mCherry	Hindgut	embryonic
AGCGCTGAGCTTTCTT-1	29599	5292	2.34702	dual_high_mCherry	Hindgut	embryonic
CAATACGGTGCATTAC-1	10482	3903	10.7044	dual_high_mCherry	Hindgut	embryonic
TCTATACTCGTAGCTA-1	35962	6226	1.46205	dual_high_mCherry	Hindgut	embryonic
CGAGTGCGTCTACATG-1	51083	6915	1.95668	dual_high_mCherry	Foregut	embryonic
CAGGGCTGTTATGTGC-1	22299	2788	2.58284	dual_high_mCherry	Mesoderm	embryonic
ACAGCCGCATGGGAAC-1	8922	3300	10.5723	dual_high_mCherry	Hindgut	embryonic
ACGGTTAGTTATGGTC-1	41623	6478	1.52279	dual_high_mCherry	Foregut	embryonic
ATCTTCAAGTCAGCGA-1	26476	5637	2.06186	dual_high_mCherry	Colon	embryonic
GCATCGGAGCCATTCA-1	18474	4682	3.16052	dual_high_mCherry	Colon	embryonic
TTCTTGAGTGGTAACG-1	26580	5256	3.21998	dual_high_mCherry	Small intestine	embryonic
ACCTGAATCGAGCACC-1	37494	6145	2.66027	dual_high_mCherry	Colon	embryonic
AAAGGGCAGTGCGTCC-1	20773	5138	3.49889	dual_high_mCherry	Small intestine	embryonic
AGACAAAGTCTCAAGT-1	28481	5132	2.05643	dual_high_mCherry	Liver	embryonic
CCAAGCGAGTTGTACC-1	76858	8165	3.93616	dual_high_mCherry	Hindgut	embryonic
AGCTACAGTTTCTATC-1	10624	3902	9.91254	dual_high_mCherry	Colon	embryonic
TATCCTACAGACTCTA-1	42484	6755	1.55989	dual_high_mCherry	Foregut	embryonic
CCAAGCGCATCCCACT-1	24004	5624	3.08596	dual_high_mCherry	Small intestine	embryonic
AGCTCAAGTACAAGCG-1	41283	6168	1.49622	dual_high_mCherry	Foregut	embryonic
TTAGTCTAGCAGTAAT-1	4196	2194	12.1963	dual_high_mCherry	Hindgut	embryonic
CACGTGGAGGTACCTT-1	51018	6899	1.73035	dual_high_mCherry	Hindgut	embryonic
GCGTTTCCAGATACTC-1	43774	6675	1.45262	dual_high_mCherry	Hindgut	embryonic
ACGTACAGTAAGGCTG-1	24331	5343	3.13142	dual_high_mCherry	Small intestine	embryonic
ACTCCCATCGGCTGTG-1	28174	5186	2.24902	dual_high_mCherry	Small intestine	embryonic
ATGTCTTGTGTATTCG-1	17765	4586	3.57444	dual_high_mCherry	Hindgut	embryonic
ACATCGAAGGTCACTT-1	26698	5497	3.5832	dual_high_mCherry	Hindgut	embryonic
ATCATTCAGGAGATAG-1	7275	3022	8.45012	dual_high_mCherry	Small intestine	embryonic
ACATGCAAGGGCAGAG-1	7762	3039	4.94399	dual_high_mCherry	Small intestine	embryonic
TCTGCCAAGTTAGTGA-1	10303	3925	9.73812	dual_high_mCherry	Foregut	embryonic
GGTAACTAGCACTCCG-1	34492	5999	2.9306	dual_high_mCherry	Hindgut	embryonic
TTCTAGTTCATGTCAG-1	9666	3594	13.9119	dual_high_mCherry	Hindgut	embryonic
AAGGTAATCGGATACT-1	17082	4566	3.75205	dual_high_mCherry	Small intestine	embryonic
TACCGAACAGTGGCTC-1	4926	2384	14.8336	dual_high_mCherry	Colon	embryonic
ATTCCATCACGCCACA-1	6296	2709	12.3949	dual_high_mCherry	Small intestine	embryonic
ATTCCATCAGACCAGA-1	23125	4769	4.82058	dual_high_mCherry	Foregut	embryonic
GTAGAAAAGCTATCCA-1	54465	6494	2.05943	dual_high_mCherry	Mesoderm	embryonic
AGGACTTGTCCGGACT-1	19051	4491	3.96242	dual_high_mCherry	Small intestine	embryonic
ATTCCCGAGAAGCCAC-1	20247	4869	1.39739	dual_high_mCherry	Hindgut	embryonic
CGCAGGTAGGATACCG-1	16725	4524	3.17432	dual_high_mCherry	Small intestine	embryonic
AACAACCGTCACTCAA-1	32301	5649	1.26904	dual_high_mCherry	Foregut	embryonic
TCTGTCGCAGGACAGT-1	40928	6230	2.82853	dual_high_mCherry	Hindgut	embryonic
GCTGCAGGTCCACATA-1	8609	3476	5.95611	dual_high_mCherry	Foregut	embryonic
CCTACGTAGTACGTCT-1	4329	2110	6.44342	dual_high_mCherry	Small intestine	embryonic
GCTGGGTGTAGAATGT-1	4265	2296	9.29742	dual_high_mCherry	Hindgut	embryonic
ACCAAACTCAGCAATC-1	77775	7899	1.52735	dual_high_mCherry	Foregut	embryonic
CATTGCCTCTAATTCC-1	47104	6718	2.19071	dual_high_mCherry	Hindgut	embryonic
AAGTTCGTCGTTGTTT-1	34540	5760	2.8655	dual_high_mCherry	Colon	embryonic
ATCTTCAAGGCAATGC-1	9140	2808	6.52673	dual_high_mCherry	Small intestine	embryonic
ACAGCCGTCAGAGTGG-1	31827	5311	1.98769	dual_high_mCherry	Hindgut	embryonic
ACAGGGAAGCTCTATG-1	18108	4249	3.48767	dual_high_mCherry	Hindgut	embryonic
TCTTGCGCACGCGTCA-1	9017	3265	8.79255	dual_high_mCherry	Small intestine	embryonic
TCCTGCAGTTAAGAAC-1	36559	5881	1.77492	dual_high_mCherry	Hindgut	embryonic
AGGGTTTCACGAGGAT-1	14680	4651	10.8546	dual_high_mCherry	Hindgut	embryonic
GCATCTCCATGAGTAA-1	14213	4578	6.30935	dual_high_mCherry	Foregut	embryonic
TCGCAGGCACGCTTAA-1	49234	6684	2.60893	dual_high_mCherry	Hindgut	embryonic
TACGGTATCTCCCATG-1	4182	2020	13.8178	dual_high_mCherry	Small intestine	embryonic
CCACGAGTCAAGAATG-1	35740	6234	1.17742	dual_high_mCherry	Hindgut	embryonic
CTACCCAGTCCTTAAG-1	25246	5406	1.41777	dual_high_mCherry	Mesoderm	embryonic
CTACCCATCGGACAAG-1	46091	6866	2.5443	dual_high_mCherry	Liver	embryonic
ATGAAAGGTACGTACT-1	41942	6289	0.791343	dual_high_mCherry	Hindgut	embryonic
GTCGTTCAGGATGTTA-1	14802	4047	3.52584	dual_high_mCherry	Colon	embryonic
TGTGTGACAAGTAGTA-1	68926	7398	1.53467	dual_high_mCherry	Hindgut	embryonic
TCTCTGGAGCATGCGA-1	44842	6398	1.76123	dual_high_mCherry	Foregut	embryonic
AGCCACGGTGGCACTC-1	25255	5592	3.8128	dual_high_mCherry	Small intestine	embryonic
ATCGGATTCGTGGCGT-1	42902	5756	1.30248	dual_high_mCherry	Foregut	embryonic
CCACGTTCACCGCTGA-1	51078	7123	1.88487	dual_high_mCherry	Foregut	embryonic
CGATGCGTCGGTGCAC-1	43212	6571	3.76324	dual_high_mCherry	Hindgut	embryonic
ACATCGAAGTTCAACC-1	15389	3957	3.5531	dual_high_mCherry	Hindgut	embryonic
TCGGATAAGTCTGTAC-1	5282	2657	6.88742	dual_high_mCherry	Mesoderm	embryonic
ACATGCAGTAGCGCTC-1	68465	7912	2.18299	dual_high_mCherry	Liver	embryonic
CCAATGAGTGGTTTGT-1	23880	4392	1.77943	dual_high_mCherry	Endothelium	embryonic
GTAGTACTCACCCTTG-1	9592	3467	7.31707	dual_high_mCherry	Small intestine	embryonic
CTGAATGAGGTTCATC-1	143615	9709	2.18207	dual_high_mCherry	Liver	embryonic
CCTCCAAGTTCTCAGA-1	25028	5498	1.9535	dual_high_mCherry	Small intestine	embryonic
CCATCACAGCTGCCAC-1	8015	2900	14.0077	dual_high_mCherry	Foregut	embryonic
GACTGATGTTTACGTG-1	11847	4144	6.95417	dual_high_mCherry	Foregut	embryonic
AGATCCACACTACAGT-1	3977	2131	11.775	dual_high_mCherry	Mesoderm	embryonic
ATTTCTGCAATCAAGA-1	9449	3502	9.65699	dual_high_mCherry	Hindgut	embryonic
CTTTCAAGTGCAGGAT-1	17638	4691	4.13218	dual_high_mCherry	Colon	embryonic
GTGCTTCTCTCTCTTC-1	9002	3577	4.81954	dual_high_mCherry	Hindgut	embryonic
ATAGGCTAGGCCCGTT-1	7957	3408	11.9628	dual_high_mCherry	Hindgut	embryonic
CTTTCGGAGCTGACTT-1	18557	4200	2.59698	dual_high_mCherry	Small intestine	embryonic
GGAGCAATCGAGATAA-1	77298	7669	1.90326	dual_high_mCherry	Hindgut	embryonic
CCCATTGAGTTCCAGT-1	30594	6087	3.47701	dual_high_mCherry	Small intestine	embryonic
AGATCGTGTTGGCTAT-1	25261	5517	3.28148	dual_high_mCherry	Colon	embryonic
GAGTTTGTCCACGTCT-1	43395	6934	2.13555	dual_high_mCherry	Small intestine	embryonic
CATGCCTGTCAGACTT-1	44853	6476	1.28162	dual_high_mCherry	Hindgut	embryonic
CTTCCTTAGAGTGGCT-1	8682	3613	11.3208	dual_high_mCherry	Foregut	embryonic
GTGACGCTCTCCTGCA-1	30240	5586	1.22302	dual_high_mCherry	Hindgut	embryonic
TCTTGCGGTACCGCGT-1	44890	5916	1.67182	dual_high_mCherry	Hindgut	embryonic
TAGAGTCAGATGCCGA-1	8837	3477	10.6811	dual_high_mCherry	Foregut	embryonic
TCATTCAGTAAGGTCG-1	15653	4042	1.93548	dual_high_mCherry	Small intestine	embryonic
GATAGAATCATGAGTC-1	5926	2597	11.3567	dual_high_mCherry	Colon	embryonic
CATGCTCAGCTTGTGT-1	34490	6118	2.89532	dual_high_mCherry	Hindgut	embryonic
AACTTCTTCACTCCGT-1	45092	6336	0.997495	dual_high_mCherry	Foregut	embryonic
GTGGCGTCACTGTCCT-1	15753	4187	3.33799	dual_high_mCherry	Small intestine	embryonic
AGGGTTTGTAGCGCTC-1	14061	4204	3.72477	dual_high_mCherry	Colon	embryonic
CTCAAGAGTTCTCCAC-1	31919	5517	1.59972	dual_high_mCherry	Hindgut	embryonic
ACGATCAGTATGAGCG-1	6954	2974	6.46366	dual_high_mCherry	Foregut	embryonic
AGCCAATCAACAAGTA-1	19677	4950	2.68787	dual_high_mCherry	Colon	embryonic
ACCATTTGTATCTTCT-1	38232	6511	1.49332	dual_high_mCherry	Foregut	embryonic
GAACTGTAGACTCCGC-1	8305	3454	11.9586	dual_high_mCherry	Hindgut	embryonic
GACTATGGTAAGATCA-1	4626	2211	13.9645	dual_high_mCherry	Small intestine	embryonic
AAGGAATGTTTCGTTT-1	17150	4082	3.05272	dual_high_mCherry	Liver	embryonic
ATGACCACACCCTGAG-1	7125	2490	4.75456	dual_high_mCherry	Foregut	embryonic
ATGTCTTAGCATCAAA-1	32207	5821	4.01689	dual_high_mCherry	Foregut	embryonic
GTGCAGCAGCCATCCG-1	34680	6112	1.91382	dual_high_mCherry	Small intestine	embryonic
CATTCATCATCTCAAG-1	40090	6737	1.95775	dual_high_mCherry	Foregut	embryonic
AAGACAAGTAGAATGT-1	22856	5121	2.75141	dual_high_mCherry	Small intestine	embryonic
CTACTATTCAGTGTCA-1	26856	6054	3.31274	dual_high_mCherry	Liver	embryonic
GCATTAGTCGGTGAAG-1	63057	7266	1.69755	dual_high_mCherry	Liver	embryonic
GCCTGTTCAGGAGGTT-1	24873	5163	1.14527	dual_high_mCherry	Liver	embryonic
CCGAACGAGTCAACAA-1	19528	4711	5.41191	dual_high_mCherry	Colon	embryonic
ACTTTGTAGGCCGCTT-1	14489	4134	7.51501	dual_high_mCherry	Liver	embryonic
TGATGCACACTAACCA-1	8294	3506	14.0653	dual_high_mCherry	Hindgut	embryonic
GGGAAGTCACCCTAAA-1	18335	4306	4.24186	dual_high_mCherry	Colon	embryonic
TGATGCAGTCGAGATG-1	14865	3607	2.94414	dual_high_mCherry	Mesoderm	embryonic
CCGATCTTCACTCACC-1	19175	5210	1.1052	dual_high_mCherry	Hindgut	embryonic
GGGACAAAGAGGGTAA-1	21516	3718	0.0464511	dual_high_mCherry	Mesoderm	embryonic
AGTACTGCATGAATCC-1	11759	4202	11.4512	dual_high_mCherry	Small intestine	embryonic
CTCATCGAGTGATGGC-1	30849	5875	2.44005	dual_high_mCherry	Hindgut	embryonic
AAACGCTAGGTGCAGT-1	48102	6862	2.64574	dual_high_mCherry	Colon	embryonic
GTGTTAGGTATCGTTG-1	16088	4112	3.93314	dual_high_mCherry	Small intestine	embryonic
GAGGCCTGTCACCCTT-1	13819	4232	5.90491	dual_high_mCherry	Colon	embryonic
TCAGTGAGTTCCGCAG-1	22034	5090	3.58002	dual_high_mCherry	Foregut	embryonic
AAACGCTGTATAATGG-1	19412	4629	1.54448	dual_high_mCherry	Foregut	embryonic
CAAGGGATCATGGCCG-1	46165	6253	2.52052	dual_high_mCherry	Foregut	embryonic
CTCATGCTCCTGGTCT-1	8727	3618	13.2959	dual_high_mCherry	Hindgut	embryonic
ACGGTCGGTGACTGTT-1	27536	5269	2.86067	dual_high_mCherry	Hindgut	embryonic
GATCGTACAACCGGAA-1	27570	5638	3.64447	dual_high_mCherry	Small intestine	embryonic
GATTCTTGTCAGCTTA-1	54532	7522	2.2621	dual_high_mCherry	Small intestine	embryonic
TCCTGCACATTCATCT-1	24394	5585	3.03713	dual_high_mCherry	Small intestine	embryonic
CAGATCAAGAGCAACC-1	24583	4425	0.926905	dual_high_mCherry	Hindgut	embryonic
CGATCGGAGGGATCTG-1	20287	4763	4.57188	dual_high_mCherry	Small intestine	embryonic
ATCCTATTCTTAGTTC-1	15033	4301	9.03106	dual_high_mCherry	Small intestine	embryonic
TTGAACGTCATACGAC-1	47596	6525	2.00785	dual_high_mCherry	Hindgut	embryonic
CAATGACGTATACCTG-1	50339	6795	1.80288	dual_high_mCherry	Hindgut	embryonic
TTGACCCGTACCTATG-1	28646	5787	2.50244	dual_high_mCherry	Small intestine	embryonic
CCGGTAGCAGACGATG-1	14778	3134	0.0405899	dual_high_mCherry	Hindgut	embryonic
TTGACCCTCATATGGC-1	44165	7115	3.89787	dual_high_mCherry	Foregut	embryonic
GGGATCCTCTGCGGGT-1	10023	3198	4.56585	dual_high_mCherry	Small intestine	embryonic
CAATTTCGTGTGTCGC-1	4620	2245	5.84163	dual_high_mCherry	Small intestine	embryonic
AGTCATGAGCCGCTTG-1	16564	4135	3.22191	dual_high_mCherry	Liver	embryonic
AATCGTGAGCTCCGAC-1	18352	4744	7.76017	dual_high_mCherry	Hindgut	embryonic
TCTAACTAGTATAACG-1	24134	4633	0.604906	dual_high_mCherry	Foregut	embryonic
GTTATGGTCGGCATAT-1	30152	5982	3.01343	dual_high_mCherry	Colon	embryonic
TTGATGGCAGCCTATA-1	38345	5965	2.15623	dual_high_mCherry	Hindgut	embryonic
GTCTAGAAGCGTGTCC-1	33100	5844	2.9624	dual_high_mCherry	Hindgut	embryonic
CTCCATGAGGTTCCGC-1	23300	4530	2.17056	dual_high_mCherry	Foregut	embryonic
CCGTAGGGTACCGCGT-1	14504	4042	1.44078	dual_high_mCherry	Hindgut	embryonic
GCTCAAAGTTGAAGTA-1	3706	2032	13.9736	dual_high_mCherry	Hindgut	embryonic
AGTGACTGTCCTTAAG-1	36727	6193	2.07953	dual_high_mCherry	Hindgut	embryonic
GTCTAGATCCTGTAAG-1	38924	5836	1.52068	dual_high_mCherry	Liver	embryonic
AGACCATAGAAGGTAG-1	22553	4646	2.73529	dual_high_mCherry	Hindgut	embryonic
CATACAGGTGTCCAAT-1	29800	5764	2.45563	dual_high_mCherry	Foregut	embryonic
TTGCCTGCACTTGAGT-1	64874	7794	2.05399	dual_high_mCherry	Mesoderm	embryonic
GAGTTACTCAAGCTTG-1	4729	2284	10.2494	dual_high_mCherry	Foregut	embryonic
GTTCCGTTCATTGCTT-1	43166	6436	1.2738	dual_high_mCherry	Hindgut	embryonic
CACAGGCCATGTGCTA-1	9024	3518	13.4566	dual_high_mCherry	Foregut	embryonic
CACAGGCGTGACACAG-1	27768	5456	1.78591	dual_high_mCherry	Foregut	embryonic
AGACCCGTCGTAACCA-1	9371	3376	6.85574	dual_high_mCherry	Small intestine	embryonic
GAGTTGTTCCGTACGG-1	30177	5742	1.6966	dual_high_mCherry	Foregut	embryonic
CCTAAGAGTCGAATGG-1	62558	7029	1.54016	dual_high_mCherry	Liver	embryonic
ATCTCTAGTCATTCCC-1	29130	5892	1.98682	dual_high_mCherry	Foregut	embryonic
CTCCCTCTCTGTACAG-1	15107	3430	0.0860244	dual_high_mCherry	Mesoderm	embryonic
TTGCTGCTCTGTCGTC-1	5354	2551	9.95146	dual_high_mCherry	Foregut	embryonic
TGCGGGTAGCAAGTGC-1	56788	6796	1.76516	dual_high_mCherry	Foregut	embryonic
ACCAACAAGGCATTTC-1	60107	7033	1.876	dual_high_mCherry	Mesoderm	embryonic
TCTTCCTCACAATCTG-1	57096	7273	2.06965	dual_high_mCherry	Hindgut	embryonic
AAAGAACAGCCTGAAG-1	11117	3804	11.4209	dual_high_mCherry	Colon	embryonic
ACTATGGCATCCGATA-1	37207	6773	4.51407	dual_high_mCherry	Foregut	embryonic
TTGGGTAAGATAGTGT-1	29988	5392	1.15349	dual_high_mCherry	Hindgut	embryonic
ACGGTTAGTACGGCAA-1	17456	4840	6.05922	dual_high_mCherry	Small intestine	embryonic
GATAGAATCTAGTGAC-1	50115	5937	3.83288	dual_high_mCherry	Mesoderm	embryonic
TTGGTTTAGTTGTAGA-1	43317	6812	3.19446	dual_high_mCherry	Small intestine	embryonic
TCTTTGAGTTGTAGCT-1	17609	4263	4.68404	dual_high_mCherry	Colon	embryonic
TCAAGCAGTGATTCAC-1	32328	5646	3.19478	dual_high_mCherry	Small intestine	embryonic
GATAGCTGTGCCTAAT-1	6237	2873	11.4812	dual_high_mCherry	Small intestine	embryonic
TCATTTGGTGGATGAC-1	3896	2018	13.9081	dual_high_mCherry	Hindgut	embryonic
AACCACAGTTTCCATT-1	4104	2041	12.5883	dual_high_mCherry	Mesoderm	embryonic
GATCACACACAATGCT-1	81501	7847	0.864734	dual_high_mCherry	Hindgut	embryonic
TACGTCCTCAAGAATG-1	41320	6542	2.20384	dual_high_mCherry	Colon	embryonic
TGAACGTTCCATCCGT-1	29342	6018	2.6678	dual_high_mCherry	Foregut	embryonic
TCATCCGCATCAGTCA-1	14230	4571	9.19564	dual_high_mCherry	Hindgut	embryonic
CTCCACAGTCTCGCGA-1	6378	2720	14.1401	dual_high_mCherry	Colon	embryonic
ACCCAAAAGAAATTGC-1	44970	6791	2.90744	dual_high_mCherry	Small intestine	embryonic
TTGTGTTCAATCGAAA-1	6937	2923	9.68579	dual_high_mCherry	Foregut	embryonic
GGGTTTACAACTCGAT-1	15184	4331	2.04135	dual_high_mCherry	Small intestine	embryonic
AACCTGACATCGGATT-1	16771	4433	5.15021	dual_high_mCherry	Small intestine	embryonic
GACTCTCGTAAGATTG-1	31141	6358	4.61899	dual_high_mCherry	Colon	embryonic
CACGTTCAGCTGGCTC-1	76612	7759	0.477607	dual_high_mCherry	Hindgut	embryonic
ATAGACCAGTGGTTAA-1	34767	5721	2.44716	dual_high_mCherry	Hindgut	embryonic
CTCTGGTAGATAGGGA-1	23385	4862	2.9198	dual_high_mCherry	Mesoderm	embryonic
ATGATCGAGCGCATCC-1	18439	4588	1.25786	dual_high_mCherry	Small intestine	embryonic
GTATTTCAGTATAACG-1	14903	4341	3.30068	dual_high_mCherry	Small intestine	embryonic
TTGTTGTCATGTCAGT-1	4215	2171	13.686	dual_high_mCherry	Colon	embryonic
GGTAACTCATTCTCTA-1	63988	7134	0.713973	dual_high_mCherry	Foregut	embryonic
ATAGACCGTTGCCATA-1	12865	4138	2.09062	dual_high_mCherry	Small intestine	embryonic
CTAGACATCAGTGTGT-1	24775	5396	3.15904	dual_high_mCherry	Colon	embryonic
TGGAGGAGTGAGAACC-1	21636	4704	2.87391	dual_high_mCherry	Small intestine	embryonic
TAACACGAGATAACGT-1	8522	3479	12.3696	dual_high_mCherry	Foregut	embryonic
AATGCCAAGAAATTCG-1	37876	6239	2.83467	dual_high_mCherry	Hindgut	embryonic
ACTGTGAGTCACGACC-1	28615	5267	0.786164	dual_high_mCherry	Foregut	embryonic
CTGAGGCCAGTGTATC-1	30914	6093	3.54475	dual_high_mCherry	Colon	embryonic
ATAGGCTGTAGCTGTT-1	24876	4665	1.51077	dual_high_mCherry	Mesoderm	embryonic
CTGAGGCGTATACCCA-1	8202	3003	3.37681	dual_high_mCherry	Colon	embryonic
AGATGAAAGGCCTGAA-1	36168	6155	2.9567	dual_high_mCherry	Colon	embryonic
TAACCAGAGCTCTGTA-1	33984	5939	2.58747	dual_high_mCherry	Foregut	embryonic
GGTCTGGGTGTACGCC-1	42210	7226	3.6259	dual_high_mCherry	Colon	embryonic
ACTATGGCACGGTAGA-1	17619	4302	2.13333	dual_high_mCherry	Mesoderm	embryonic
CACTTCGCATCATCCC-1	21676	5454	5.19181	dual_high_mCherry	Mesoderm	embryonic
CACTTCGCATAATGCC-1	25900	5294	1.81453	dual_high_mCherry	Hindgut	embryonic
CTTCCTTAGCCTCAGC-1	4819	2357	14.0046	dual_high_mCherry	Foregut	embryonic
TAGAGTCTCACTGGGC-1	8898	3333	11.2771	dual_high_mCherry	Hindgut	embryonic
GAGACCCTCCATTTAC-1	13541	3983	10.9291	dual_high_mCherry	Colon	embryonic
CGGGTCAGTTGCTGAT-1	23416	5005	1.47297	dual_high_mCherry	Small intestine	embryonic
CAGATCATCCATAGAC-1	5798	2467	9.67241	dual_high_mCherry	Foregut	embryonic
TTTAGTCAGATCGGTG-1	19110	4707	3.89767	dual_high_mCherry	Colon	embryonic
CTGCCATTCCGAGGCT-1	15082	4136	7.88811	dual_high_mCherry	Small intestine	embryonic
GGTGATTTCCCTCTTT-1	60036	7841	2.4699	dual_high_mCherry	Colon	embryonic
CCTTCAGTCTACCTTA-1	3677	2133	6.92935	dual_high_mCherry	Foregut	embryonic
CCCTCAAGTCATTCCC-1	4162	2071	12.1518	dual_high_mCherry	Liver	embryonic
CCCTCAAGTTAAACCC-1	4698	2208	14.1702	dual_high_mCherry	Mesoderm	embryonic
GATCACACAGTCACGC-1	43277	6200	2.01626	dual_high_mCherry	Foregut	embryonic
AGGCTGCAGATCCAAA-1	22871	4677	5.39678	dual_high_mCherry	Hindgut	embryonic
CAGCACGCAAGCAATA-1	19367	4642	5.2868	dual_high_mCherry	Small intestine	embryonic
ACTTCGCGTAAGGCTG-1	29950	6057	3.11801	dual_high_mCherry	Colon	embryonic
ACACAGTGTCGGCACT-1	19551	4717	3.36418	dual_high_mCherry	Hindgut	embryonic
ACGATGTGTGCCTATA-1	22718	4952	3.77998	dual_high_mCherry	Foregut	embryonic
GGTGTCGCAGAACGCA-1	34131	5565	2.36073	dual_high_mCherry	Liver	embryonic
GCCTGTTCACCGAATT-1	27694	4523	0.169669	dual_high_mCherry	Mesoderm	embryonic
CATTCCGGTATTGAGA-1	20976	4549	2.28702	dual_high_mCherry	Foregut	embryonic
TAAGCCATCACGAGGA-1	21412	5490	4.64921	dual_high_mCherry	Colon	embryonic
AAGACTCAGCGCCCAT-1	29505	5387	3.73395	dual_high_mCherry	Mesoderm	embryonic
ATTACCTCAAATCCCA-1	40558	6667	4.57425	dual_high_mCherry	Hindgut	embryonic
CTGCTCATCCGTCACT-1	6684	2287	0.0149566	dual_high_mCherry	Foregut	embryonic
CTGCTCATCCTAGAGT-1	22456	5313	3.1958	dual_high_mCherry	Small intestine	embryonic
CATTCTACAAACGGCA-1	4939	2535	9.24353	dual_high_mCherry	Colon	embryonic
AGCGATTTCCTGGTCT-1	5354	2555	14.3524	dual_high_mCherry	Mesoderm	embryonic
GGTTCTCAGTTCCTGA-1	30023	5973	2.7063	dual_high_mCherry	Small intestine	embryonic
CTGGACGCAACGAGGT-1	6262	2916	10.7992	dual_high_mCherry	Mesoderm	embryonic
CAGCCAGTCATCACAG-1	25754	5508	3.34187	dual_high_mCherry	Small intestine	embryonic
CTGGACGTCCTACGGG-1	6278	2811	11.642	dual_high_mCherry	Liver	embryonic
TTTCGATGTTCAAGTC-1	58862	7497	2.37776	dual_high_mCherry	Mesoderm	embryonic
AAGCCATCAGACTGCC-1	34850	6295	1.64649	dual_high_mCherry	Colon	embryonic
GATGTTGCAGAATCGG-1	33758	6038	3.61225	dual_high_mCherry	Colon	embryonic
TAATCTCCAGTCGCTG-1	6748	2795	14.9963	dual_high_mCherry	Foregut	embryonic
ATCCCTGAGGTAAACT-1	4887	2286	14.198	dual_high_mCherry	Mesoderm	embryonic
AAGCGAGAGTCATAGA-1	30191	5418	1.3974	dual_high_mCherry	Liver	embryonic
TGGTGATCATGATGCT-1	46380	6498	2.79778	dual_high_mCherry	Hindgut	embryonic
AAGCGAGGTATCAGGG-1	31343	5962	2.59011	dual_high_mCherry	Colon	embryonic
CGAGTTAAGAACAGGA-1	16692	4536	4.4322	dual_high_mCherry	Hindgut	embryonic
TCTATCATCTCTGGTC-1	8902	3731	8.52234	dual_high_mCherry	Hindgut	embryonic
CTGTAGACATGAGGGT-1	17423	4607	5.99036	dual_high_mCherry	Small intestine	embryonic
TGGTTAGCAAGTAGTA-1	22631	5498	3.18091	dual_high_mCherry	Small intestine	embryonic
GTAACCATCCAGCAAT-1	29240	5422	1.35047	dual_high_mCherry	Small intestine	embryonic
TGGTTAGCACCAGGTC-1	20379	4599	0.868328	dual_high_mCherry	Foregut	embryonic
CCAAGCGAGTATGGAT-1	7033	2979	5.7151	dual_high_mCherry	Small intestine	embryonic
TGTAACGAGACAGCTG-1	4860	2377	13.3278	dual_high_mCherry	Hindgut	embryonic
CAGTGCGGTAAGATTG-1	57626	6944	1.86781	dual_high_mCherry	Hindgut	embryonic
CGATCGGCAGCAGTAG-1	23029	4916	4.21459	dual_high_mCherry	Hindgut	embryonic
CGATCGGCATCACGGC-1	13836	3867	3.75695	dual_high_mCherry	Small intestine	embryonic
TGTAACGGTGCCTAAT-1	50070	7421	3.36408	dual_high_mCherry	Colon	embryonic
CTGTGAATCCTCTGCA-1	17742	4501	4.14178	dual_high_mCherry	Small intestine	embryonic
CGATCGGTCTTACCGC-1	22499	4484	1.69243	dual_high_mCherry	Foregut	embryonic
GTAATCGGTGTCACAT-1	71612	7351	2.29721	dual_high_mCherry	Hindgut	embryonic
AGACACTGTTTCACAG-1	19678	3540	0.0101595	dual_high_mCherry	Mesoderm	embryonic
GTAATGCCACTAACGT-1	37798	6021	2.0814	dual_high_mCherry	Hindgut	embryonic
CGATGCGGTAGCGTTT-1	6947	2549	2.21615	dual_high_mCherry	Mesoderm	embryonic
TACCCACTCACCTGTC-1	6862	3067	9.92422	dual_high_mCherry	Foregut	embryonic
ATCGGCGAGTAGCATA-1	41909	6078	0.994871	dual_high_mCherry	Hindgut	embryonic
AGTGACTCATTCACAG-1	61612	6973	1.69857	dual_high_mCherry	Mesoderm	embryonic
AGGAATAGTTGATCGT-1	36938	5979	1.62412	dual_high_mCherry	Small intestine	embryonic
CACAGATAGGCTTTCA-1	36107	5808	0.947054	dual_high_mCherry	Colon	embryonic
GTTCATTTCGGCATAT-1	20829	5028	5.38517	dual_high_mCherry	Small intestine	embryonic
TCTGCCATCCCAAGCG-1	17767	4717	5.29187	dual_high_mCherry	Hindgut	embryonic
TCGAAGTGTCTTCCGT-1	14117	4266	3.03803	dual_high_mCherry	Foregut	embryonic
TGTCCACCATCCGGCA-1	41669	6603	1.52842	dual_high_mCherry	Foregut	embryonic
CATACCCAGAGGATCC-1	79342	8057	1.31166	dual_high_mCherry	Hindgut	embryonic
TGTCCCAAGCGAATGC-1	28078	5527	1.84361	dual_high_mCherry	Foregut	embryonic
TTCACCGGTCCACAGC-1	44571	6707	3.11771	dual_high_mCherry	Hindgut	embryonic
TGCGGCACAGCACCCA-1	4027	2153	6.1756	dual_high_mCherry	Foregut	embryonic
GCTGCAGCATCCGAGC-1	15907	4176	4.72629	dual_high_mCherry	Small intestine	embryonic
GTAGAGGAGAGCATCG-1	8536	3095	8.56273	dual_high_mCherry	Small intestine	embryonic
CCACAAATCCAACCGG-1	94127	8984	2.23898	dual_high_mCherry	Mesoderm	embryonic
TCGATTTCAGTCAACT-1	6361	2963	8.3569	dual_high_mCherry	Foregut	embryonic
GCAGGCTGTATGAAAC-1	54636	7036	1.60086	dual_high_mCherry	Hindgut	embryonic
GTAGATCCACGTAGAG-1	39775	5756	1.70403	dual_high_mCherry	Foregut	embryonic
CTCCGATAGGCAGGTT-1	22004	5182	3.94277	dual_high_mCherry	Colon	embryonic
GCAGGCTTCCCTTGTG-1	31584	6116	2.27582	dual_high_mCherry	Small intestine	embryonic
TCGCACTAGACTTCCA-1	37791	6535	2.99191	dual_high_mCherry	Hindgut	embryonic
TGTGAGTAGGCATCTT-1	53139	6806	1.70244	dual_high_mCherry	Hindgut	embryonic
AATAGAGCAAGAAATC-1	4591	2324	10.6902	dual_high_mCherry	Foregut	embryonic
ATTCCTAGTTAGGGAC-1	8406	3184	4.59087	dual_high_mCherry	Small intestine	embryonic
CATCAAGCATCTATCT-1	59516	7341	1.19094	dual_high_mCherry	Liver	embryonic
GTTGCTCCATGTCGTA-1	15666	4082	4.1938	dual_high_mCherry	Small intestine	embryonic
GCATCGGCACCTGATA-1	48264	7489	4.70608	dual_high_mCherry	Hindgut	embryonic
GGGTGAAAGAGAGTGA-1	6992	2746	7.58897	dual_high_mCherry	Small intestine	embryonic
TACGGTAAGCTCGCAC-1	25088	5516	3.47507	dual_high_mCherry	Small intestine	embryonic
GTGAGTTAGCTGGCTC-1	30821	5800	3.68148	dual_high_mCherry	Hindgut	embryonic
AGAGCAGCAGCTTTCC-1	16785	3930	3.03752	dual_high_mCherry	Small intestine	embryonic
CGCGTGAGTTTCTATC-1	50139	7745	4.82893	dual_high_mCherry	Foregut	embryonic
GGGTGTCCACCTGCAG-1	4408	2338	10.6074	dual_high_mCherry	Mesoderm	embryonic
AGGCCACTCCACCCTA-1	39737	6004	1.26302	dual_high_mCherry	Small intestine	embryonic
CTACCTGGTAAGATTG-1	6629	2473	4.25019	dual_high_mCherry	Hindgut	embryonic
TGAACGTTCGTCTACC-1	25252	5553	2.71148	dual_high_mCherry	Small intestine	embryonic
GCATTAGAGCGTCTCG-1	6970	2788	10.2509	dual_high_mCherry	Foregut	embryonic
GCATTAGAGCTAATGA-1	8543	3410	8.01263	dual_high_mCherry	Foregut	embryonic
TCGCTTGCAACTTCTT-1	5881	2793	9.60231	dual_high_mCherry	Small intestine	embryonic
GTAGGTTTCCACTTTA-1	85725	8540	2.40091	dual_high_mCherry	Liver	embryonic
TCCAGAAGTAAGATTG-1	16410	4270	4.61745	dual_high_mCherry	Colon	embryonic
TCGCTTGTCTTAAGGC-1	11298	3744	8.89793	dual_high_mCherry	Hindgut	embryonic
CTTGAGAAGGGTGAGG-1	20525	4421	3.40898	dual_high_mCherry	Liver	embryonic
AGATAGAGTTGCATCA-1	41054	6026	2.23991	dual_high_mCherry	Mesoderm	embryonic
GATCATGAGCCTAACT-1	44734	7152	2.87873	dual_high_mCherry	Colon	embryonic
TCCATCGCACCAATTG-1	41932	6678	3.77885	dual_high_mCherry	Hindgut	embryonic
TACTTACTCTTGGGCG-1	17183	4547	8.83602	dual_high_mCherry	Mesoderm	embryonic
TTCCACGTCACCCATC-1	52975	7150	1.22872	dual_high_mCherry	Colon	embryonic
CATCGGGTCTGAATGC-1	47497	7073	1.76801	dual_high_mCherry	Colon	embryonic
AGTACCATCACGATCA-1	35927	5559	3.16935	dual_high_mCherry	Hindgut	embryonic
ATGCCTCCAGTCGTTA-1	23097	4914	1.42839	dual_high_mCherry	Hindgut	embryonic
TTGTTGTTCGAAGCCC-1	21715	4919	2.81755	dual_high_mCherry	Colon	embryonic
TCACATTGTGAATGTA-1	28587	5504	2.06344	dual_high_mCherry	Hindgut	embryonic
CGGCAGTCACTAGGTT-1	30383	5664	1.28336	dual_high_mCherry	Liver	embryonic
CGGGACTAGCTTCATG-1	7809	3311	8.43682	dual_high_mCherry	Small intestine	embryonic
AGATCGTAGAAACTAC-1	96144	8653	2.3072	dual_high_mCherry	Mesoderm	embryonic
AGATCGTGTCAGACTT-1	36123	6834	4.40245	dual_high_mCherry	Colon	embryonic
CATGCAATCCCGAGTG-1	28597	5138	2.2202	dual_high_mCherry	Foregut	embryonic
ATGGAGGGTGAGTGAC-1	41413	5540	1.21886	dual_high_mCherry	Foregut	embryonic
AGATGAAAGGTAGACC-1	31629	6041	4.93441	dual_high_mCherry	Small intestine	embryonic
GAAACCTTCGGCGATC-1	23487	4763	1.82197	dual_high_mCherry	Foregut	embryonic
TAGACTGTCAGAACCT-1	6400	2755	14.5778	dual_high_mCherry	Mesoderm	embryonic
TCGGTCTGTTCAAACC-1	28315	5592	2.24489	dual_high_mCherry	Foregut	embryonic
TAGAGTCAGAATAACC-1	6533	2895	14.4976	dual_high_mCherry	Hindgut	embryonic
TCGTAGATCCCTAGGG-1	30004	5829	5.37398	dual_high_mCherry	Small intestine	embryonic
GGTGATTAGTATGGAT-1	19924	5124	3.60817	dual_high_mCherry	Small intestine	embryonic
GGCAGTCCAGAACTTC-1	25950	5848	2.76473	dual_high_mCherry	Foregut	embryonic
ATGGGTTCACGCGTCA-1	16156	3882	3.00724	dual_high_mCherry	Small intestine	embryonic
GTGGCGTCACCAGTAT-1	16876	4319	2.86137	dual_high_mCherry	Foregut	embryonic
ATGGGTTTCACTGTTT-1	7872	3344	7.50095	dual_high_mCherry	Hindgut	embryonic
TCGTGCTGTTTGGCTA-1	11469	3489	2.9358	dual_high_mCherry	Small intestine	embryonic
TCGTGCTTCAATGTCG-1	15950	4287	4.14238	dual_high_mCherry	Foregut	embryonic
ATCACTTAGTTCCTGA-1	3737	2052	14.0984	dual_high_mCherry	Foregut	embryonic
CAGCAATTCGCCTCTA-1	35145	6165	2.42647	dual_high_mCherry	Small intestine	embryonic
ATCACTTTCACGTCCT-1	15947	4501	1.60421	dual_high_mCherry	Small intestine	embryonic
TTTCACAGTACCGCGT-1	11406	4173	9.9746	dual_high_mCherry	Foregut	embryonic
CATGGTATCGTGCTCT-1	26886	5136	2.80297	dual_high_mCherry	Hindgut	embryonic
GTCATCCCAATCAGCT-1	21722	4895	2.59125	dual_high_mCherry	Small intestine	embryonic
ACGATGTGTCGCACAC-1	13110	4437	8.41399	dual_high_mCherry	Hindgut	embryonic
GTCATCCGTAGCGATG-1	39156	6128	1.68734	dual_high_mCherry	Hindgut	embryonic
TAGGGTTCAAGATGTA-1	14146	4636	7.45921	dual_high_mCherry	Hindgut	embryonic
GGTGTCGTCTTAGTTC-1	11989	3452	4.14408	dual_high_mCherry	Small intestine	embryonic
ATTACCTAGGACGCTA-1	23281	5132	1.17238	dual_high_mCherry	Small intestine	embryonic
TAGGTACTCACTGGGC-1	22659	5266	2.73501	dual_high_mCherry	Small intestine	embryonic
GAAGAATCATATGAAG-1	63797	7773	1.73154	dual_high_mCherry	Hindgut	embryonic
AGTAACCAGGTAGTCG-1	5121	2416	14.3499	dual_high_mCherry	Foregut	embryonic
TAGGTTGTCGACCATA-1	34417	5891	2.29431	dual_high_mCherry	Hindgut	embryonic
TTACCGCAGGAGGGTG-1	10133	3682	7.42384	dual_high_mCherry	Hindgut	embryonic
CAAGAGGAGTTCCGTA-1	20352	4889	5.67428	dual_high_mCherry	Small intestine	embryonic
CTAAGTGGTTTGGAGG-1	27970	5365	2.55576	dual_high_mCherry	Colon	embryonic
ATTACCTTCGCTATTT-1	22411	5291	2.30152	dual_high_mCherry	Small intestine	embryonic
CATTCTAGTTGTAAAG-1	45654	6878	2.3626	dual_high_mCherry	Small intestine	embryonic
AGCGCCATCACCTACC-1	16884	4501	3.32741	dual_high_mCherry	Small intestine	embryonic
TTACGCCTCCTTATGT-1	33413	6179	5.35228	dual_high_mCherry	Hindgut	embryonic
CATTCTATCAGGAAAT-1	43724	6297	2.01431	dual_high_mCherry	Mesoderm	embryonic
GTCCCATAGCCTGACC-1	10118	3932	9.61975	dual_high_mCherry	Hindgut	embryonic
ACAGAAACACAGCCAC-1	8892	3445	8.18529	dual_high_mCherry	Small intestine	embryonic
CGTGAATTCAAGCTGT-1	14967	4332	7.82127	dual_high_mCherry	Small intestine	embryonic
ACAGAAACACTTCAGA-1	58956	7432	1.98539	dual_high_mCherry	Hindgut	embryonic
GTCCTCATCCCTCAAC-1	40236	6442	2.67618	dual_high_mCherry	Small intestine	embryonic
CATTGCCTCTCCTGCA-1	6554	3028	11.0349	dual_high_mCherry	Foregut	embryonic
GTCGAATCATATGCGT-1	8292	3329	8.54526	dual_high_mCherry	Hindgut	embryonic
TTAGGCAGTGAGATCG-1	65514	6520	0.823686	dual_high_mCherry	Foregut	embryonic
GAGGGTATCAGCAGAG-1	14175	4109	4.00677	dual_high_mCherry	Small intestine	embryonic
AGTAGTCTCGCCAGAC-1	21467	4992	2.90118	dual_high_mCherry	Hindgut	embryonic
CAATCGAGTGAACGGT-1	19460	4894	5.0149	dual_high_mCherry	Colon	embryonic
CCAAGCGAGAATCTAG-1	8706	2989	4.82371	dual_high_mCherry	Small intestine	embryonic
ACAGGGAGTGAGATCG-1	33165	5910	4.28623	dual_high_mCherry	Small intestine	embryonic
CAATCGATCCTTGAAG-1	4006	2076	14.8989	dual_high_mCherry	Hindgut	embryonic
ACGTAACAGATGCAGC-1	32917	5163	1.17854	dual_high_mCherry	Hindgut	embryonic
GCGTGCAGTCGAATGG-1	25786	5540	2.16667	dual_high_mCherry	Hindgut	embryonic
GTAAGTCTCCGTAATG-1	27345	5524	1.99993	dual_high_mCherry	Mesoderm	embryonic
CGTTCTGGTCCCTAAA-1	29525	5751	1.8489	dual_high_mCherry	Hindgut	embryonic
TTAGTCTAGCACACCC-1	58671	7116	0.945518	dual_high_mCherry	Foregut	embryonic
ATTCACTGTGCCGTTG-1	15861	4424	2.95675	dual_high_mCherry	Small intestine	embryonic
TATCGCCGTCAGCGTC-1	21654	5336	5.12809	dual_high_mCherry	Colon	embryonic
ATTCAGGGTGCCCTTT-1	57127	7338	0.778775	dual_high_mCherry	Hindgut	embryonic
GAATCGTGTCCAGGTC-1	9875	3796	5.18271	dual_high_mCherry	Hindgut	embryonic
ATTCAGGTCACTACTT-1	30957	6222	3.35508	dual_high_mCherry	Colon	embryonic
ACATCCCTCTTGAGCA-1	27038	5392	2.35877	dual_high_mCherry	Foregut	embryonic
TCTCTGGGTAAGATAC-1	45156	6777	3.32293	dual_high_mCherry	Colon	embryonic
ATTCATCAGCATTGAA-1	24898	5172	4.19578	dual_high_mCherry	Small intestine	embryonic
AGGAAATGTACTCCGG-1	20401	4932	7.5811	dual_high_mCherry	Small intestine	embryonic
GACACGCCATTAGGAA-1	41159	6663	3.16014	dual_high_mCherry	Hindgut	embryonic
TACCCGTTCTACACAG-1	41964	6275	1.36719	dual_high_mCherry	Hindgut	embryonic
AGACAGGTCCTAGCGG-1	35133	5895	3.00822	dual_high_mCherry	Hindgut	embryonic
GTACAACGTTCAGCTA-1	53572	6939	2.84605	dual_high_mCherry	Hindgut	embryonic
AGGACGACATAAGCAA-1	14712	4187	5.87716	dual_high_mCherry	Colon	embryonic
AGACCATAGGGCCCTT-1	8001	3165	12.9012	dual_high_mCherry	Foregut	embryonic
CTAGACAGTCCTGAAT-1	14769	4553	8.90573	dual_high_mCherry	Foregut	embryonic
ACATGCATCTGCTCTG-1	27101	5233	0.796578	dual_high_mCherry	Foregut	embryonic
ACGTTCCGTCCACTCT-1	39328	6410	3.05311	dual_high_mCherry	Hindgut	embryonic
TCATGTTTCCGATTAG-1	22624	4509	1.93583	dual_high_mCherry	Small intestine	embryonic
CCTAACCCAGACGGAT-1	29529	5122	3.77505	dual_high_mCherry	Hindgut	embryonic
AGGAGGTAGCATTTCG-1	13601	4451	7.80309	dual_high_mCherry	Hindgut	embryonic
GACCAATGTCCGTACG-1	28085	6067	11.0154	dual_high_mCherry	Colon	embryonic
TTCACGCAGCCAGAGT-1	23867	5090	3.29703	dual_high_mCherry	Small intestine	embryonic
AGGATAAAGAGTACCG-1	49581	6818	1.75831	dual_high_mCherry	Hindgut	embryonic
CTACATTAGCGCTTCG-1	23019	4831	3.97846	dual_high_mCherry	Small intestine	embryonic
GTAGATCGTATCAGGG-1	25515	5047	1.48102	dual_high_mCherry	Hindgut	embryonic
GCTTCACCACCCAAGC-1	23796	4951	2.32304	dual_high_mCherry	Small intestine	embryonic
CCACACTGTTGAATCC-1	34261	6082	2.9471	dual_high_mCherry	Small intestine	embryonic
GCTTCACCATCATCTT-1	27130	5501	1.32685	dual_high_mCherry	Small intestine	embryonic
GCTTGGGAGGAACTAT-1	4741	2324	13.7321	dual_high_mCherry	Hindgut	embryonic
AGAGAGCCAAGCGGAT-1	23058	5203	4.83479	dual_high_mCherry	Small intestine	embryonic
CTCCTCCAGTTGCGAG-1	31912	5218	1.15569	dual_high_mCherry	Foregut	embryonic
CATCAAGGTAGTTACC-1	45719	6539	3.26869	dual_high_mCherry	Hindgut	embryonic
ATCTTCACACCTATCC-1	11348	4174	7.26296	dual_high_mCherry	Hindgut	embryonic
CTTCGGTCACGTGTGC-1	29981	5178	1.95411	dual_high_mCherry	Small intestine	embryonic
CCACGAGCAAGCTGCC-1	22095	5346	5.48819	dual_high_mCherry	Colon	embryonic
TCATTTGGTCCTCATC-1	5776	2844	10.5536	dual_high_mCherry	Hindgut	embryonic
TCAAGCATCAAGGTGG-1	43018	5795	2.3913	dual_high_mCherry	Foregut	embryonic
GACGTTAAGTACTGTC-1	37793	5949	1.52609	dual_high_mCherry	Hindgut	embryonic
GCATGATCAATTGCTG-1	35994	6010	3.2913	dual_high_mCherry	Foregut	embryonic
TCCACCATCTGTCCCA-1	23049	5413	3.20454	dual_high_mCherry	Foregut	embryonic
TGCTGAAGTGATACCT-1	27777	5262	2.5809	dual_high_mCherry	Foregut	embryonic
TCCACGTAGAGGTTTA-1	34300	6022	4.07373	dual_high_mCherry	Colon	embryonic
GATCACAGTCCAGCGT-1	27758	5141	1.22083	dual_high_mCherry	Mesoderm	embryonic
CTACGGGGTGAATGAT-1	17320	4266	3.91365	dual_high_mCherry	Small intestine	embryonic
GGGTTTAAGGTTCACT-1	26119	5585	2.09664	dual_high_mCherry	Foregut	embryonic
GGAATGGTCATCGCAA-1	19545	4840	3.19546	dual_high_mCherry	Small intestine	embryonic
GTGCAGCCAACAGTGG-1	9285	3525	12.8015	dual_high_mCherry	Small intestine	embryonic
TTGTGTTTCACCGACG-1	5143	2562	14.1469	dual_high_mCherry	Foregut	embryonic
ATTGTTCTCATTCATC-1	6706	3009	11.4622	dual_high_mCherry	Foregut	embryonic
GACTCTCTCCGCGGAT-1	38667	6746	3.78061	dual_high_mCherry	Small intestine	embryonic
CGGACACCAAGGTTGG-1	31018	5621	5.25349	dual_high_mCherry	Hindgut	embryonic
CCATAAGGTTGATGTC-1	7537	3079	4.63049	dual_high_mCherry	Foregut	embryonic
GTGCTGGGTACCTAAC-1	28384	5460	2.0534	dual_high_mCherry	Colon	embryonic
TGGAGAGGTAGACACG-1	28119	5338	1.53223	dual_high_mCherry	Hindgut	embryonic
TAAGCCATCTTACACT-1	32402	5850	3.90324	dual_high_mCherry	Hindgut	embryonic
CATTCTAAGCTCCCTT-1	59963	7479	2.25609	dual_high_mCherry	Hindgut	embryonic
CCATCACCACCCTATC-1	10305	3705	5.46936	dual_high_mCherry	Small intestine	embryonic
CTAGACATCAAGGTGG-1	9257	3677	7.01414	dual_high_mCherry	Colon	embryonic
TCCATGCGTTATTCCT-1	102052	8870	3.47351	dual_high_mCherry	Hindgut	embryonic
TCCATGCGTTGCATTG-1	20538	4776	4.35079	dual_high_mCherry	Hindgut	embryonic
GTGGAAGAGCCATCCG-1	21697	4856	1.8894	dual_high_mCherry	Small intestine	embryonic
CTAGGTACACCAGCGT-1	22710	4545	2.86506	dual_high_mCherry	Liver	embryonic
TTTACCAGTAAGCGGT-1	12952	3789	2.52412	dual_high_mCherry	Small intestine	embryonic
CAAAGAACATGTGCTA-1	33069	5597	1.11531	dual_high_mCherry	Foregut	embryonic
GTGGAAGGTTGCATTG-1	63569	7592	3.44139	dual_high_mCherry	Small intestine	embryonic
CTAGGTATCTTCCGTG-1	21124	5128	2.8731	dual_high_mCherry	Foregut	embryonic
ACCTACCGTCTCAGAT-1	4038	2032	14.6179	dual_high_mCherry	Colon	embryonic
TGAGGAGAGATTGGGC-1	36435	6070	3.0402	dual_high_mCherry	Small intestine	embryonic
TGAGCGCGTTTGTTGG-1	13515	4068	5.54488	dual_high_mCherry	Colon	embryonic
GAGACCCAGACATATG-1	15235	4424	2.80895	dual_high_mCherry	Small intestine	embryonic
ACCTGAAAGGCCTGAA-1	86394	8254	1.15951	dual_high_mCherry	Hindgut	embryonic
TAGAGTCAGTTGCATC-1	20673	4758	4.07235	dual_high_mCherry	Small intestine	embryonic
CCTGTTGCAACCAGAG-1	8332	3650	8.86623	dual_high_mCherry	Small intestine	embryonic
GATGACTGTGTCATGT-1	25949	5344	3.60926	dual_high_mCherry	Hindgut	embryonic
CCTGTTGCAGCGTTGC-1	5344	2473	9.68949	dual_high_mCherry	Hindgut	embryonic
TCCCATGGTGGTCTTA-1	9401	3773	9.14407	dual_high_mCherry	Foregut	embryonic
CTCAAGAGTGGAGAAA-1	25801	5913	5.00271	dual_high_mCherry	Hindgut	embryonic
AGCATCAGTCAACGCC-1	25518	5177	1.93136	dual_high_mCherry	Small intestine	embryonic
GGGATCCCATCAGCTA-1	8140	3215	10.0012	dual_high_mCherry	Foregut	embryonic
ATGTCCCAGAGTTGCG-1	4155	2009	13.2965	dual_high_mCherry	Mesoderm	embryonic
CATGGTACAGAGGTTG-1	6209	2746	13.4813	dual_high_mCherry	Hindgut	embryonic
GTCAGCGGTATCTTCT-1	15551	3368	0.0771407	dual_high_mCherry	Mesoderm	embryonic
CCCTCAATCTTCACAT-1	22480	5118	1.14718	dual_high_mCherry	Small intestine	embryonic
TTCTAACGTTGCATTG-1	14834	4182	4.03693	dual_high_mCherry	Small intestine	embryonic
GGTGGCTTCCGCGATG-1	58113	7720	2.98459	dual_high_mCherry	Hindgut	embryonic
TTCTAACTCTAGCATG-1	6523	2794	12.7682	dual_high_mCherry	Foregut	embryonic
TGATCAGGTTTCGTGA-1	38956	5387	1.1547	dual_high_mCherry	Liver	embryonic
AGGTTACAGGAGAATG-1	10506	2978	3.64484	dual_high_mCherry	Small intestine	embryonic
AGGTTGTAGCTCCCTT-1	10942	3581	3.06933	dual_high_mCherry	Colon	embryonic
CTCAGGGGTTACCGTA-1	19676	4939	3.57977	dual_high_mCherry	Small intestine	embryonic
TTCTAGTCAGAGCGTA-1	26025	5375	2.6428	dual_high_mCherry	Foregut	embryonic
ATCCACCAGTATTAGG-1	42443	6465	1.88661	dual_high_mCherry	Hindgut	embryonic
TCCGTGTGTTCACCGG-1	34577	6472	3.88908	dual_high_mCherry	Hindgut	embryonic
GAGCCTGTCACTCCGT-1	8655	3465	13.733	dual_high_mCherry	Colon	embryonic
ATTCCATCACAACATC-1	4186	2178	7.10878	dual_high_mCherry	Foregut	embryonic
GGGCTACTCTCGCAGG-1	101758	8599	1.46282	dual_high_mCherry	Hindgut	embryonic
CTCAGTCCATTCGGGC-1	8057	3167	9.62899	dual_high_mCherry	Small intestine	embryonic
TTCTCTCTCGAATGCT-1	150941	10175	1.92263	dual_high_mCherry	Colon	embryonic
TGGGTTACAACCCGCA-1	17305	4475	5.80932	dual_high_mCherry	Foregut	embryonic
GAGGCAAGTATGCTTG-1	9226	3655	13.4207	dual_high_mCherry	Hindgut	embryonic
CTCATCGCATAGCTGT-1	24635	4150	1.80498	dual_high_mCherry	Foregut	embryonic
CAAGGGACAGTTGTCA-1	74908	7815	1.51853	dual_high_mCherry	Mesoderm	embryonic
CTCATGCAGATTACCC-1	33416	6019	1.30119	dual_high_mCherry	Foregut	embryonic
ACGGTCGAGGTTGTTC-1	11579	3740	5.4707	dual_high_mCherry	Small intestine	embryonic
CCGATGGGTCGTATTG-1	27040	5378	2.84711	dual_high_mCherry	Small intestine	embryonic
TTCTTCCCAGCACCCA-1	34004	6342	1.43202	dual_high_mCherry	Foregut	embryonic
GATTCGAAGTTCAACC-1	18541	3728	1.77301	dual_high_mCherry	Foregut	embryonic
TTCTTCCGTCGACTTA-1	7460	3215	11.248	dual_high_mCherry	Foregut	embryonic
GTTACCCAGGCGTCCT-1	29410	5630	4.04528	dual_high_mCherry	Foregut	embryonic
GATTCGAGTGACCTGC-1	56840	6647	1.71295	dual_high_mCherry	Hindgut	embryonic
TGGTTAGAGCGACTGA-1	20027	4565	3.04589	dual_high_mCherry	Colon	embryonic
TACAACGGTAGCTGTT-1	49976	6897	3.048	dual_high_mCherry	Hindgut	embryonic
ATCCGTCTCACAAGAA-1	52671	7020	2.08167	dual_high_mCherry	Small intestine	embryonic
TGGTTAGAGTGGTTCT-1	14311	3728	4.15007	dual_high_mCherry	Small intestine	embryonic
ATCCTATTCTATTGTC-1	21383	4746	1.50056	dual_high_mCherry	Foregut	embryonic
CTCCAACAGCTGCCTG-1	38884	6622	3.46849	dual_high_mCherry	Hindgut	embryonic
TCCTGCATCGACGTCG-1	44337	6836	3.38272	dual_high_mCherry	Colon	embryonic
GTCGCGAAGGTATCTC-1	6569	2812	9.12686	dual_high_mCherry	Hindgut	embryonic
CTCCTTTTCAAACGTC-1	37310	6331	1.00485	dual_high_mCherry	Foregut	embryonic
GTTAGTGGTTGGTACT-1	5990	2771	7.69488	dual_high_mCherry	Foregut	embryonic
TTGACCCTCATGGCCG-1	37543	5410	2.02338	dual_high_mCherry	Endothelium	embryonic
GTTATGGAGCGTTCAT-1	57211	7020	1.35572	dual_high_mCherry	Foregut	embryonic
CCGGTGAAGATGGTCG-1	32503	6082	2.73926	dual_high_mCherry	Foregut	embryonic
GAGTGAGCAGCCTTCT-1	18543	4366	2.65854	dual_high_mCherry	Colon	embryonic
CACAACAAGCCTTTCC-1	4358	2353	8.05231	dual_high_mCherry	Small intestine	embryonic
ATCGGATTCCGTAGTA-1	39359	6787	4.60526	dual_high_mCherry	Hindgut	embryonic
TGCATCCGTTGCCGAC-1	8687	3474	11.3605	dual_high_mCherry	Foregut	embryonic
AAGGTAAAGTGTAGTA-1	5940	2664	14.002	dual_high_mCherry	Foregut	embryonic
CTCCATGCAGTATTCG-1	15653	4472	2.7084	dual_high_mCherry	Small intestine	embryonic
TACCCACTCTGGCCGA-1	36500	6577	3.47576	dual_high_mCherry	Small intestine	embryonic
CCAATGACATGGACAG-1	4428	2147	13.6569	dual_high_mCherry	Hindgut	embryonic
AGGAATACATCCGAAT-1	42991	6656	1.63469	dual_high_mCherry	Foregut	embryonic
TATGTTCAGAAGGCTC-1	15095	4923	7.43512	dual_high_mCherry	Hindgut	embryonic
AAGGTAATCACTTGTT-1	12913	4103	6.07046	dual_high_mCherry	Small intestine	embryonic
TCACACCCAACTTCTT-1	5060	2318	5.80569	dual_high_mCherry	Small intestine	embryonic
ATTTCACAGGTGGGTT-1	18844	3871	0.0265196	dual_high_mCherry	Mesoderm	embryonic
GTACAGTAGTTTCAGC-1	28968	5680	2.29163	dual_high_mCherry	Colon	embryonic
CGATGGCTCGCATTAG-1	7978	2961	0.238095	dual_high_mCherry	Hindgut	embryonic
GACATCAGTTGTATGC-1	11554	3962	7.38882	dual_high_mCherry	Mesoderm	embryonic
TATTCCAAGACCTGGA-1	20157	4350	3.21365	dual_high_mCherry	Hindgut	embryonic
CTCCCAATCCTATTTG-1	22379	5187	1.63488	dual_high_mCherry	Foregut	embryonic
GTTCGCTTCTGAGAGG-1	6995	3008	6.26964	dual_high_mCherry	Foregut	embryonic
GAGTTGTTCTTGCAAG-1	14888	3688	1.86677	dual_high_mCherry	Mesoderm	embryonic
CACATGAAGCTATCCA-1	25774	5539	3.97238	dual_high_mCherry	Colon	embryonic
TACCTGCCAGTTAGAA-1	59142	7294	1.70735	dual_high_mCherry	Foregut	embryonic
AGTGTTGAGTGCAACG-1	29152	5489	2.74043	dual_high_mCherry	Small intestine	embryonic
GTAGATCCAGGAACCA-1	25099	5874	4.88708	dual_high_mCherry	Small intestine	embryonic
GTTGAACCACCAGCTG-1	10170	3777	9.53598	dual_high_mCherry	Small intestine	embryonic
TTGGGATTCTGCATGA-1	42732	5892	1.27512	dual_high_mCherry	Liver	embryonic
ACTATGGCACTGTGTA-1	46992	6864	1.73173	dual_high_mCherry	Hindgut	embryonic
CTACCCAAGCACTCAT-1	31187	5652	2.30806	dual_high_mCherry	Colon	embryonic
TCTTCCTAGGTCATTC-1	6835	3014	6.14125	dual_high_mCherry	Mesoderm	embryonic
CACCAAATCTTTCAGT-1	18280	5143	8.56612	dual_high_mCherry	Hindgut	embryonic
AGTGTTGTCTGACCCT-1	19946	4904	5.47787	dual_high_mCherry	Small intestine	embryonic
GACCTTCTCACGATAC-1	50752	7328	2.44032	dual_high_mCherry	Foregut	embryonic
TTGGTTTCACAACATC-1	25030	5426	2.21317	dual_high_mCherry	Small intestine	embryonic
TCAAGCAGTCAAGCCC-1	23699	5210	2.70407	dual_high_mCherry	Colon	embryonic
AGTTCCCGTCAGACTT-1	7761	3248	14.1293	dual_high_mCherry	Hindgut	embryonic
TTTAGTCAGACGGAAA-1	20688	5147	3.59111	dual_high_mCherry	Foregut	embryonic
GGGTGTCAGAGTGGCT-1	34954	5798	2.43114	dual_high_mCherry	Hindgut	embryonic
TCGCAGGGTTATGACC-1	30113	6253	4.62831	dual_high_mCherry	Foregut	embryonic
CCACGAGTCGTCGCTT-1	29129	5856	3.11331	dual_high_mCherry	Small intestine	embryonic
TCAATCTAGCAAACAT-1	40924	6832	2.41132	dual_high_mCherry	Colon	embryonic
TTCATGTTCCGCAGTG-1	22131	5102	2.37622	dual_high_mCherry	Hindgut	embryonic
TTGTGTTAGGCTTTCA-1	16732	4248	3.05946	dual_high_mCherry	Liver	embryonic
TGTGTGAGTCAACCAT-1	37720	6194	2.70879	dual_high_mCherry	Foregut	embryonic
AACCCAATCCACTAGA-1	19415	4739	7.63528	dual_high_mCherry	Hindgut	embryonic
ATACTTCAGATACATG-1	15065	4302	3.53659	dual_high_mCherry	Colon	embryonic
TCGCTTGTCGCCACTT-1	5830	2719	10.9378	dual_high_mCherry	Foregut	embryonic
CACGTTCAGCAATAAC-1	11950	4227	6.59083	dual_high_mCherry	Mesoderm	embryonic
GATCAGTGTTATAGCC-1	50088	7088	2.56814	dual_high_mCherry	Colon	embryonic
GTTTACTAGAAACCAT-1	13171	4246	8.7204	dual_high_mCherry	Foregut	embryonic
CCTCCAAAGCATTTCG-1	18859	4739	5.18868	dual_high_mCherry	Hindgut	embryonic
GGTAACTCATGGGAAC-1	33864	6079	1.2338	dual_high_mCherry	Colon	embryonic
TCCTAATCAACGACAG-1	19533	4774	2.46187	dual_high_mCherry	Small intestine	embryonic
ACACCAAGTCTGTTAG-1	11303	4135	7.91335	dual_high_mCherry	Mesoderm	embryonic
GGTGTTACATGTCGTA-1	3934	2027	10.7497	dual_high_mCherry	Small intestine	embryonic
TCTACATCATGCTGCG-1	17033	4631	6.1282	dual_high_mCherry	Small intestine	embryonic
GTCCACTCAGCCGTCA-1	5126	2440	13.2554	dual_high_mCherry	Small intestine	embryonic
ATTTCTGCACATGAAA-1	4220	2156	8.05306	dual_high_mCherry	Small intestine	embryonic
CTTTCAATCAAATAGG-1	5273	2661	10.0284	dual_high_mCherry	Foregut	embryonic
CTGAGGCCAGAGGCAT-1	31957	5727	1.42039	dual_high_mCherry	Small intestine	embryonic
CCTCTAGGTAGACGGT-1	22613	5297	4.01786	dual_high_mCherry	Colon	embryonic
TACTTGTCACCGTCTT-1	20337	4908	2.54141	dual_high_mCherry	Colon	embryonic
CGGGACTCAACCGCTG-1	7590	3076	9.91834	dual_high_mCherry	Mesoderm	embryonic
TAACACGTCTTCTCAA-1	88168	8450	2.79145	dual_high_mCherry	Mesoderm	embryonic
TGGATCACAGCACAGA-1	19299	4971	4.53721	dual_high_mCherry	Small intestine	embryonic
ATATCCTCAAGTGGAC-1	22442	5144	1.93798	dual_high_mCherry	Foregut	embryonic
AACGTCATCTGATTCT-1	18222	4762	4.50431	dual_high_mCherry	Colon	embryonic
CTGCAGGGTAAGGTCG-1	29480	5730	2.6413	dual_high_mCherry	Small intestine	embryonic
AACGTCAGTTCCCAAA-1	5860	2359	7.63984	dual_high_mCherry	Mesoderm	embryonic
TAACCAGAGTCTGGAG-1	6751	2686	0.754773	dual_high_mCherry	Foregut	embryonic
ATGGGAGCAAAGCAAT-1	33947	6012	4.70245	dual_high_mCherry	Small intestine	embryonic
AATTCCTGTATGGGAC-1	29905	5509	1.47737	dual_high_mCherry	Small intestine	embryonic
CGGGTCACATCCTCAC-1	26177	5578	2.35604	dual_high_mCherry	Liver	embryonic
GCCCGAATCCTCACGT-1	121112	9208	2.51624	dual_high_mCherry	Mesoderm	embryonic
TAACCAGTCGTTCTAT-1	12602	3180	2.15028	dual_high_mCherry	Small intestine	embryonic
TGGCGTGTCCAACTGA-1	25566	5151	4.7796	dual_high_mCherry	Small intestine	embryonic
ATCGATGGTGAATAAC-1	27092	4932	1.34322	dual_high_mCherry	Hindgut	embryonic
TACAGGTTCCTACCAC-1	29192	5872	1.94903	dual_high_mCherry	Small intestine	embryonic
ACGATCACAAGTTGGG-1	27856	5043	1.2849	dual_high_mCherry	Colon	embryonic
CAACCTCGTCAGTCTA-1	14373	4310	3.36	dual_high_mCherry	Colon	embryonic
GATGATCCATTGTAGC-1	9972	3818	13.8591	dual_high_mCherry	Hindgut	embryonic
CCTTTGGCAACTAGAA-1	21443	4810	3.54246	dual_high_mCherry	Hindgut	embryonic
TAACTTCTCATTCACT-1	7239	3166	9.31934	dual_high_mCherry	Foregut	embryonic
TTACAGGAGGGCAGGA-1	19701	4769	3.64356	dual_high_mCherry	Colon	embryonic
ATCAGGTGTCTCACGG-1	24604	5440	4.78957	dual_high_mCherry	Small intestine	embryonic
CTGCGAGTCACATACG-1	65493	7542	1.98987	dual_high_mCherry	Hindgut	embryonic
TGATCAGGTGGATGAC-1	41370	6835	2.71662	dual_high_mCherry	Colon	embryonic
TAAGCACGTAGCACAG-1	22583	5462	5.78626	dual_high_mCherry	Colon	embryonic
CATTCATGTATCGCGC-1	34139	5782	2.09981	dual_high_mCherry	Hindgut	embryonic
TAAGCACGTCGGTGAA-1	27996	5291	4.22425	dual_high_mCherry	Small intestine	embryonic
GTCATGAAGAGTCCGA-1	6664	2267	4.4111	dual_high_mCherry	Small intestine	embryonic
TAGGTACTCCATAAGC-1	32065	5950	3.33604	dual_high_mCherry	Hindgut	embryonic
ACCCTCAAGATTGCGG-1	59985	7164	1.27816	dual_high_mCherry	Hindgut	embryonic
GGTAACTCATAGTCAC-1	23734	4985	1.34777	dual_high_mCherry	Hindgut	embryonic
CTTAGGAGTAGTCTTG-1	14363	4075	6.89583	dual_high_mCherry	Small intestine	embryonic
GAAGCCCAGAGATTCA-1	21035	4695	2.72351	dual_high_mCherry	Colon	embryonic
GAGCTGCTCCAAGCAT-1	34477	5944	2.64371	dual_high_mCherry	Foregut	embryonic
TAGTGCAAGGTTGGTG-1	27218	5030	2.2875	dual_high_mCherry	Mesoderm	embryonic
ATCCACCTCTTAATCC-1	5996	2770	14.6358	dual_high_mCherry	Foregut	embryonic
TCCTCCCAGGTCGCCT-1	33980	6137	2.37136	dual_high_mCherry	Small intestine	embryonic
AGAAATGTCCCGGTAG-1	10808	3838	7.39062	dual_high_mCherry	Foregut	embryonic
TTTCGATGTTCTCCAC-1	15903	4607	5.49306	dual_high_mCherry	Small intestine	embryonic
TCCTCCCTCAGGAACG-1	7347	3000	11.8031	dual_high_mCherry	Hindgut	embryonic
TTCTTCCAGCATGCAG-1	41529	6385	1.19893	dual_high_mCherry	Hindgut	embryonic
AAGCCATGTTATGACC-1	40903	6358	1.52267	dual_high_mCherry	Foregut	embryonic
TATACCTGTTAGGAGC-1	7132	3064	10.1989	dual_high_mCherry	Small intestine	embryonic
CTGGTCTTCAAACCCA-1	8681	3674	11.4707	dual_high_mCherry	Colon	embryonic
CTGTACCCATTATGCG-1	72268	8376	3.15561	dual_high_mCherry	Liver	embryonic
GAAGTAAGTCACTAGT-1	17773	4904	5.32471	dual_high_mCherry	Hindgut	embryonic
TCTATCATCCACCTGT-1	28180	5685	1.89804	dual_high_mCherry	Colon	embryonic
ACGGTTAAGGGTACAC-1	27790	5862	3.3994	dual_high_mCherry	Hindgut	embryonic
GCGGATCCAGCGGTCT-1	51286	6866	0.921901	dual_high_mCherry	Foregut	embryonic
GTCGAATGTGGCACTC-1	32643	5991	1.41518	dual_high_mCherry	Mesoderm	embryonic
TTTGGAGTCCGTCCTA-1	17276	4544	3.35473	dual_high_mCherry	Small intestine	embryonic
TTTGGAGTCATGCCGG-1	6754	3008	9.92005	dual_high_mCherry	Hindgut	embryonic
TCATATCCAGCTCCTT-1	25697	5523	2.18541	dual_high_mCherry	Small intestine	embryonic
GCTTTCGTCCTAAACG-1	35921	6120	1.61667	dual_high_mCherry	Hindgut	embryonic
GCTTTCGTCTGTGCTC-1	8410	3409	13.9903	dual_high_mCherry	Hindgut	embryonic
CTGTGAAGTGCGAACA-1	53481	7278	2.43182	dual_high_mCherry	Small intestine	embryonic
TTTGTTGGTCTGATCA-1	6768	3015	6.77891	dual_high_mCherry	Foregut	embryonic
TGTAACGGTCGTCAGC-1	4861	2402	11.9449	dual_high_mCherry	Foregut	embryonic
TACATTCGTAACGTTC-1	24165	5194	3.30575	dual_high_mCherry	Hindgut	embryonic
GTCGTTCGTATCGAAA-1	17158	4072	3.30208	dual_high_mCherry	Hindgut	embryonic
CTGTGGGTCACACCCT-1	18790	4934	2.94227	dual_high_mCherry	Colon	embryonic
AGCTTCCGTGGCAGAT-1	16952	3609	0.943452	dual_high_mCherry	Mesoderm	embryonic
CTTACCGAGAATGTTG-1	23677	4929	1.29585	dual_high_mCherry	Foregut	embryonic
TATCTGTGTCTCAGGC-1	28015	5492	2.1916	dual_high_mCherry	Small intestine	embryonic
GTAATGCTCACCATAG-1	33585	6183	3.22907	dual_high_mCherry	Colon	embryonic
TATCTTGGTCGTACTA-1	11691	3993	6.92722	dual_high_mCherry	Colon	embryonic
CTAACCCGTCTACGAT-1	39952	6366	2.06149	dual_high_mCherry	Colon	embryonic
TCATGCCCAAATGGCG-1	9413	3772	4.49092	dual_high_mCherry	Hindgut	embryonic
TGATCTTTCCTTCTGG-1	26143	5461	2.91036	dual_high_mCherry	Small intestine	embryonic
GAGCCTGGTCCCACGA-1	15408	4683	8.35712	dual_high_mCherry	Foregut	embryonic
TCTACATAGCTTGTGT-1	25256	5085	2.75854	dual_high_mCherry	Hindgut	embryonic
TTGTTGTCACGCGGTT-1	25402	5146	1.3572	dual_high_mCherry	Hindgut	embryonic
CTAACTTTCTCAAAGC-1	12016	4266	10.6204	dual_high_mCherry	Hindgut	embryonic
GTGGTTATCCACACAA-1	6064	2791	12.6793	dual_high_mCherry	Colon	embryonic
GAAGCGAAGAGAGGTA-1	12491	4406	9.872	dual_high_mCherry	Hindgut	embryonic
GGGCTCACACTGAATC-1	48477	6607	1.06188	dual_high_mCherry	Hindgut	embryonic
AGGACTTTCCTTGACC-1	11347	3576	8.9948	dual_high_mCherry	Foregut	embryonic
GTCTTTAAGATGGGCT-1	5571	2764	10.2297	dual_high_mCherry	Hindgut	embryonic
AAGTCGTGTACTTGTG-1	29782	5250	2.32254	dual_high_mCherry	Hindgut	embryonic
GGGTATTGTAGAATGT-1	24982	5642	4.59674	dual_high_mCherry	Small intestine	embryonic
TATTTCGAGAACTGAT-1	12638	3903	2.4998	dual_high_mCherry	Colon	embryonic
TACCTGCTCATCTACT-1	61945	7346	1.1636	dual_high_mCherry	Hindgut	embryonic
CCACACTGTCAAACGG-1	6913	3049	10.3658	dual_high_mCherry	Colon	embryonic
TGTCCTGCAAAGACTA-1	5370	2082	12.514	dual_high_mCherry	Small intestine	embryonic
GTAGATCTCATACGAC-1	13066	3741	6.03	dual_high_mCherry	Small intestine	embryonic
ATCTTCAAGCGACTAG-1	7520	2808	2.22045	dual_high_mCherry	Colon	embryonic
TGCGGGTGTTGTTTGG-1	28643	5410	1.44149	dual_high_mCherry	Foregut	embryonic
CAATCGACACGTATAC-1	21826	5131	7.00902	dual_high_mCherry	Small intestine	embryonic
ATCTTCACACCGTCGA-1	36744	6042	1.90702	dual_high_mCherry	Hindgut	embryonic
TACGGGCGTCAAATCC-1	19209	4373	4.15214	dual_high_mCherry	Small intestine	embryonic
TGTGATGGTGTATTGC-1	8404	3227	4.2667	dual_high_mCherry	Foregut	embryonic
TCGCAGGAGTTGTACC-1	45144	6949	2.36271	dual_high_mCherry	Small intestine	embryonic
CCACCATGTTCGATTG-1	36662	5844	0.891713	dual_high_mCherry	Mesoderm	embryonic
ATGGGTTGTACTTCCC-1	27613	5491	3.56833	dual_high_mCherry	Hindgut	embryonic
TGGCGTGAGCACCGAA-1	21484	4500	1.81023	dual_high_mCherry	Liver	embryonic
ATGAAAGAGGTTACAA-1	41885	5561	2.61374	dual_high_mCherry	Mesoderm	embryonic
ACCATTTCAAACACCT-1	36569	6328	1.61021	dual_high_mCherry	Colon	embryonic
CGCGTGAGTGATACTC-1	6176	2756	14.9353	dual_high_mCherry	Hindgut	embryonic
GATCACACAGCGCGTT-1	46508	6558	2.86728	dual_high_mCherry	Foregut	embryonic
GGCGTCATCCTCTAAT-1	4173	2015	14.5184	dual_high_mCherry	Small intestine	embryonic
GTAGGAGTCGAGAAGC-1	47296	6591	2.21898	dual_high_mCherry	Hindgut	embryonic
ACTCCCAGTTGGGACA-1	36916	6460	1.58404	dual_high_mCherry	Colon	embryonic
TACTGCCGTTTACACG-1	5078	2148	14.8031	dual_high_mCherry	Foregut	embryonic
GTAGGTTCAAGAGGTC-1	19546	4588	2.08163	dual_high_mCherry	Foregut	embryonic
TTCCAATGTCTTCCGT-1	29844	5965	3.32674	dual_high_mCherry	Colon	embryonic
GTAGTACAGGTCACCC-1	94975	8396	1.39662	dual_high_mCherry	Liver	embryonic
CTTCTCTTCCAGTGTA-1	5887	2427	9.32247	dual_high_mCherry	Endothelium	embryonic
CATCGCTAGACTACCT-1	4981	2481	10.0341	dual_high_mCherry	Foregut	embryonic
TATCTTGAGAGCAGCT-1	48203	6849	2.29578	dual_high_mCherry	Foregut	embryonic
TCAGGGCGTGAGCAGT-1	4950	2516	9.27085	dual_high_mCherry	Small intestine	embryonic
GGAGAACAGGTCCGAA-1	67959	7815	2.18754	dual_high_mCherry	Hindgut	embryonic
CGACAGCAGTGAGTGC-1	22094	4615	1.64239	dual_high_mCherry	Hindgut	embryonic
TCACAAGGTGAGTCAG-1	17294	3899	3.0522	dual_high_mCherry	Liver	embryonic
TGATCTTCACACCTAA-1	43944	7031	1.86444	dual_high_mCherry	Foregut	embryonic
TCGATTTTCTAAGCCA-1	44749	6089	0.893316	dual_high_mCherry	Liver	embryonic
GGGAAGTCACGTATAC-1	23818	5451	7.5383	dual_high_mCherry	Hindgut	embryonic
GGAGATGGTACGATCT-1	25939	5747	2.94106	dual_high_mCherry	Small intestine	embryonic
AGGGCTCTCCAGCTCT-1	3822	2033	9.51385	dual_high_mCherry	Hindgut	embryonic
TCGGGCACAGCACAGA-1	35936	5846	2.42315	dual_high_mCherry	Mesoderm	embryonic
TTCCGTGGTGGTAATA-1	15225	4508	3.34209	dual_high_mCherry	Hindgut	embryonic
TCGGGCAGTGAATGTA-1	30251	5855	2.87197	dual_high_mCherry	Foregut	embryonic
TAGACTGAGCCAGTAG-1	17077	3981	2.00784	dual_high_mCherry	Hindgut	embryonic
TCGGGTGCACCCTAGG-1	30296	5785	2.9107	dual_high_mCherry	Small intestine	embryonic
GTCAAGTCAGTTCTAG-1	33618	5980	6.80209	dual_high_mCherry	Small intestine	embryonic
TCGGTCTCAAGGCCTC-1	25933	5633	2.66728	dual_high_mCherry	Hindgut	embryonic
TGTTGGAGTTCGGCTG-1	20353	4473	2.76536	dual_high_mCherry	Small intestine	embryonic
TGTTGAGCAGAAGTTA-1	32127	5014	2.46399	dual_high_mCherry	Endothelium	embryonic
TTACAGGAGTAACGTA-1	29645	5506	1.85447	dual_high_mCherry	Hindgut	embryonic
CCCGAAGTCCGCATAA-1	11669	4187	13.981	dual_high_mCherry	Hindgut	embryonic
ACCTGAAGTTGGATCT-1	30884	6043	3.99132	dual_high_mCherry	Small intestine	embryonic
GTGGCGTAGCCGAACA-1	7167	3201	11.4983	dual_high_mCherry	Hindgut	embryonic
TGGCGTGTCACAACCA-1	19591	4608	3.85302	dual_high_mCherry	Hindgut	embryonic
GCCCGAATCCCGAGAC-1	23403	5187	2.78015	dual_high_mCherry	Foregut	embryonic
GTGAGCCCACGACAGA-1	19715	4734	2.6217	dual_high_mCherry	Small intestine	embryonic
GGTGATTGTCTGATAC-1	32883	5892	3.89129	dual_high_mCherry	Colon	embryonic
TAACCAGTCGAAGTGG-1	30377	5886	3.39028	dual_high_mCherry	Small intestine	embryonic
TCTCACGTCCATTGTT-1	31318	5833	2.90456	dual_high_mCherry	Hindgut	embryonic
ATTCACTCACGGCACT-1	22542	5099	3.33008	dual_high_mCherry	Colon	embryonic
TAGGAGGAGAAGGTAG-1	19929	4671	2.62353	dual_high_mCherry	Foregut	embryonic
ATTCTTGCACGGTCTG-1	7209	2993	12.0843	dual_high_mCherry	Foregut	embryonic
TCCTCTTCAGCTTCCT-1	51404	7681	1.86885	dual_high_mCherry	Small intestine	embryonic
AACCCAAAGGTGCATG-1	21059	4651	3.69878	dual_high_mCherry	Small intestine	embryonic
GAGATGGAGATGTTCC-1	18041	4516	3.34183	dual_high_mCherry	Colon	embryonic
TCAGGGCAGAGCAGTC-1	4728	2423	11.8877	dual_high_mCherry	Hindgut	embryonic
GGCTGTGCACGGTGCT-1	32884	6171	4.72123	dual_high_mCherry	Hindgut	embryonic
TCTAACTGTAAGCTCT-1	8875	3239	6.00293	dual_high_mCherry	Colon	embryonic
ACGATGTTCAACGTGT-1	17449	4125	6.07918	dual_high_mCherry	Hindgut	embryonic
GCCTGTTCACCCAATA-1	6898	3121	10.0899	dual_high_mCherry	Foregut	embryonic
ACCCAAATCACACGAT-1	13515	4142	4.45365	dual_high_mCherry	Colon	embryonic
GTAGTACAGGGCGAAG-1	24729	5599	7.64504	dual_high_mCherry	Colon	embryonic
GGTGTTACATATCTCT-1	7108	3106	13.5207	dual_high_mCherry	Hindgut	embryonic
TGACGCGAGAGGACTC-1	6580	2711	8.53714	dual_high_mCherry	Liver	embryonic
TCCGTGTGTGGTATGG-1	55393	7155	2.0484	dual_high_mCherry	Colon	embryonic
TGAGTCACACAAATCC-1	5399	2399	13.4049	dual_high_mCherry	Foregut	embryonic
AACGTCACACTGGAAG-1	6645	3106	11.7514	dual_high_mCherry	Hindgut	embryonic
ACGCACGTCAGTCATG-1	19197	4407	1.74964	dual_high_mCherry	Foregut	embryonic
TCTACCGCAAATGGCG-1	23055	5680	8.98014	dual_high_mCherry	Small intestine	embryonic
TAGTGCACAGCTAACT-1	34671	5899	3.18925	dual_high_mCherry	Hindgut	embryonic
GGTTGTAAGAAGTATC-1	7627	3303	9.50321	dual_high_mCherry	Small intestine	embryonic
TGATGGTGTGCGACAA-1	12456	4112	7.5929	dual_high_mCherry	Hindgut	embryonic
ATTACTCAGTATAACG-1	94742	8477	1.13339	dual_high_mCherry	Foregut	embryonic
CGTGAATGTCGGTGTC-1	9544	3077	2.98554	dual_high_mCherry	Small intestine	embryonic
CGTGAATTCAGCGCAC-1	16685	4383	4.3632	dual_high_mCherry	Small intestine	embryonic
CTGGCAGTCCCGTGTT-1	29418	5596	3.66305	dual_high_mCherry	Hindgut	embryonic
TATACCTTCCGAGATT-1	43578	7078	3.98477	dual_high_mCherry	Foregut	embryonic
TCTATCAGTTGACTAC-1	43557	7110	2.84212	dual_high_mCherry	Foregut	embryonic
TTTCCTCCACACTTAG-1	21749	5181	4.11897	dual_high_mCherry	Small intestine	embryonic
GTTATGGCAGTTGTTG-1	33355	5837	1.29761	dual_high_mCherry	Foregut	embryonic
ATCCCTGTCAGCTGAT-1	80039	7330	3.39616	dual_high_mCherry	Mesoderm	embryonic
TGCACGGTCTCAACCC-1	5169	2163	6.27898	dual_high_mCherry	Foregut	embryonic
CGAGTTAAGGTCACAG-1	62303	7510	2.67266	dual_high_mCherry	Hindgut	embryonic
TGCACGGGTGACAGGT-1	5614	2748	12.8337	dual_high_mCherry	Hindgut	embryonic
GTGAGCCCATATCGGT-1	59076	7493	2.77026	dual_high_mCherry	Small intestine	embryonic
TGGCGTGGTATACCTG-1	18594	4519	3.20985	dual_high_mCherry	Hindgut	embryonic
CCAATGAAGCTCCACG-1	7821	2948	9.9144	dual_high_mCherry	Hindgut	embryonic
CAACGGCTCACGGACC-1	28993	5961	1.24146	dual_high_mCherry	Small intestine	embryonic
TTCATGTGTGCCTAAT-1	13852	4202	3.72214	dual_high_mCherry	Colon	embryonic
TTGTGGAAGGCCTAGA-1	22426	4620	2.04145	dual_high_mCherry	Foregut	embryonic
GTAATCGCAAGGGCAT-1	30555	5646	3.45516	dual_high_mCherry	Hindgut	embryonic
GTTGAACAGGTCGACA-1	22683	4800	4.03755	dual_high_mCherry	Small intestine	embryonic
CTACATTTCATGGAGG-1	8438	3651	10.5544	dual_high_mCherry	Hindgut	embryonic
GAGAGGTTCAGTGGGA-1	15150	4382	7.62835	dual_high_mCherry	Small intestine	embryonic
TCCACGTCAGGCACAA-1	62779	7237	2.5561	dual_high_mCherry	Colon	embryonic
CGTTGGGGTATACGGG-1	28170	5781	4.46495	dual_high_mCherry	Small intestine	embryonic
TGAATGCCAGTTTCGA-1	19081	4607	3.50519	dual_high_mCherry	Hindgut	embryonic
GTAATGCCAGCGGTTC-1	46945	6652	1.92042	dual_high_mCherry	Hindgut	embryonic
TTGATGGGTCGAATGG-1	25380	5401	5.77855	dual_high_mCherry	Hindgut	embryonic
TTTACCACAAGTCGTT-1	46756	7207	4.20159	dual_high_mCherry	Foregut	embryonic
TGCGGCAGTTAGGGTG-1	46604	6792	2.50547	dual_high_mCherry	Foregut	embryonic
CTCAGGGGTGTCATTG-1	5177	2214	11.9907	dual_high_mCherry	Hindgut	embryonic
TACTGCCTCGGATACT-1	16561	4297	2.96283	dual_high_mCherry	Small intestine	embryonic
TGGGCGTTCCTCGATC-1	19419	4277	1.40497	dual_high_mCherry	Mesoderm	embryonic
GTGATGTCACTGGCGT-1	26427	5473	1.97866	dual_high_mCherry	Small intestine	embryonic
GCAACATAGTGGACGT-1	5626	2524	6.9817	dual_high_mCherry	Small intestine	embryonic
TCTATCACACGTCGGT-1	25606	4501	3.55136	dual_high_mCherry	Mesoderm	embryonic
CGTGATATCTGGGCCA-1	22904	5137	2.56623	dual_high_mCherry	Hindgut	embryonic
TCTACATCAAATTGCC-1	23239	5530	2.44301	dual_high_mCherry	Colon	embryonic
GACTGATTCAAGCCCG-1	27770	5640	3.9748	dual_high_mCherry	Hindgut	embryonic
AGGACTTTCCATGAGT-1	65449	7487	1.84501	dual_high_mCherry	Hindgut	embryonic
TCTGGCTTCCCTCTTT-1	26125	5979	2.75524	dual_high_mCherry	Colon	embryonic
ATTCGTTGTTAAGAAC-1	26741	5377	3.26643	dual_high_mCherry	Foregut	embryonic
CGGAATTTCATTGCCC-1	8467	3442	6.97839	dual_high_mCherry	Small intestine	embryonic
GACCCAGGTGTTTACG-1	26340	5110	2.87666	dual_high_mCherry	Hindgut	embryonic
GTCTTTATCAGAGTTC-1	28530	5772	1.24746	dual_high_mCherry	Liver	embryonic
GCTTCACCAACTTGGT-1	12594	3217	0.0158806	dual_high_mCherry	Small intestine	embryonic
TTCTAGTCAAAGACTA-1	25623	5258	6.18927	dual_high_mCherry	Small intestine	embryonic
GGCTGTGGTTGGCCTG-1	7461	3206	10.9593	dual_high_mCherry	Small intestine	embryonic
TCCGATCCATTAAGCC-1	8666	3305	9.52601	dual_high_mCherry	Small intestine	embryonic
GTCAGCGGTATCGTTG-1	36177	6306	3.31869	dual_high_mCherry	Colon	embryonic
TATATCCCAGAAATCA-1	6793	2035	4.7514	dual_high_mCherry	Liver	embryonic
GTTACCCAGTTCGGTT-1	37450	6031	1.2838	dual_high_mCherry	Small intestine	embryonic
GCATCGGCAATTGCTG-1	24267	5057	2.45108	dual_high_mCherry	Small intestine	embryonic
GTCACGGAGCACTCGC-1	26445	5150	2.84289	dual_high_mCherry	Small intestine	embryonic
TGTTACTAGCGTATAA-1	18806	4689	4.05484	dual_high_mCherry	Small intestine	embryonic
CCCGGAAAGGGTACGT-1	60877	7428	2.45628	dual_high_mCherry	Colon	embryonic
GATCACATCAAAGCCT-1	84297	8528	2.06708	dual_high_mCherry	Hindgut	embryonic
GATGACTAGTTCAACC-1	21372	3799	1.83722	dual_high_mCherry	Hindgut	embryonic
TTTACGTAGAGGGTAA-1	19301	4955	3.29397	dual_high_mCherry	Small intestine	embryonic
TTCCTCTCACGGTCTG-1	7093	3117	8.8115	dual_high_mCherry	Foregut	embryonic
GTGGAGAAGCGTGCTC-1	17451	4682	6.45549	dual_high_mCherry	Small intestine	embryonic
GAGAAATGTGTTCAGT-1	4360	2145	8.64481	dual_high_mCherry	Small intestine	embryonic
TATTTCGCAAGCGCAA-1	37105	5914	1.74801	dual_high_mCherry	Mesoderm	embryonic
GTCAAGTGTTAGTCGT-1	33024	5833	3.76268	dual_high_mCherry	Colon	embryonic
CCTCAGTGTGTGAGCA-1	32352	5785	2.81433	dual_high_mCherry	Foregut	embryonic
GGTGTCGAGGAGAATG-1	16153	4234	1.91272	dual_high_mCherry	Small intestine	embryonic
GTTGTGATCCCGTGTT-1	48940	7067	3.90319	dual_high_mCherry	Foregut	embryonic
GACTGATTCCCACAGG-1	80445	7699	0.956831	dual_high_mCherry	Hindgut	embryonic
CCCTTAGAGTTACGTC-1	29143	5940	4.53875	dual_high_mCherry	Foregut	embryonic
GGGACCTGTACAAAGT-1	45316	6101	0.677136	dual_high_mCherry	Hindgut	embryonic
TCAGTGAAGACCAGAC-1	27590	5574	2.38759	dual_high_mCherry	Foregut	embryonic
TTCTGTAGTACTGCGC-1	14097	4087	3.20545	dual_high_mCherry	Small intestine	embryonic
TGATGGTTCTAGCCAA-1	10729	3831	13.1172	dual_high_mCherry	Foregut	embryonic
TCATCATTCAGAGTGG-1	30884	6152	4.45897	dual_high_mCherry	Colon	embryonic
TAATTCCCAGGGAGAG-1	26723	5300	4.06644	dual_high_mCherry	Liver	embryonic
GAGACTTGTAGACGGT-1	5172	2370	12.9082	dual_high_mCherry	Small intestine	embryonic
AGGGTCCGTTCGTTCC-1	18515	4309	3.21205	dual_high_mCherry	Small intestine	embryonic
CTGGTCTAGAGTCAGC-1	46861	7092	4.47796	dual_high_mCherry	Hindgut	embryonic
GAAGCGAGTACGATGG-1	5638	2513	12.4313	dual_high_mCherry	Foregut	embryonic
AGCGCCAGTCCGGTCA-1	33992	5898	2.63839	dual_high_mCherry	Small intestine	embryonic
TTGGGTACAGATAAAC-1	3847	2077	14.8052	dual_high_mCherry	Hindgut	embryonic
CGTCCATGTATCGAGG-1	47072	6245	2.54009	dual_high_mCherry	Hindgut	embryonic
TTCTAACTCAGCTTCC-1	6187	2917	12.0517	dual_high_mCherry	Hindgut	embryonic
TGTTCCGTCTCCTGAC-1	12727	4470	6.41539	dual_high_mCherry	Foregut	embryonic
TGAATGCGTACGACTT-1	28570	5627	2.22129	dual_high_mCherry	Hindgut	embryonic
CAACGATCAGGCCCTA-1	36887	6356	2.99664	dual_high_mCherry	Liver	embryonic
TTACTGTAGGTAAAGG-1	84534	8533	3.36526	dual_high_mCherry	Hindgut	embryonic
AGAGCAGAGTGCCTCG-1	40631	5810	2.45504	dual_high_mCherry	Foregut	embryonic
TTTGATCAGATAGTGT-1	18447	4627	3.07201	dual_high_mCherry	Foregut	embryonic
TTAGGGTTCTAATTCC-1	33250	5487	1.97222	dual_high_mCherry	Mesoderm	embryonic
TAATCTCTCCTATGGA-1	10632	3777	8.81302	dual_high_mCherry	Foregut	embryonic
ACGGTCGGTGTGAGCA-1	31999	5240	1.75855	dual_high_mCherry	Hindgut	embryonic
ACTTATCAGGTCATTC-1	23012	5187	3.4667	dual_high_mCherry	Small intestine	embryonic
ATACCGAGTTCTGAGT-1	35199	6268	2.5338	dual_high_mCherry	Hindgut	embryonic
CGGGTCACAGCGGTCT-1	21152	4901	4.02269	dual_high_mCherry	Small intestine	embryonic
AGGGTTTAGTGCAGCA-1	14958	3274	1.90457	dual_high_mCherry	Liver	embryonic
CAGTTCCTCGAGCCAC-1	48829	7378	4.55802	dual_high_mCherry	Hindgut	embryonic
TCGATTTGTACGTGTT-1	15782	4372	3.56623	dual_high_mCherry	Foregut	embryonic
TTCACGCGTATGAGCG-1	27993	5260	1.7676	dual_high_mCherry	Hindgut	embryonic
TTGCTGCAGGCACTAG-1	91076	8408	1.84075	dual_high_mCherry	Liver	embryonic
GCCATGGAGCTACGTT-1	63847	7456	2.49123	dual_high_mCherry	Colon	embryonic
GTAATGCAGGTATTGA-1	29808	6256	4.20244	dual_high_mCherry	Small intestine	embryonic
CTCATTACAAGTGGGT-1	37238	6292	2.53477	dual_high_mCherry	Small intestine	embryonic
GAAACCTAGAATCGTA-1	11104	3397	2.17841	dual_high_mCherry	Small intestine	embryonic
TTCCTCTCAGAACTCT-1	35856	6137	1.62284	dual_high_mCherry	Foregut	embryonic
TCGCTTGAGGGCCCTT-1	29190	5754	3.30479	dual_high_mCherry	Hindgut	embryonic
TTCTCTCAGAGGTCAC-1	4177	2051	9.42584	dual_high_mCherry	Hindgut	embryonic
CCCTCTCAGTACGAGC-1	9798	3424	2.14264	dual_high_mCherry	Colon	embryonic
CGGAATTCAAGAGTTA-1	14127	4499	11.3799	dual_high_mCherry	Endothelium	embryonic
GTCCTCACATCCGATA-1	40107	6769	2.83948	dual_high_mCherry	Colon	embryonic
TCCACGTGTGCATCTA-1	23766	5109	1.96862	dual_high_mCherry	Small intestine	embryonic
ACTCCCAGTCTAGTGT-1	16992	3896	2.76568	dual_high_mCherry	Small intestine	embryonic
GAAGTAACATAGGTAA-1	74115	7433	1.23272	dual_high_mCherry	Mesoderm	embryonic
TCTGTCGTCCCTCAAC-1	36812	6379	1.20024	dual_high_mCherry	Hindgut	embryonic
GTAACCACAGCTGGTC-1	85707	8603	2.61519	dual_high_mCherry	Hindgut	embryonic
AAGTCGTCAATCCTAG-1	18793	4964	4.61268	dual_mid_mCherry	Hindgut	embryonic
CATCGTCGTGCTCTCT-1	16823	4143	0.950853	dual_mid_mCherry	Colon	embryonic
CAGCAATTCGCAGTTA-1	23152	5281	3.0532	dual_mid_mCherry	Colon	embryonic
ACCCTTGAGGCGAACT-1	21954	5394	3.71096	dual_mid_mCherry	Colon	embryonic
ACCCTTGGTCGCATGC-1	39412	5896	1.91225	dual_mid_mCherry	Hindgut	embryonic
GCAGGCTCAACAAGTA-1	19174	4744	2.22616	dual_mid_mCherry	Small intestine	embryonic
GACATCAGTGAATGTA-1	29617	5828	0.864368	dual_mid_mCherry	Foregut	embryonic
CACTGAAAGATTGGGC-1	4222	2155	12.642	dual_mid_mCherry	Small intestine	embryonic
AAAGTCCCAGTTGGTT-1	17051	4545	4.84873	dual_mid_mCherry	Small intestine	embryonic
TAGCACACAGTAACAA-1	88810	8862	2.89098	dual_mid_mCherry	Hindgut	embryonic
AATGACCGTCCGAAAG-1	30381	6154	4.27772	dual_mid_mCherry	Colon	embryonic
AATGAAGTCACTACGA-1	9444	3548	13.4969	dual_mid_mCherry	Hindgut	embryonic
ACTTCCGTCGGAGTAG-1	15997	4271	3.62477	dual_mid_mCherry	Colon	embryonic
AAGTACCTCACCCTTG-1	6197	2767	10.3726	dual_mid_mCherry	Hindgut	embryonic
CAGCACGCATACAGAA-1	38348	6378	2.77068	dual_mid_mCherry	Hindgut	embryonic
CATTCATAGTACGTCT-1	49719	6327	1.29061	dual_mid_mCherry	Foregut	embryonic
ATTTCACTCTTCACAT-1	33553	5855	1.84435	dual_mid_mCherry	Foregut	embryonic
GAACGTTTCCGCAACG-1	28670	5647	1.45751	dual_mid_mCherry	Foregut	embryonic
ATGGTTGTCCTGGTCT-1	5628	2567	9.28952	dual_mid_mCherry	Mesoderm	embryonic
AGCTCAACAAAGCAAT-1	17544	5061	2.79186	dual_mid_mCherry	Mesoderm	embryonic
ATGAAAGAGAACCGCA-1	78800	7626	1.27368	dual_mid_mCherry	Hindgut	embryonic
AAAGTGAGTCGGCTAC-1	33356	5819	2.06785	dual_mid_mCherry	Foregut	embryonic
CCAATTTGTGGAACAC-1	24394	5293	2.60581	dual_mid_mCherry	Small intestine	embryonic
AAGTACCTCCGGTTCT-1	30083	5835	4.8573	dual_mid_mCherry	Hindgut	embryonic
TGAATGCAGTCCTACA-1	23719	5070	1.53444	dual_mid_mCherry	Colon	embryonic
GGGCTCACACACGCCA-1	55900	7297	1.71286	dual_mid_mCherry	Colon	embryonic
ATGTCTTGTGCAATAA-1	14705	4211	4.45925	dual_mid_mCherry	Hindgut	embryonic
TCGGGACTCGTTCTAT-1	5345	2016	3.16006	dual_mid_mCherry	Small intestine	embryonic
CTTTCAAGTGGATGAC-1	24014	4777	1.34882	dual_mid_mCherry	Mesoderm	embryonic
TGCTCGTTCTCACTCG-1	47942	6614	1.89982	dual_mid_mCherry	Hindgut	embryonic
GTCAAACCAAGTCCAT-1	11726	4059	4.70548	dual_mid_mCherry	Foregut	embryonic
CCAAGCGCATGACGAG-1	92484	7909	1.32747	dual_mid_mCherry	Foregut	embryonic
ATCTTCATCGCGCCAA-1	16794	4709	4.00619	dual_mid_mCherry	Small intestine	embryonic
CCGTTCACAGCTGGTC-1	86963	8886	2.79927	dual_mid_mCherry	Liver	embryonic
GGCAGTCTCTTTACAC-1	28752	5520	3.637	dual_mid_mCherry	Hindgut	embryonic
TTCGCTGTCGGTAGGA-1	10172	3406	3.17538	dual_mid_mCherry	Small intestine	embryonic
CACTAAGGTGGACCTC-1	22063	5072	2.25584	dual_mid_mCherry	Small intestine	embryonic
CCTCCTCAGGAAAGTG-1	52406	7090	2.00275	dual_mid_mCherry	Foregut	embryonic
AGCTCAAGTTAAACCC-1	6305	2708	11.8625	dual_mid_mCherry	Foregut	embryonic
CAGCCAGGTCTCGCGA-1	23236	5030	8.53087	dual_mid_mCherry	Mesoderm	embryonic
ACATCCCTCTCTGAGA-1	60011	6833	2.27723	dual_mid_mCherry	Hindgut	embryonic
ACGTACACACTGATTG-1	25136	5322	2.0288	dual_mid_mCherry	Small intestine	embryonic
AAAGTCCCAAACAGGC-1	10303	3901	14.136	dual_mid_mCherry	Colon	embryonic
AAGTACCTCGACATTG-1	75942	7989	1.32159	dual_mid_mCherry	Hindgut	embryonic
CGCATAAGTCTGTAAC-1	17588	4723	4.11551	dual_mid_mCherry	Small intestine	embryonic
GTCCCATGTTAGAAGT-1	20849	4474	2.49772	dual_mid_mCherry	Liver	embryonic
CGTTCTGCAACGGTAG-1	13176	3862	3.40668	dual_mid_mCherry	Colon	embryonic
AATGAAGAGCGCATCC-1	4499	2198	8.08171	dual_mid_mCherry	Small intestine	embryonic
CCGTGAGGTCTCCTGT-1	26795	5823	7.15485	dual_mid_mCherry	Mesoderm	embryonic
ACGTAACTCAACTACG-1	29186	5466	3.31598	dual_mid_mCherry	Mesoderm	embryonic
AAATGGAAGGCATTTC-1	42137	6236	2.38643	dual_mid_mCherry	Foregut	embryonic
AGGACTTAGGTGTGAC-1	24813	5154	2.21184	dual_mid_mCherry	Foregut	embryonic
TCACACCCAGTTGTCA-1	23725	4977	2.12793	dual_mid_mCherry	Small intestine	embryonic
AAGTACCGTCCCTGTT-1	36368	5379	1.11591	dual_mid_mCherry	Mesoderm	embryonic
ACGTTCCAGCGCAATG-1	14152	4081	3.69533	dual_mid_mCherry	Foregut	embryonic
TGCGATACACGAGGTA-1	6592	2975	9.55124	dual_mid_mCherry	Foregut	embryonic
TCACTATAGTCCCGAC-1	24142	5671	3.41271	dual_mid_mCherry	Colon	embryonic
TGCGGCACAGTGTACT-1	76130	8525	5.11969	dual_mid_mCherry	Liver	embryonic
GTAGAGGCACGAAAGC-1	7048	2479	8.84981	dual_mid_mCherry	Small intestine	embryonic
AGGAGGTAGGTCACCC-1	17372	4252	1.9565	dual_mid_mCherry	Foregut	embryonic
CACTGTCCATGTAACC-1	47559	6757	2.01543	dual_mid_mCherry	Hindgut	embryonic
ACCGTTCGTATCATGC-1	29018	5468	1.44353	dual_mid_mCherry	Foregut	embryonic
ACATGCAGTTCGATTG-1	36391	5973	3.13994	dual_mid_mCherry	Liver	embryonic
AGTTCGACACACACGC-1	33554	5524	2.65721	dual_mid_mCherry	Hindgut	embryonic
ACAACCACAGCTCTGG-1	37050	6035	1.52966	dual_mid_mCherry	Hindgut	embryonic
GAATCGTCATGTACGT-1	75806	7723	2.28642	dual_mid_mCherry	Hindgut	embryonic
TCTTGCGGTAGTGGCA-1	4500	2264	14.879	dual_mid_mCherry	Hindgut	embryonic
TGTGAGTTCGTCAAAC-1	24918	4862	3.21338	dual_mid_mCherry	Mesoderm	embryonic
AGGATCTGTCCACAGC-1	7735	3214	14.9522	dual_mid_mCherry	Foregut	embryonic
AGGGAGTCACAGACGA-1	29651	5445	2.55909	dual_mid_mCherry	Foregut	embryonic
AAAGTCCTCCAAACCA-1	13558	4128	10.2536	dual_mid_mCherry	Foregut	embryonic
ACAGGGATCTAACGCA-1	36975	6383	1.90363	dual_mid_mCherry	Foregut	embryonic
CAGCAATCATCACCAA-1	21188	4897	2.93521	dual_mid_mCherry	Small intestine	embryonic
AATCACGCACTATGTG-1	27603	5178	2.44106	dual_mid_mCherry	Foregut	embryonic
CTCCAACGTGGATTTC-1	58677	7605	2.4598	dual_mid_mCherry	Liver	embryonic
CAATGACTCATTGTTC-1	4265	2158	2.67041	dual_mid_mCherry	Mesoderm	embryonic
GACATCAAGTGACCTT-1	46243	7193	3.53691	dual_mid_mCherry	Hindgut	embryonic
GTTCCGTAGATGCAGC-1	39325	6339	2.039	dual_mid_mCherry	Small intestine	embryonic
GCCAGGTAGGGTTAGC-1	55492	6699	1.29543	dual_mid_mCherry	Hindgut	embryonic
ATGAAAGTCAGCTGAT-1	17283	4533	3.44768	dual_mid_mCherry	Colon	embryonic
AAGGAATGTGTCGCTG-1	30523	5243	3.73985	dual_mid_mCherry	Hindgut	embryonic
TTCATTGTCACTGGTA-1	15517	4354	4.43328	dual_mid_mCherry	Colon	embryonic
TCCATGCAGTGTTGTC-1	24619	5397	2.80947	dual_mid_mCherry	Small intestine	embryonic
AGACCCGTCGATGCAT-1	33069	4938	1.26865	dual_mid_mCherry	Hindgut	embryonic
TGGGATTGTAGGTGCA-1	48589	6346	1.62107	dual_mid_mCherry	Colon	embryonic
TGACTCCGTATGGGAC-1	31716	5410	1.28601	dual_mid_mCherry	Liver	embryonic
CCCAACTGTTAGTCGT-1	59118	7314	1.16841	dual_mid_mCherry	Mesoderm	embryonic
ATCGTAGGTACCTTCC-1	63115	6930	2.86506	dual_mid_mCherry	Endothelium	embryonic
AATCGTGTCGTCGACG-1	28764	5604	2.84602	dual_mid_mCherry	Liver	embryonic
ACTGTGATCTAGCAAC-1	72733	7892	2.43822	dual_mid_mCherry	Mesoderm	embryonic
AACACACGTTAGTTCG-1	38604	6665	5.63526	dual_mid_mCherry	Small intestine	embryonic
AACGTCACAAGAGGTC-1	6829	2630	4.72914	dual_mid_mCherry	Small intestine	embryonic
GGTTCTCCATCACAGT-1	15934	4394	4.19778	dual_mid_mCherry	Colon	embryonic
GGTAACTGTCTTCCGT-1	9716	3562	7.43827	dual_mid_mCherry	Small intestine	embryonic
CCTCCTCAGAGATCGC-1	25800	5529	2.43354	dual_mid_mCherry	Foregut	embryonic
GATGACTCAAGGTCAG-1	40516	6462	2.04535	dual_mid_mCherry	Colon	embryonic
GGGTCTGCACAACATC-1	10073	3692	9.99405	dual_mid_mCherry	Small intestine	embryonic
AGGGTCCAGCTTCATG-1	42315	6457	2.8674	dual_mid_mCherry	Hindgut	embryonic
ATCGATGGTGCGACAA-1	19398	4640	4.582	dual_mid_mCherry	Small intestine	embryonic
AGTCACATCAGCATTG-1	5985	2713	9.29883	dual_mid_mCherry	Liver	embryonic
ATTCCCGTCGGAATGG-1	48665	6194	1.47291	dual_mid_mCherry	Mesoderm	embryonic
ACTATCTAGGCAGCTA-1	19789	4861	3.42597	dual_mid_mCherry	Colon	embryonic
AACCAACGTGATCGTT-1	40637	5850	2.76159	dual_mid_mCherry	Hindgut	embryonic
GGTGATTGTGTGCTTA-1	49697	6799	1.57517	dual_mid_mCherry	Foregut	embryonic
GATGATCCACGTTGGC-1	6533	2833	14.4976	dual_mid_mCherry	Mesoderm	embryonic
CATCCCAGTTGAATCC-1	36997	6697	2.66721	dual_mid_mCherry	Small intestine	embryonic
GATCGTAGTTCAGCGC-1	20500	4947	3.9998	dual_mid_mCherry	Small intestine	embryonic
CATGCGGAGGCTGAAC-1	6638	2842	8.7788	dual_mid_mCherry	Foregut	embryonic
AAGAACAGTAGCGCCT-1	35991	6493	5.47378	dual_mid_mCherry	Liver	embryonic
ACAAGCTTCCATTGCC-1	26791	5814	2.48526	dual_mid_mCherry	Foregut	embryonic
AAGAACAGTAGGCTCC-1	71380	7405	1.86645	dual_mid_mCherry	Hindgut	embryonic
CCAATGAAGATGACCG-1	44737	6510	2.59877	dual_mid_mCherry	Foregut	embryonic
AGGAAATCAACTCCAA-1	23725	5153	1.5336	dual_mid_mCherry	Mesoderm	embryonic
CAACCAACAGACAAAT-1	25454	4455	1.65325	dual_mid_mCherry	Hindgut	embryonic
AACCAACGTCTGCATA-1	8004	3269	13.7664	dual_mid_mCherry	Colon	embryonic
AGTGACTTCTGAATGC-1	23211	4650	1.87793	dual_mid_mCherry	Hindgut	embryonic
AACCTGAGTACTGGGA-1	8041	3272	8.39343	dual_mid_mCherry	Liver	embryonic
AGATCCAAGGAGAATG-1	5269	2545	13.7898	dual_mid_mCherry	Mesoderm	embryonic
TCATGGAAGGAAGTAG-1	32888	5177	1.92413	dual_mid_mCherry	Endothelium	embryonic
ACGTACAAGGTTTGAA-1	34465	5625	2.55823	dual_mid_mCherry	Colon	embryonic
ACCATTTCAGAGTTCT-1	45256	7216	1.85107	dual_mid_mCherry	Small intestine	embryonic
TCCTAATCACCTTCCA-1	17285	4812	4.68533	dual_mid_mCherry	Colon	embryonic
AAGCATCGTACGATCT-1	53793	7485	2.60419	dual_mid_mCherry	Small intestine	embryonic
CTGAGCGTCACTTGGA-1	14459	3922	1.49367	dual_mid_mCherry	Small intestine	embryonic
CTCAGTCTCAATCTCT-1	11604	3987	14.3485	dual_mid_mCherry	Mesoderm	embryonic
GTGTGATTCGCAGATT-1	28553	5773	1.6072	dual_mid_mCherry	Hindgut	embryonic
TAGTGCAGTAGCACGA-1	24924	4974	1.67255	dual_mid_mCherry	Small intestine	embryonic
TTCCACGAGAGTACCG-1	9401	3391	10.8039	dual_mid_mCherry	Small intestine	embryonic
TCACGCTAGAGCGACT-1	11215	3571	2.71041	dual_mid_mCherry	Foregut	embryonic
AGAACCTGTCACTTAG-1	37316	6041	2.03016	dual_mid_mCherry	Hindgut	embryonic
AAACGCTGTGACATCT-1	70802	6544	1.33702	dual_mid_mCherry	Mesoderm	embryonic
ACGGTCGGTCCGATCG-1	34014	5816	1.205	dual_mid_mCherry	Foregut	embryonic
TATGTTCGTTGCCAAT-1	34426	6098	1.99164	dual_mid_mCherry	Foregut	embryonic
TAAGCGTGTACGACAG-1	27189	5339	3.88632	dual_mid_mCherry	Small intestine	embryonic
ATTCGTTCATCGATAC-1	47984	7193	1.36447	dual_mid_mCherry	Colon	embryonic
ACCAACATCACTGAAC-1	25571	5430	2.39584	dual_mid_mCherry	Colon	embryonic
CCTGTTGAGTAAACAC-1	28278	5048	2.00771	dual_mid_mCherry	Hindgut	embryonic
GATAGAATCTCATTAC-1	29576	6100	2.66022	dual_mid_mCherry	Small intestine	embryonic
GGGATCCAGACGATAT-1	8308	3308	11.5496	dual_mid_mCherry	Foregut	embryonic
AGACAAAGTCATCTAG-1	57376	7593	2.09963	dual_mid_mCherry	Hindgut	embryonic
CGAGGAATCTCGCAGG-1	17829	4439	2.93788	dual_mid_mCherry	Small intestine	embryonic
GTAAGTCAGCAATTCC-1	59124	6925	2.39432	dual_mid_mCherry	Colon	embryonic
TAACGACGTAGAATAC-1	29934	5751	4.21524	dual_mid_mCherry	Foregut	embryonic
CAGTGCGCACTACACA-1	22097	5053	2.88649	dual_mid_mCherry	Small intestine	embryonic
GCAACATAGGCTTTCA-1	52213	6851	1.38431	dual_mid_mCherry	Foregut	embryonic
CTGCCTATCATTTGTC-1	51552	6572	2.13542	dual_mid_mCherry	Mesoderm	embryonic
ACTTAGGGTTGGCCTG-1	13379	3839	4.17663	dual_mid_mCherry	Small intestine	embryonic
AGACACTCACGTACAT-1	48278	6655	1.64827	dual_mid_mCherry	Foregut	embryonic
GCAACATGTTACACTG-1	12548	3975	3.95282	dual_mid_mCherry	Foregut	embryonic
ATCGGATCAACCCTAA-1	12859	4136	4.67232	dual_mid_mCherry	Foregut	embryonic
CGATGCGAGACTTGTC-1	29793	5694	1.99302	dual_mid_mCherry	Foregut	embryonic
ACGTAGTAGATGGTAT-1	38798	6713	2.27765	dual_mid_mCherry	Foregut	embryonic
CGTAATGGTTCTTGCC-1	7101	3076	14.8304	dual_mid_mCherry	Foregut	embryonic
GAATCACGTGGACCAA-1	60373	7372	1.47468	dual_mid_mCherry	Mesoderm	embryonic
GATGCTACACAGCTGC-1	13237	4413	9.86107	dual_mid_mCherry	Foregut	embryonic
AAAGTCCTCCTATTGT-1	9031	2891	0.0442772	dual_mid_mCherry	Foregut	embryonic
AGTAACCGTCTAGGTT-1	59617	7578	2.40635	dual_mid_mCherry	Hindgut	embryonic
ACGTAGTTCCATTCAT-1	65326	7598	1.64205	dual_mid_mCherry	Colon	embryonic
CATCGGGTCTCTATGT-1	22249	4976	2.29018	dual_mid_mCherry	Hindgut	embryonic
TGTGTGAGTAGTACGG-1	90393	8010	2.58364	dual_mid_mCherry	Mesoderm	embryonic
AAAGTGATCACGGGCT-1	19970	4732	4.53112	dual_mid_mCherry	Small intestine	embryonic
CTCCATGTCTAACGGT-1	17947	4842	6.9634	dual_mid_mCherry	Small intestine	embryonic
AGACCATCACTGTGAT-1	123946	9091	2.01581	dual_mid_mCherry	Foregut	embryonic
CATACCCGTAGTTACC-1	10564	3806	14.0032	dual_mid_mCherry	Colon	embryonic
CGATGGCTCTCTATAC-1	25921	5284	2.4679	dual_mid_mCherry	Foregut	embryonic
CTTCAATGTTCGATTG-1	5558	2802	10.0863	dual_mid_mCherry	Foregut	embryonic
AACAAAGGTATGAAAC-1	120500	9315	1.88086	dual_mid_mCherry	Mesoderm	embryonic
CTCCCAATCGTAGTGT-1	6494	2840	9.72607	dual_mid_mCherry	Mesoderm	embryonic
TGTCCCAGTACAAGTA-1	16118	4336	1.69302	dual_mid_mCherry	Foregut	embryonic
AAGTCGTTCATTTGCT-1	22126	5093	3.23091	dual_mid_mCherry	Small intestine	embryonic
TCATTACTCGCATTAG-1	34140	5976	3.04273	dual_mid_mCherry	Hindgut	embryonic
AACAAGATCTTTGCTA-1	10995	3893	11.7091	dual_mid_mCherry	Colon	embryonic
AACGAAAAGATGTTGA-1	13890	4509	5.52757	dual_mid_mCherry	Foregut	embryonic
ATTATCCAGGTTCCAT-1	29592	6013	3.72222	dual_mid_mCherry	Foregut	embryonic
TGTTTGTAGAGTCGAC-1	32321	6054	2.26689	dual_mid_mCherry	Hindgut	embryonic
GTGGAGACAGCGTAGA-1	28612	5432	2.65502	dual_mid_mCherry	Colon	embryonic
GGGTCACGTCGTATTG-1	28328	5163	2.07495	dual_mid_mCherry	Foregut	embryonic
GGTGAAGTCCAACTAG-1	5645	2636	11.2783	dual_mid_mCherry	Liver	embryonic
TCAAGACTCACTGGTA-1	35041	6354	2.88697	dual_mid_mCherry	Foregut	embryonic
ATTATCCCATGGCGCT-1	22983	5241	6.52571	dual_mid_mCherry	Small intestine	embryonic
CCTATCGTCACAGTGT-1	28932	5478	2.86366	dual_mid_mCherry	Hindgut	embryonic
AATCACGCACCCTGTT-1	12270	4014	4.87129	dual_mid_mCherry	Small intestine	embryonic
CCGGTAGAGCACGGAT-1	4641	2067	14.7192	dual_mid_mCherry	Mesoderm	embryonic
CATCCACTCCTCAGAA-1	69218	7892	1.82995	dual_mid_mCherry	Foregut	embryonic
CATCCACTCCTGTAAG-1	6412	3024	12.5526	dual_mid_mCherry	Foregut	embryonic
AGAGCAGTCGAATGCT-1	24156	4903	2.54129	dual_mid_mCherry	Hindgut	embryonic
TGCAGTACACGTAACT-1	62781	7957	1.551	dual_mid_mCherry	Hindgut	embryonic
TACGTCCTCCGAAATC-1	7654	2829	13.0372	dual_mid_mCherry	Small intestine	embryonic
GGGTTATGTAGCTGTT-1	15626	4120	3.50473	dual_mid_mCherry	Small intestine	embryonic
TCGCTCATCTCCGCAT-1	10487	3369	5.89189	dual_mid_mCherry	Small intestine	embryonic
CCACGTTAGTCTAGCT-1	70360	7542	1.6822	dual_mid_mCherry	Foregut	embryonic
ATTGGGTGTATGAGGC-1	56294	7242	4.02948	dual_mid_mCherry	Liver	embryonic
TGCATGACAGTAACCT-1	41339	6668	2.07245	dual_mid_mCherry	Colon	embryonic
GGGCGTTAGGCTCAAG-1	8732	3327	11.0615	dual_mid_mCherry	Foregut	embryonic
AAAGTGACAATGTCTG-1	19291	4891	3.17082	dual_mid_mCherry	Small intestine	embryonic
ATACTTCTCAGTCACA-1	40461	6727	1.95221	dual_mid_mCherry	Small intestine	embryonic
GACATCACACAAATAG-1	40021	5882	1.36357	dual_mid_mCherry	Hindgut	embryonic
CGGACACAGAATAACC-1	29492	5179	1.27458	dual_mid_mCherry	Mesoderm	embryonic
ATCGTCCCAAGCACCC-1	21299	4789	1.16874	dual_mid_mCherry	Small intestine	embryonic
CTTACCGTCATTCACT-1	101146	9300	2.02048	dual_mid_mCherry	Colon	embryonic
CTTGATTTCAGTGCGC-1	26177	5501	3.05947	dual_mid_mCherry	Foregut	embryonic
GCCAGCATCGGAGTAG-1	42820	6670	1.96774	dual_mid_mCherry	Mesoderm	embryonic
CGGAGAACATAACAGA-1	12756	4274	14.4761	dual_mid_mCherry	Foregut	embryonic
CGGAGAAGTAGGTCAG-1	14364	3969	3.60298	dual_mid_mCherry	Foregut	embryonic
CATCGTCCAATGAAAC-1	3746	2012	13.8437	dual_mid_mCherry	Colon	embryonic
TGGAGGAGTGAGGATC-1	27196	5435	5.20225	dual_mid_mCherry	Hindgut	embryonic
ATAGAGAGTATAGCTC-1	60499	7698	3.415	dual_mid_mCherry	Hindgut	embryonic
CACTGGGTCACCATCC-1	36110	6517	1.48969	dual_mid_mCherry	Foregut	embryonic
GTGGAAGCAATACCCA-1	44249	6859	2.90536	dual_mid_mCherry	Liver	embryonic
CCTCTAGTCTAGAGCT-1	20627	4799	1.53145	dual_mid_mCherry	Foregut	embryonic
TAGACCATCAACTACG-1	4817	2383	14.6175	dual_mid_mCherry	Foregut	embryonic
CCCATTGTCCGTATGA-1	38062	6800	4.13395	dual_mid_mCherry	Foregut	embryonic
CGGGACTTCTCCAAGA-1	20140	4577	2.27871	dual_mid_mCherry	Small intestine	embryonic
TGCGGGTCAAAGAACT-1	16720	4419	2.48117	dual_mid_mCherry	Foregut	embryonic
TCAGTTTAGTCGAGGT-1	13724	3772	3.46762	dual_mid_mCherry	Colon	embryonic
ACTATGGGTCAACCAT-1	38471	6549	4.65128	dual_mid_mCherry	Liver	embryonic
CCTGCATTCTTACCAT-1	82364	8427	1.85352	dual_mid_mCherry	Mesoderm	embryonic
GCAGTTATCAGGGTAG-1	28600	5618	3.30688	dual_mid_mCherry	Colon	embryonic
ATGGGAGAGCTAGCCC-1	35047	5843	1.10091	dual_mid_mCherry	Mesoderm	embryonic
TCATTGTAGGCTTCCG-1	98077	8660	1.43801	dual_mid_mCherry	Hindgut	embryonic
ACAAAGACAAGTACCT-1	73943	8172	2.87874	dual_mid_mCherry	Foregut	embryonic
CGGGTGTCATAAGCGG-1	32852	5281	3.03049	dual_mid_mCherry	Hindgut	embryonic
AGAGAGCGTGTTCGAT-1	5960	2863	11.4669	dual_mid_mCherry	Liver	embryonic
CCCTCAAGTACTAGCT-1	31469	5875	1.58846	dual_mid_mCherry	Mesoderm	embryonic
GTCAGCGCACACTGGC-1	8447	3447	7.88259	dual_mid_mCherry	Mesoderm	embryonic
TTAATCCTCACGACTA-1	4246	2190	8.54721	dual_mid_mCherry	Foregut	embryonic
CATCCCAAGTCAGGGT-1	7008	2779	12.8476	dual_mid_mCherry	Foregut	embryonic
GATGATCCAGCGGTTC-1	19281	4489	3.32365	dual_mid_mCherry	Small intestine	embryonic
ATGTCCCGTCATAGTC-1	11815	3400	0.667907	dual_mid_mCherry	Mesoderm	embryonic
ATGTCCCCAACAAAGT-1	12627	3968	5.26316	dual_mid_mCherry	Foregut	embryonic
GAGAGGTTCTCTATGT-1	43354	6738	3.19806	dual_mid_mCherry	Hindgut	embryonic
ATGTCTTGTCCAGAAG-1	13206	3706	9.35726	dual_mid_mCherry	Foregut	embryonic
AGCCAGCAGAAGGGAT-1	21152	4769	4.26688	dual_mid_mCherry	Mesoderm	embryonic
TCACAAGAGCATTGAA-1	61301	6742	1.15943	dual_mid_mCherry	Foregut	embryonic
TTTCATGCAGTCGGTC-1	76412	7606	0.953627	dual_mid_mCherry	Hindgut	embryonic
CAGCAGCCACCAAAGG-1	4068	2035	10.6801	dual_mid_mCherry	Foregut	embryonic
CGAATTGAGATTCGCT-1	57893	6911	1.04449	dual_mid_mCherry	Hindgut	embryonic
CGTAGTAGTGCGTTTA-1	20622	4762	2.64217	dual_mid_mCherry	Foregut	embryonic
TTGTTCAGTACAGTTC-1	106123	8209	1.05691	dual_mid_mCherry	Hindgut	embryonic
AATGAAGCACAAGTTC-1	103297	9059	3.79743	dual_mid_mCherry	Hindgut	embryonic
AAGATAGCATCAGTGT-1	27408	5543	7.13087	dual_mid_mCherry	Small intestine	embryonic
GGCTTTCTCCTACCGT-1	22281	5337	1.28314	dual_mid_mCherry	Small intestine	embryonic
AGCGATTTCCCATTCG-1	13477	3493	2.18069	dual_mid_mCherry	Foregut	embryonic
GAGCTGCTCGAACGGA-1	10545	2756	2.60515	dual_mid_mCherry	Foregut	embryonic
CCGATGGAGCTGAGCA-1	55494	7337	4.11706	dual_mid_mCherry	Foregut	embryonic
AAGCATCTCCGTAGGC-1	5991	2488	6.58992	dual_mid_mCherry	Foregut	embryonic
GATGGAGTCACTACTT-1	25975	5777	7.01255	dual_mid_mCherry	Small intestine	embryonic
GAGGCCTAGGGCAGGA-1	73548	7166	1.58338	dual_mid_mCherry	Foregut	embryonic
GCGAGAAGTGGACCTC-1	4555	2143	14.2606	dual_mid_mCherry	Foregut	embryonic
GTAACACAGAAGTCAT-1	41597	6039	1.60317	dual_mid_mCherry	Foregut	embryonic
GAAGGACTCTATTTCG-1	18552	4526	3.52871	dual_mid_mCherry	Colon	embryonic
CGAGGCTTCACCTACC-1	5057	2022	3.51779	dual_mid_mCherry	Mesoderm	embryonic
TCAGTTTAGCACCGAA-1	21859	5165	3.89872	dual_mid_mCherry	Hindgut	embryonic
CCGCAAGCAAGAGGCT-1	45137	7061	5.04905	dual_mid_mCherry	Colon	embryonic
AGAGAGCAGTTTCTTC-1	15018	3503	3.88711	dual_mid_mCherry	Foregut	embryonic
CTATCTAAGGAACGAA-1	26178	4707	2.02445	dual_mid_mCherry	Foregut	embryonic
CATTGTTTCAAGTCGT-1	115170	8427	1.48587	dual_mid_mCherry	Foregut	embryonic
AATGGCTGTGCGAACA-1	24522	5101	2.4787	dual_mid_mCherry	Mesoderm	embryonic
CAATCGATCAAATAGG-1	49495	6525	1.77327	dual_mid_mCherry	Hindgut	embryonic
CTCATTATCCACTTTA-1	16483	4380	4.00364	dual_mid_mCherry	Small intestine	embryonic
TTGAACGGTAGGTTTC-1	34836	6598	7.32939	dual_mid_mCherry	Colon	embryonic
TCCTGCATCCTACCGT-1	14495	4317	5.40764	dual_mid_mCherry	Small intestine	embryonic
CCAAGCGAGGTCACTT-1	54459	6400	1.09745	dual_mid_mCherry	Foregut	embryonic
GAATCACTCGTAGCCG-1	32366	5787	1.64213	dual_mid_mCherry	Foregut	embryonic
TATCCTAAGCAATAGT-1	11155	3547	6.06794	dual_mid_mCherry	Small intestine	embryonic
GAATCACTCTCTCCGA-1	31506	5915	2.59843	dual_mid_mCherry	Small intestine	embryonic
TAGCACAAGTCTAGAA-1	73429	7719	2.25172	dual_mid_mCherry	Mesoderm	embryonic
CCGGTAGCAGGAAGTC-1	19176	4294	3.20142	dual_mid_mCherry	Small intestine	embryonic
CGTTCTGGTGAGAGGG-1	20166	4501	2.52342	dual_mid_mCherry	Colon	embryonic
CGTTCTGTCGCACGAC-1	8919	3139	13.3311	dual_mid_mCherry	Mesoderm	embryonic
TCTCCGACATTGAGGG-1	16150	5074	10.2488	dual_mid_mCherry	Hindgut	embryonic
TATCTGTAGTAGGTTA-1	96895	8425	2.57095	dual_mid_mCherry	Liver	embryonic
TCTCTGGCAAGTGGGT-1	45190	6939	3.81578	dual_mid_mCherry	Colon	embryonic
GATGCTAAGCGAGTCA-1	22111	4648	4.65968	dual_mid_mCherry	Foregut	embryonic
GAATCGTTCTTCACGC-1	27703	5092	1.64218	dual_mid_mCherry	Hindgut	embryonic
AGGAAATAGCGCTTCG-1	58330	6883	2.00147	dual_mid_mCherry	Hindgut	embryonic
AAGGTAACAAACGTGG-1	10432	3283	3.21066	dual_mid_mCherry	Colon	embryonic
AGACAGGCACCGTCTT-1	23103	5081	2.09406	dual_mid_mCherry	Foregut	embryonic
CTTACCGTCAATCGGT-1	34231	5894	2.78654	dual_mid_mCherry	Mesoderm	embryonic
GCTCAAATCCTAAGTG-1	159139	9859	1.74756	dual_mid_mCherry	Hindgut	embryonic
TATGTTCGTGGGACAT-1	17332	4374	3.83661	dual_mid_mCherry	Small intestine	embryonic
AGACCATCAAGTGCAG-1	14551	3911	3.41557	dual_mid_mCherry	Small intestine	embryonic
GCTGAATCAACGTTAC-1	37008	6276	5.005	dual_mid_mCherry	Mesoderm	embryonic
GACATCAGTCGTACTA-1	28479	5492	1.8813	dual_mid_mCherry	Colon	embryonic
CTAAGTGAGAGACAAG-1	20686	4886	2.67163	dual_mid_mCherry	Colon	embryonic
TCTGGCTGTATCGATC-1	5988	2832	9.11519	dual_mid_mCherry	Colon	embryonic
CCACAAAGTGCAGATG-1	9473	3332	4.79004	dual_mid_mCherry	Mesoderm	embryonic
CGCAGGTGTCATACCA-1	5034	2389	12.046	dual_mid_mCherry	Hindgut	embryonic
AGACTCAAGTGGAAGA-1	36135	6230	1.84821	dual_mid_mCherry	Small intestine	embryonic
ACATTTCTCCTTCAGC-1	16643	4700	3.81381	dual_mid_mCherry	Small intestine	embryonic
TCTGTCGGTCTTTCAT-1	29311	5214	0.862981	dual_mid_mCherry	Hindgut	embryonic
CATACTTCATTCAGCA-1	3941	2052	6.54656	dual_mid_mCherry	Small intestine	embryonic
GTAGATCAGTGTTGTC-1	30451	5427	1.19153	dual_mid_mCherry	Hindgut	embryonic
AGTGTTGAGTTATGGA-1	26118	5347	2.08652	dual_mid_mCherry	Colon	embryonic
ATTCCTAAGTGGTGGT-1	98029	8905	2.7282	dual_mid_mCherry	Foregut	embryonic
GATTCGACAACCCTAA-1	26699	5362	1.49802	dual_mid_mCherry	Small intestine	embryonic
GCTTGGGAGAGGTTAT-1	36282	6136	4.41695	dual_mid_mCherry	Hindgut	embryonic
CTTCCTTAGATACAGT-1	21568	5027	3.22117	dual_mid_mCherry	Foregut	embryonic
ACCAACAGTCTAACGT-1	19559	5288	4.67552	dual_mid_mCherry	Hindgut	embryonic
CTACCCAAGCCAACCC-1	4349	2237	14.9127	dual_mid_mCherry	Foregut	embryonic
GGGTCTGTCATCGCCT-1	19591	4612	2.05133	dual_mid_mCherry	Small intestine	embryonic
CGCCAGAGTTGCTCAA-1	90552	8370	3.0481	dual_mid_mCherry	Hindgut	embryonic
AGTTCCCCATACATCG-1	4521	2270	12.8868	dual_mid_mCherry	Foregut	embryonic
CTACCCACATCAGCTA-1	21110	5261	6.3595	dual_mid_mCherry	Small intestine	embryonic
GTGAGTTTCGGAGCAA-1	54321	6668	1.90092	dual_mid_mCherry	Foregut	embryonic
CCACGAGTCATTCTTG-1	51044	6676	1.43772	dual_mid_mCherry	Liver	embryonic
CCACGAGTCCATTCGC-1	4892	2362	11.5809	dual_mid_mCherry	Hindgut	embryonic
AGTTCGATCAGTCTTT-1	9420	3300	5.90234	dual_mid_mCherry	Small intestine	embryonic
AGAGCAGGTGAAAGTT-1	108070	8822	1.76291	dual_mid_mCherry	Hindgut	embryonic
GTAGGAGGTATAGGGC-1	25603	5392	2.015	dual_mid_mCherry	Small intestine	embryonic
GTGATGTGTGCTGCAC-1	41589	6828	2.17799	dual_mid_mCherry	Colon	embryonic
ATGACCAAGGAAGTAG-1	75613	7419	2.02514	dual_mid_mCherry	Hindgut	embryonic
CTTCTAATCTTGAGCA-1	3457	2013	10.1127	dual_mid_mCherry	Mesoderm	embryonic
AAGGAATTCCCAATAG-1	6601	2887	10.3829	dual_mid_mCherry	Mesoderm	embryonic
CTTCTCTGTTTGATCG-1	25541	5430	2.72364	dual_mid_mCherry	Small intestine	embryonic
AGGGAGTGTATCGCGC-1	51011	6722	1.96532	dual_mid_mCherry	Mesoderm	embryonic
GACTCAATCAGCGGAA-1	33364	5742	3.9577	dual_mid_mCherry	Mesoderm	embryonic
GTTGTGATCTCCGAGG-1	10291	2698	0.048572	dual_mid_mCherry	Mesoderm	embryonic
ACCCAAATCACGGTCG-1	28533	5488	1.35571	dual_mid_mCherry	Foregut	embryonic
ATGAGTCGTCCAGCGT-1	57592	7660	2.71528	dual_mid_mCherry	Foregut	embryonic
CATCGCTTCGGAATTC-1	28937	5329	3.06778	dual_mid_mCherry	Mesoderm	embryonic
CATCGGGCATAGACTC-1	5811	2632	10.0241	dual_mid_mCherry	Colon	embryonic
TGACGCGGTAATGTGA-1	6164	2832	10.841	dual_mid_mCherry	Foregut	embryonic
GGAGAACTCGCAGTTA-1	25071	5358	2.48484	dual_mid_mCherry	Hindgut	embryonic
ACCCTCATCAGCACCG-1	24023	5393	4.19077	dual_mid_mCherry	Small intestine	embryonic
ACCCTCATCCTCTAGC-1	4400	2279	12.5852	dual_mid_mCherry	Foregut	embryonic
CGGAGAAGTTATCCAG-1	8207	3110	11.084	dual_mid_mCherry	Small intestine	embryonic
TCGGGCAAGGGTAATT-1	55747	7296	3.15644	dual_mid_mCherry	Liver	embryonic
ATGGAGGAGACATAAC-1	124506	9511	1.93012	dual_mid_mCherry	Hindgut	embryonic
GGAGCAAGTTGCATGT-1	12578	3465	2.08251	dual_mid_mCherry	Endothelium	embryonic
ATTTCTGGTTTGAACC-1	52511	7053	3.14124	dual_mid_mCherry	Foregut	embryonic
AGGGTCCCATCTCGTC-1	14681	4580	9.57374	dual_mid_mCherry	Hindgut	embryonic
ACCGTTCCATGGATCT-1	32334	6564	2.67137	dual_mid_mCherry	Small intestine	embryonic
GAGAAATAGGTGATAT-1	17789	4414	2.85522	dual_mid_mCherry	Small intestine	embryonic
TCCCACAGTAGAGCTG-1	30363	5606	3.11481	dual_mid_mCherry	Foregut	embryonic
ACCAAACTCTGGAGAG-1	26869	5143	1.05271	dual_mid_mCherry	Mesoderm	embryonic
AGATGAAGTCATTCCC-1	92471	8000	1.44978	dual_mid_mCherry	Mesoderm	embryonic
AGGGTGATCAATCTTC-1	33771	5935	2.41845	dual_mid_mCherry	Foregut	embryonic
ACCTACCTCATCGACA-1	13860	4312	5.41691	dual_mid_mCherry	Small intestine	embryonic
CAACAACTCATTCGTT-1	18413	4353	1.94375	dual_mid_mCherry	Small intestine	embryonic
GGCAGTCCATCCGTGG-1	44650	6246	0.853132	dual_mid_mCherry	Foregut	embryonic
TCACTATAGAAGGCTC-1	30038	5874	4.30948	dual_mid_mCherry	Mesoderm	embryonic
ACGATCAAGTCTTCGA-1	25021	5349	3.8045	dual_mid_mCherry	Small intestine	embryonic
CCCTAACAGATTACCC-1	6944	2916	14.8569	dual_mid_mCherry	Foregut	embryonic
AACTTCTTCAGACCGC-1	28324	5406	1.10487	dual_mid_mCherry	Foregut	embryonic
GAGACTTCAAGACCTT-1	74711	7761	2.019	dual_mid_mCherry	Hindgut	embryonic
GAGACTTCACTGCGTG-1	15682	4508	5.17725	dual_mid_mCherry	Small intestine	embryonic
AGGGTTTTCAGGACAG-1	6357	2842	8.52201	dual_mid_mCherry	Colon	embryonic
CGGTCAGCACAGTACT-1	6638	2664	12.6035	dual_mid_mCherry	Small intestine	embryonic
AGGTAGGGTCGTGTTA-1	16022	4374	3.20709	dual_mid_mCherry	Foregut	embryonic
ACGATCATCTCCCATG-1	36225	5734	2.49489	dual_mid_mCherry	Hindgut	embryonic
AGGTCTACAGGTCCCA-1	45248	6682	1.74074	dual_mid_mCherry	Colon	embryonic
ACGATGTAGGACTGGT-1	21351	4931	4.30304	dual_mid_mCherry	Colon	embryonic
TAGGAGGGTGTATCCA-1	39617	6462	1.33737	dual_mid_mCherry	Colon	embryonic
GAACTGTTCTCAACGA-1	33597	6150	5.6359	dual_mid_mCherry	Hindgut	embryonic
GCCGTGAGTGGCGTAA-1	11273	3368	2.72211	dual_mid_mCherry	Hindgut	embryonic
GTCATCCTCCGTCACT-1	19602	4877	4.98751	dual_mid_mCherry	Liver	embryonic
GCCGTGATCGAGTGGA-1	8141	2885	2.32158	dual_mid_mCherry	Mesoderm	embryonic
ACGCACGAGAGCACTG-1	51146	7294	4.11682	dual_mid_mCherry	Foregut	embryonic
CAACGGCTCTTGCAGA-1	78121	8421	3.31328	dual_mid_mCherry	Hindgut	embryonic
ACGCACGCATCCGCGA-1	59636	7308	1.55886	dual_mid_mCherry	Foregut	embryonic
GTGTGATCAACGAGGT-1	32857	5741	3.32847	dual_mid_mCherry	Foregut	embryonic
GAGCCTGTCTGCCCTA-1	7343	2818	4.95643	dual_mid_mCherry	Small intestine	embryonic
TTCTAGTTCCCGAGTG-1	19377	4589	1.57298	dual_mid_mCherry	Hindgut	embryonic
GATGGAGGTACATTGC-1	32442	6118	2.83135	dual_mid_mCherry	Foregut	embryonic
GATGGAGGTACTGCCG-1	35567	5948	1.08207	dual_mid_mCherry	Small intestine	embryonic
AAACGAACACACAGCC-1	38077	5736	1.38874	dual_mid_mCherry	Foregut	embryonic
CAAGAGGGTTGGACCC-1	30401	5614	2.3408	dual_mid_mCherry	Hindgut	embryonic
TGGGTTAGTACCGCGT-1	4277	2283	11.6892	dual_mid_mCherry	Foregut	embryonic
TTCTGTAGTAACCCTA-1	35936	6485	4.36222	dual_mid_mCherry	Foregut	embryonic
TCTACCGTCTGAGAAA-1	4190	2125	13.1648	dual_mid_mCherry	Mesoderm	embryonic
AGAACCTAGACCATAA-1	33680	5966	1.05629	dual_mid_mCherry	Foregut	embryonic
GTCCCATTCGCTCATC-1	55887	7511	2.95875	dual_mid_mCherry	Colon	embryonic
CCGATGGTCGAGCCAC-1	47725	6077	1.76185	dual_mid_mCherry	Hindgut	embryonic
ACGGTCGGTCCAGGTC-1	181804	10126	2.33513	dual_mid_mCherry	Hindgut	embryonic
AGTAGTCCACAGAAGC-1	28886	5370	3.11451	dual_mid_mCherry	Foregut	embryonic
GCGGAAACAAAGCAAT-1	4694	2255	10.9219	dual_mid_mCherry	Foregut	embryonic
CTGTACCGTTCAGGTT-1	13438	3234	0.744048	dual_mid_mCherry	Mesoderm	embryonic
GGGAGTAGTAGCCAGA-1	64244	7476	1.95447	dual_mid_mCherry	Liver	embryonic
AAGCGTTAGTCACAGG-1	21100	4620	2.971	dual_mid_mCherry	Small intestine	embryonic
GAATAGACACGGTGTC-1	65896	7481	2.40428	dual_mid_mCherry	Hindgut	embryonic
AAGCGTTTCGATTGAC-1	9637	3599	2.36588	dual_mid_mCherry	Hindgut	embryonic
ACAGGGAGTAAGATCA-1	18064	4792	3.39733	dual_mid_mCherry	Colon	embryonic
AGTCACAGTCAACCTA-1	54433	7546	2.85966	dual_mid_mCherry	Mesoderm	embryonic
CTCCAACGTAAGTTAG-1	27342	5416	3.19515	dual_mid_mCherry	Mesoderm	embryonic
TTGACCCAGGTAGGCT-1	37375	6433	2.04633	dual_mid_mCherry	Foregut	embryonic
AGTCACAGTCTCAAGT-1	16978	4547	4.74704	dual_mid_mCherry	Colon	embryonic
AAAGGGCAGTGGTGAC-1	3684	2003	9.76404	dual_mid_mCherry	Mesoderm	embryonic
AGACAAATCGTTGTAG-1	39059	6176	1.32316	dual_mid_mCherry	Foregut	embryonic
AAAGGTAAGTCGAAGC-1	59452	7488	1.95871	dual_mid_mCherry	Foregut	embryonic
GAGTGAGCAACTGGTT-1	50488	6109	1.20534	dual_mid_mCherry	Foregut	embryonic
AGTCACATCTTTACAC-1	52188	7233	2.43253	dual_mid_mCherry	Hindgut	embryonic
CAATTTCTCCTTGGAA-1	11095	4016	9.4479	dual_mid_mCherry	Hindgut	embryonic
CCGGTGAGTTGGGCCT-1	18583	4554	1.21571	dual_mid_mCherry	Foregut	embryonic
AGTCTCCAGACTTCAC-1	14356	3917	5.26462	dual_mid_mCherry	Foregut	embryonic
CACAACATCGACATTG-1	11489	3824	4.30809	dual_mid_mCherry	Colon	embryonic
TCATGAGGTGTTACTG-1	43279	6674	1.76456	dual_mid_mCherry	Small intestine	embryonic
GAGTGTTCAGTAGGAC-1	14233	4166	2.41556	dual_mid_mCherry	Foregut	embryonic
ATTCATCGTTTCGATG-1	46651	6640	1.51713	dual_mid_mCherry	Hindgut	embryonic
CACACAATCGTGGGTC-1	81073	7399	1.19451	dual_mid_mCherry	Liver	embryonic
ACGTAGTTCCATGAGT-1	12322	3759	14.7481	dual_mid_mCherry	Mesoderm	embryonic
GAGTGTTTCTGCTTTA-1	10106	3778	8.8087	dual_mid_mCherry	Mesoderm	embryonic
GGGCTACAGTCGCGAA-1	22780	5229	2.38283	dual_mid_mCherry	Small intestine	embryonic
GGGCTACGTCTTCATT-1	34182	5199	0.877116	dual_mid_mCherry	Mesoderm	embryonic
CACAGATCAAACGTGG-1	18504	3883	2.45233	dual_mid_mCherry	Mesoderm	embryonic
GTTCCGTGTTAATCGC-1	20810	4832	2.65725	dual_mid_mCherry	Small intestine	embryonic
GTTCGCTAGTCCGTCG-1	4666	2357	14.4418	dual_mid_mCherry	Hindgut	embryonic
TTGCCTGTCGAGTGGA-1	8545	3125	6.32897	dual_mid_mCherry	Colon	embryonic
AGTGCCGAGGGATGTC-1	29530	5466	2.01042	dual_mid_mCherry	Foregut	embryonic
ATTCCCGCAACGCCCA-1	9998	3672	4.88951	dual_mid_mCherry	Small intestine	embryonic
GGGTATTAGGCTCCCA-1	79427	8203	2.28446	dual_mid_mCherry	Foregut	embryonic
CACATGACAAGTACCT-1	26726	5588	2.66751	dual_mid_mCherry	Colon	embryonic
ACCAAACAGGCATGCA-1	14273	4607	9.60717	dual_mid_mCherry	Hindgut	embryonic
ACTATCTAGCAGCCCT-1	49933	7849	4.65396	dual_mid_mCherry	Foregut	embryonic
GGGTATTTCCCAGCGA-1	14466	4534	8.22684	dual_mid_mCherry	Liver	embryonic
AGAGAATTCGCCTCTA-1	10126	4053	7.86461	dual_mid_mCherry	Colon	embryonic
TCATTCACACAACATC-1	4548	2275	13.2162	dual_mid_mCherry	Foregut	embryonic
CTCCGATCACTACCCT-1	24032	5344	4.50499	dual_mid_mCherry	Hindgut	embryonic
GATAGAAAGCTCCCTT-1	55358	7105	1.05117	dual_mid_mCherry	Hindgut	embryonic
AACAGGGCAGGCCTGT-1	47561	6904	1.69388	dual_mid_mCherry	Foregut	embryonic
AGTGTTGGTACACTCA-1	30462	5960	3.30446	dual_mid_mCherry	Hindgut	embryonic
ATTCGTTAGCTGGAGT-1	43588	6305	1.33226	dual_mid_mCherry	Liver	embryonic
AACCAACCATACCAGT-1	28603	5767	3.22975	dual_mid_mCherry	Hindgut	embryonic
CGCCAGATCCTGTACC-1	63774	7774	2.41058	dual_mid_mCherry	Hindgut	embryonic
TGTGATGGTTTGTTGG-1	27838	5608	3.9003	dual_mid_mCherry	Small intestine	embryonic
AGTTCCCGTAGTGGCA-1	51362	6985	3.21363	dual_mid_mCherry	Liver	embryonic
GGGTGAAAGCAACAGC-1	24017	5002	2.53934	dual_mid_mCherry	Foregut	embryonic
AACCAACTCACTGGTA-1	46991	6410	1.71658	dual_mid_mCherry	Foregut	embryonic
TCATTTGTCAGGTAAA-1	36874	6313	3.57356	dual_mid_mCherry	Foregut	embryonic
CCTCAACTCACCATAG-1	5778	2760	11.3475	dual_mid_mCherry	Hindgut	embryonic
ATTGGGTAGTATCTGC-1	21039	4894	2.82279	dual_mid_mCherry	Foregut	embryonic
CTCTCAGGTAGGACCA-1	26547	5312	1.24675	dual_mid_mCherry	Small intestine	embryonic
ATTGGGTCAGACACAG-1	48829	6443	1.59478	dual_mid_mCherry	Hindgut	embryonic
GGAACCCTCTGGGTCG-1	44666	6084	2.54201	dual_mid_mCherry	Mesoderm	embryonic
AGGGAGTCAACCCGCA-1	24746	5195	2.06844	dual_mid_mCherry	Foregut	embryonic
CTACTATAGACATATG-1	25536	5388	2.25502	dual_mid_mCherry	Small intestine	embryonic
AACCTGAAGCTTTGTG-1	26638	5165	2.94614	dual_mid_mCherry	Colon	embryonic
GGGTTTAGTGGTTTGT-1	26560	5771	3.8476	dual_mid_mCherry	Hindgut	embryonic
TCAATTCTCCCAGGAC-1	57098	7220	2.1553	dual_mid_mCherry	Mesoderm	embryonic
TGTTACTGTTGCCAAT-1	28873	5313	2.23676	dual_mid_mCherry	Liver	embryonic
TGGAACTGTATTGAGA-1	35385	5984	2.77362	dual_mid_mCherry	Hindgut	embryonic
CTCTCGAGTCTCGACG-1	7305	3093	9.91656	dual_mid_mCherry	Foregut	embryonic
GGAGAACTCGACATAC-1	20883	4727	3.30349	dual_mid_mCherry	Small intestine	embryonic
AACCTTTGTCATCCCT-1	79799	8258	2.86233	dual_mid_mCherry	Hindgut	embryonic
TCCATCGTCTGCCCTA-1	18354	4512	2.70182	dual_mid_mCherry	Small intestine	embryonic
GTTTGGACAAATGGTA-1	5855	2429	0.187809	dual_mid_mCherry	Hindgut	embryonic
TTGTTGTTCAATGTCG-1	17395	3441	3.33391	dual_mid_mCherry	Mesoderm	embryonic
TCCATGCCACTGCGTG-1	6524	2955	13.9268	dual_mid_mCherry	Foregut	embryonic
ACTGTCCCAAGCCCAC-1	6028	2897	9.10146	dual_mid_mCherry	Mesoderm	embryonic
TTCCGGTTCATCTCTA-1	42894	6444	1.35611	dual_mid_mCherry	Foregut	embryonic
ACTGTCCTCCATTCGC-1	17133	5107	10.6313	dual_mid_mCherry	Mesoderm	embryonic
ACTGTGATCCTTTGAT-1	57041	7369	2.06128	dual_mid_mCherry	Colon	embryonic
CACTGTCCAAGAGATT-1	46339	6976	0.968445	dual_mid_mCherry	Foregut	embryonic
GGTCACGCACAATTCG-1	102456	8514	1.0616	dual_mid_mCherry	Hindgut	embryonic
GATCCCTCACCTCAGG-1	34481	5660	0.901606	dual_mid_mCherry	Foregut	embryonic
TCCCACACAGAGCCCT-1	10923	3774	2.17829	dual_mid_mCherry	Small intestine	embryonic
ATATCCTAGTTCCAGT-1	4572	2364	13.014	dual_mid_mCherry	Colon	embryonic
TTCCTCTTCTTTCCAA-1	6164	2967	9.21031	dual_mid_mCherry	Foregut	embryonic
GCCATGGTCAGTGCGC-1	26177	5779	5.90998	dual_mid_mCherry	Hindgut	embryonic
GATCGTACAACAGATA-1	102774	8841	2.1205	dual_mid_mCherry	Mesoderm	embryonic
CACTTCGTCATCTACT-1	8233	3172	8.95069	dual_mid_mCherry	Foregut	embryonic
ATCACAGTCTTCCGTG-1	9140	3632	9.2052	dual_mid_mCherry	Foregut	embryonic
TCCCATGAGACCAGCA-1	11346	3986	11.4399	dual_mid_mCherry	Mesoderm	embryonic
TGAGGGAGTGACTCGC-1	12991	3989	11.5222	dual_mid_mCherry	Mesoderm	embryonic
GAACGTTAGTTTGTCG-1	11087	3379	2.81411	dual_mid_mCherry	Small intestine	embryonic
GTCACTCTCGGAGTAG-1	21239	5251	2.87086	dual_mid_mCherry	Small intestine	embryonic
GATGAGGAGGTTCTTG-1	7381	3234	4.90382	dual_mid_mCherry	Small intestine	embryonic
TAACGACAGTAGCAAT-1	85785	8360	1.77002	dual_mid_mCherry	Mesoderm	embryonic
TGGCGTGTCTGTTGGA-1	48290	6872	2.61257	dual_mid_mCherry	Hindgut	embryonic
TCCGAAAGTGGAAGTC-1	27073	5325	1.79481	dual_mid_mCherry	Mesoderm	embryonic
GGTGGCTAGGTACATA-1	68831	7724	2.29454	dual_mid_mCherry	Mesoderm	embryonic
TTTCACAAGGAACATT-1	30630	5557	0.953096	dual_mid_mCherry	Hindgut	embryonic
TGGGAGAAGGATTACA-1	15002	4132	2.77112	dual_mid_mCherry	Colon	embryonic
CAGCACGAGGAACGCT-1	22713	5047	2.25352	dual_mid_mCherry	Hindgut	embryonic
TTTCAGTAGCAGTCTT-1	32674	5849	2.1328	dual_mid_mCherry	Hindgut	embryonic
TCCGGGAAGTGTGTTC-1	37661	5671	1.6906	dual_mid_mCherry	Mesoderm	embryonic
CTGCGAGTCACCTTGC-1	37957	6378	1.83322	dual_mid_mCherry	Hindgut	embryonic
CCCTGATTCGTGACTA-1	6827	2455	4.05504	dual_mid_mCherry	Foregut	embryonic
TTTCAGTTCGGTATGT-1	40284	5754	2.19355	dual_mid_mCherry	Hindgut	embryonic
ATCCACCAGGCAGCTA-1	8253	3572	5.57171	dual_mid_mCherry	Foregut	embryonic
CATTCATGTTAAGTCC-1	7444	3134	13.2402	dual_mid_mCherry	Liver	embryonic
GTCATTTAGGAATTAC-1	28692	5986	3.77352	dual_mid_mCherry	Small intestine	embryonic
TTACCGCAGCTGTACT-1	16276	4313	2.73325	dual_mid_mCherry	Small intestine	embryonic
CGACAGCAGTGGCCTC-1	28604	5141	2.59994	dual_mid_mCherry	Hindgut	embryonic
CAGCCAGCAGAGGCTA-1	6428	2970	10.3807	dual_mid_mCherry	Colon	embryonic
TAAGCGTAGGAAGTCC-1	11581	3897	6.74264	dual_mid_mCherry	Small intestine	embryonic
ACACGCGAGTGTTGAA-1	25930	4987	5.55984	dual_mid_mCherry	Mesoderm	embryonic
ATCCACCGTACCGTGC-1	35153	6381	2.00193	dual_mid_mCherry	Foregut	embryonic
GGTTCTCGTACGACAG-1	15853	3992	2.38335	dual_mid_mCherry	Foregut	embryonic
GAAGGACAGTTGTACC-1	19760	4959	3.90668	dual_mid_mCherry	Small intestine	embryonic
GGTTGTACATAGAAAC-1	33759	6445	2.08414	dual_mid_mCherry	Foregut	embryonic
TGGTACACACAACATC-1	25445	4984	2.41153	dual_mid_mCherry	Hindgut	embryonic
AAGCATCTCTTAGCTT-1	22890	4877	4.55618	dual_mid_mCherry	Small intestine	embryonic
ATCCATTGTCCTGGGT-1	57702	7574	2.48103	dual_mid_mCherry	Hindgut	embryonic
CGAGGCTAGTTGTACC-1	98057	7991	2.3022	dual_mid_mCherry	Mesoderm	embryonic
CGAGTGCAGTCAAGCG-1	44971	6579	3.28051	dual_mid_mCherry	Liver	embryonic
CTCATGCCAGGTAGTG-1	40059	6286	1.8988	dual_mid_mCherry	Small intestine	embryonic
TCAGTTTAGGAACATT-1	12993	2784	0.0230751	dual_mid_mCherry	Mesoderm	embryonic
CCGCAAGGTACTGTTG-1	15068	4256	4.21255	dual_mid_mCherry	Small intestine	embryonic
TTAGGCATCTGCAGCG-1	54473	6644	1.93416	dual_mid_mCherry	Foregut	embryonic
TATATCCCAGACGCTC-1	61549	7720	1.64049	dual_mid_mCherry	Hindgut	embryonic
AAGCGTTAGCACTCAT-1	39218	6143	3.06151	dual_mid_mCherry	Foregut	embryonic
GAATAGATCTAAGCCA-1	21939	4805	2.32431	dual_mid_mCherry	Small intestine	embryonic
GTTACGACATCACGGC-1	79991	7792	1.00097	dual_mid_mCherry	Liver	embryonic
AGACAAAAGTAGACAT-1	54179	6670	2.03366	dual_mid_mCherry	Foregut	embryonic
TACAGGTAGAAGCGCT-1	18874	4705	3.64445	dual_mid_mCherry	Foregut	embryonic
CTGTCGTGTATGGTTC-1	8898	2959	1.24663	dual_mid_mCherry	Small intestine	embryonic
CGATCGGCAACTTGCA-1	18069	4816	2.4235	dual_mid_mCherry	Foregut	embryonic
ATCGATGTCCCAGTGG-1	7869	3170	9.03086	dual_mid_mCherry	Small intestine	embryonic
TCTCACGTCGGTGAAG-1	5607	2513	14.6828	dual_mid_mCherry	Foregut	embryonic
GCAACATGTCTCGACG-1	32743	5880	3.97606	dual_mid_mCherry	Hindgut	embryonic
AGACACTAGCGAGTAC-1	68398	7393	2.36773	dual_mid_mCherry	Hindgut	embryonic
CGATCGGTCGGTCTGG-1	22919	4914	4.17775	dual_mid_mCherry	Foregut	embryonic
CGTTGGGAGTGAGTGC-1	28690	5354	2.72784	dual_mid_mCherry	Foregut	embryonic
CAGTTAGGTCTGTAGT-1	19551	5063	1.83594	dual_mid_mCherry	Small intestine	embryonic
CAGTTCCAGGCACCAA-1	11208	3949	7.47147	dual_mid_mCherry	Foregut	embryonic
TCCTTTCTCCATCACC-1	8772	3401	12.6523	dual_mid_mCherry	Hindgut	embryonic
TACCCACAGTCGCCCA-1	31250	5569	1.81423	dual_mid_mCherry	Mesoderm	embryonic
CTTACCGGTCGCGTTG-1	25993	4993	2.59555	dual_mid_mCherry	Foregut	embryonic
ACGTAGTGTGGCCCAT-1	16350	4294	4.08974	dual_mid_mCherry	Mesoderm	embryonic
CGATGCGTCTTCTGTA-1	21202	4738	1.07055	dual_mid_mCherry	Foregut	embryonic
GCACGGTCAGTCTGGC-1	47367	6358	1.84865	dual_mid_mCherry	Mesoderm	embryonic
ATCGTAGGTCGTCTCT-1	40112	6521	1.90664	dual_mid_mCherry	Hindgut	embryonic
CGATGGCCAATTAGGA-1	131690	9285	1.81503	dual_mid_mCherry	Liver	embryonic
ATCGTCCCACGGAAGT-1	20096	4782	3.91025	dual_mid_mCherry	Foregut	embryonic
AAGGTAATCGGCACTG-1	18656	4806	4.72057	dual_mid_mCherry	Colon	embryonic
ATCGTCCCAGTGGCTC-1	10436	3749	6.81405	dual_mid_mCherry	Foregut	embryonic
GCAGCCACAGACAAGC-1	22963	4834	1.367	dual_mid_mCherry	Mesoderm	embryonic
GCAGCCACATAGGAGC-1	18501	4724	2.82581	dual_mid_mCherry	Colon	embryonic
CATACCCTCGAGTTGT-1	7770	3349	7.11254	dual_mid_mCherry	Foregut	embryonic
ACTACGACACTGCACG-1	46798	6793	3.02856	dual_mid_mCherry	Hindgut	embryonic
TCGACCTCATCCCGTT-1	15090	4277	3.69659	dual_mid_mCherry	Colon	embryonic
GTAGAGGCAACTAGAA-1	52980	6447	1.79821	dual_mid_mCherry	Mesoderm	embryonic
CATACTTAGGATATGT-1	33139	5446	3.107	dual_mid_mCherry	Mesoderm	embryonic
GTAGAGGGTTGTTGAC-1	34737	5621	1.47021	dual_mid_mCherry	Foregut	embryonic
ATTCCCGTCGTTGTTT-1	112983	9109	2.82615	dual_mid_mCherry	Hindgut	embryonic
GAGTTTGGTCAAGCCC-1	5771	2665	12.2686	dual_mid_mCherry	Hindgut	embryonic
CTTCCGAGTACACGCC-1	31533	5777	2.32418	dual_mid_mCherry	Colon	embryonic
CGCATGGGTGCATGAG-1	91434	7703	0.877922	dual_mid_mCherry	Foregut	embryonic
TGTGAGTGTGACTAAA-1	11956	4207	4.72487	dual_mid_mCherry	Foregut	embryonic
TACGGGCAGTGGTTGG-1	10661	3682	13.8209	dual_mid_mCherry	Colon	embryonic
GTAGATCTCTTGCAAG-1	19017	4741	4.29045	dual_mid_mCherry	Small intestine	embryonic
AATAGAGCAGCTTTCC-1	17290	4022	2.26603	dual_mid_mCherry	Colon	embryonic
AGAGAGCGTATCGGTT-1	35013	5559	1.87834	dual_mid_mCherry	Hindgut	embryonic
CTCCTCCTCCATACTT-1	48481	7282	2.52016	dual_mid_mCherry	Hindgut	embryonic
CTACCCACAGTGTATC-1	29305	6277	3.18169	dual_mid_mCherry	Hindgut	embryonic
GCATCTCCATATAGCC-1	125971	9715	1.34747	dual_mid_mCherry	Foregut	embryonic
CGCCATTCAGATCCTA-1	24969	5210	1.86594	dual_mid_mCherry	Liver	embryonic
GTAGGAGAGCAGCGAT-1	43333	6222	1.48307	dual_mid_mCherry	Hindgut	embryonic
CATCCCAAGTAAGACT-1	16324	4769	5.87191	dual_mid_mCherry	Small intestine	embryonic
ATGAAAGCAAGAATAC-1	29402	5286	1.74067	dual_mid_mCherry	Foregut	embryonic
TGCTGAAGTCCGGATC-1	10448	3669	7.11005	dual_mid_mCherry	Small intestine	embryonic
CTTCTAAGTTTAGTCG-1	26323	5381	1.7967	dual_mid_mCherry	Colon	embryonic
ACTCCCACATCCTAAG-1	24028	5534	2.62983	dual_mid_mCherry	Colon	embryonic
TACGTCCTCGTTGTGA-1	5496	2663	8.4607	dual_mid_mCherry	Foregut	embryonic
CATCCGTAGTGCTCAT-1	24936	5485	3.09931	dual_mid_mCherry	Colon	embryonic
CTCTCGAAGTCTCCTC-1	32671	6316	4.33878	dual_mid_mCherry	Hindgut	embryonic
AATCGACTCCATACAG-1	45230	6373	3.13184	dual_mid_mCherry	Hindgut	embryonic
TACTGCCTCAGCTTCC-1	6195	2878	8.66548	dual_mid_mCherry	Foregut	embryonic
GTTGTGATCTAGATCG-1	13069	4071	3.91707	dual_mid_mCherry	Small intestine	embryonic
AATCGTGAGTCTAGAA-1	33018	5787	3.58224	dual_mid_mCherry	Small intestine	embryonic
AGGGAGTGTTGCCGCA-1	47562	6569	2.58113	dual_mid_mCherry	Small intestine	embryonic
TCGGATAAGTCTGCAT-1	30486	5238	1.83309	dual_mid_mCherry	Hindgut	embryonic
GTTTACTCAGCAGTAG-1	28654	6115	5.30319	dual_mid_mCherry	Mesoderm	embryonic
GTATTTCAGGTCATTC-1	4945	2539	8.08571	dual_mid_mCherry	Hindgut	embryonic
AGATCCACAACGGGTA-1	14755	4108	2.85308	dual_mid_mCherry	Foregut	embryonic
TGTTCATCAGGTGAGT-1	21986	4036	3.00827	dual_mid_mCherry	Hindgut	embryonic
TCGGGACGTCCATCTC-1	17552	4690	3.08744	dual_mid_mCherry	Hindgut	embryonic
GTATTTCCAGTAACAA-1	36586	6078	2.22107	dual_mid_mCherry	Small intestine	embryonic
TGTTCCGAGGGAGTGG-1	19808	4476	3.57864	dual_mid_mCherry	Small intestine	embryonic
AACGAAAAGTAGACCG-1	25741	5085	3.14988	dual_mid_mCherry	Small intestine	embryonic
CATGAGTGTACTCGAT-1	36376	5744	1.29991	dual_mid_mCherry	Hindgut	embryonic
CTTTCGGAGCATCCTA-1	92124	8657	2.85054	dual_mid_mCherry	Foregut	embryonic
GTCAAACCAAGTCCCG-1	8221	3136	6.16039	dual_mid_mCherry	Foregut	embryonic
GCCATGGAGAAATCCA-1	30010	5577	2.19535	dual_mid_mCherry	Foregut	embryonic
TGTTCTAGTAACAGGC-1	34253	5544	2.41653	dual_mid_mCherry	Mesoderm	embryonic
GCCATGGAGGTCGCCT-1	55228	7003	2.84726	dual_mid_mCherry	Foregut	embryonic
AATGCCATCCACGTCT-1	5883	2813	11.1413	dual_mid_mCherry	Foregut	embryonic
CCTGCATCAGAGGCAT-1	11526	4069	9.95663	dual_mid_mCherry	Foregut	embryonic
GTGGAGAAGCGTGAAC-1	13864	3837	2.69627	dual_mid_mCherry	Mesoderm	embryonic
CCCGAAGCAATTCACG-1	30405	5570	3.05492	dual_mid_mCherry	Small intestine	embryonic
ATGGATCTCTTTGGAG-1	20118	4462	2.23658	dual_mid_mCherry	Small intestine	embryonic
GCCATTCCAGACCTAT-1	107761	8669	1.4425	dual_mid_mCherry	Hindgut	embryonic
AATTTCCAGTATGTAG-1	27191	5333	2.60304	dual_mid_mCherry	Colon	embryonic
GAACACTGTGCTATTG-1	54344	6990	1.36674	dual_mid_mCherry	Hindgut	embryonic
TGAGGTTAGCTCGAAG-1	44505	6547	2.65322	dual_mid_mCherry	Hindgut	embryonic
GAGACTTAGGTTATAG-1	139026	9328	2.54203	dual_mid_mCherry	Mesoderm	embryonic
CATGCTCGTCCTTGTC-1	90608	8295	2.13686	dual_mid_mCherry	Hindgut	embryonic
GAACGTTCATAACTCG-1	55441	6978	1.20612	dual_mid_mCherry	Foregut	embryonic
AGCATCATCTCACCCA-1	17973	4750	4.61624	dual_mid_mCherry	Small intestine	embryonic
TCACTATGTCCTTTGC-1	18663	4586	2.67852	dual_mid_mCherry	Small intestine	embryonic
CTCAATTGTTCTTAGG-1	36241	6285	3.83236	dual_mid_mCherry	Foregut	embryonic
GCCGATGTCTTCCTAA-1	10135	3768	11.4384	dual_mid_mCherry	Mesoderm	embryonic
CGGTCAGGTGGGACAT-1	104073	7967	3.37301	dual_mid_mCherry	Endothelium	embryonic
ACAAGCTGTCCAGTTA-1	14253	4406	6.0944	dual_mid_mCherry	Small intestine	embryonic
GCCGTGACATGACAGG-1	49280	6367	1.95784	dual_mid_mCherry	Foregut	embryonic
ACAAGCTGTCGTGTTA-1	42302	6641	2.87166	dual_mid_mCherry	Small intestine	embryonic
GCCGTGAGTGCTAGCC-1	21402	4725	2.12975	dual_mid_mCherry	Hindgut	embryonic
TAAGCACAGACGGATC-1	19665	5276	5.82672	dual_mid_mCherry	Small intestine	embryonic
TTACCATGTCAGCTTA-1	31903	6452	3.06733	dual_mid_mCherry	Colon	embryonic
TTTCATGTCGAACGGA-1	27589	4946	2.09382	dual_mid_mCherry	Foregut	embryonic
TTCTAGTCACGTCATA-1	46651	6737	1.53203	dual_mid_mCherry	Foregut	embryonic
TGATGCAAGCTTCTAG-1	7472	3094	12.0957	dual_mid_mCherry	Mesoderm	embryonic
CTCAGTCAGGCGTTAG-1	22771	5270	3.53458	dual_mid_mCherry	Small intestine	embryonic
TAGGTTGAGCGCCTCA-1	31215	5505	1.03139	dual_mid_mCherry	Foregut	embryonic
ATTACCTCAGGATGAC-1	66377	6626	2.68821	dual_mid_mCherry	Mesoderm	embryonic
AGCGATTGTTTCGACA-1	47199	6616	2.05862	dual_mid_mCherry	Liver	embryonic
ACGGAAGAGTAAACGT-1	4824	2396	12.2436	dual_mid_mCherry	Small intestine	embryonic
TCTACATTCCATTGTT-1	60739	7885	2.82464	dual_mid_mCherry	Mesoderm	embryonic
AGCGCCAGTCTCGACG-1	52736	7120	3.73993	dual_mid_mCherry	Foregut	embryonic
CTGGACGAGCTCGAAG-1	45764	6659	2.68228	dual_mid_mCherry	Liver	embryonic
ATTACTCAGACATATG-1	18656	4878	3.00123	dual_mid_mCherry	Hindgut	embryonic
GTCCACTTCCGTCAAA-1	167983	9755	1.53239	dual_mid_mCherry	Mesoderm	embryonic
AAACGCTCACGATAGG-1	23949	5403	2.65069	dual_mid_mCherry	Liver	embryonic
TTACGTTCATTCCTCG-1	78662	8185	1.08671	dual_mid_mCherry	Liver	embryonic
GCGATCGAGCGGTAGT-1	4420	2154	8.76836	dual_mid_mCherry	Hindgut	embryonic
CATTGCCTCCCGATCT-1	17380	4816	2.58874	dual_mid_mCherry	Colon	embryonic
TCTATACTCTGATGGT-1	19073	4554	2.36848	dual_mid_mCherry	Foregut	embryonic
AGCGCTGGTTTGGGTT-1	18100	4553	2.84499	dual_mid_mCherry	Small intestine	embryonic
AGAAGCGAGCAGTCTT-1	7150	3004	11.3345	dual_mid_mCherry	Hindgut	embryonic
TAATTCCTCCGCTAGG-1	82455	8183	1.48888	dual_mid_mCherry	Liver	embryonic
GCGGAAAGTACAATAG-1	41779	6859	4.19229	dual_mid_mCherry	Foregut	embryonic
GCGGAAAGTGAATGTA-1	25442	4885	1.56004	dual_mid_mCherry	Foregut	embryonic
GAGTCATAGGCTGGAT-1	7211	3060	8.10923	dual_mid_mCherry	Small intestine	embryonic
CAGGTATTCGCTTGCT-1	3864	2058	5.5613	dual_mid_mCherry	Small intestine	embryonic
AGCTACAGTGTGACCC-1	36569	6181	1.42104	dual_mid_mCherry	Foregut	embryonic
AGCTACAGTTGCATGT-1	124335	9097	2.20789	dual_mid_mCherry	Hindgut	embryonic
GCGGATCGTGTCATGT-1	5114	2364	14.6179	dual_mid_mCherry	Small intestine	embryonic
GCGTGCAAGCCTGACC-1	32015	5723	0.980545	dual_mid_mCherry	Foregut	embryonic
TCTCACGGTGTCCTAA-1	5677	2672	13.622	dual_mid_mCherry	Mesoderm	embryonic
TTGACCCTCAAGGAGC-1	39896	6048	1.26544	dual_mid_mCherry	Foregut	embryonic
AGTCACATCCAGCCTT-1	7978	3178	12.2651	dual_mid_mCherry	Hindgut	embryonic
ACGTAACTCTTCCACG-1	93909	8833	2.16107	dual_mid_mCherry	Colon	embryonic
CTGTGAATCATTTCCA-1	38225	5945	1.89597	dual_mid_mCherry	Liver	embryonic
TCATCCGAGCATTGTC-1	26325	5131	2.54755	dual_mid_mCherry	Foregut	embryonic
TTAGTCTCACATATCG-1	39740	6018	0.618821	dual_mid_mCherry	Hindgut	embryonic
GCGTTTCTCTGAATCG-1	13123	4292	10.3388	dual_mid_mCherry	Hindgut	embryonic
CGTTGGGCACGATTCA-1	7964	3276	10.7793	dual_mid_mCherry	Hindgut	embryonic
ATTCAGGTCAGCCTCT-1	55607	7355	2.81004	dual_mid_mCherry	Mesoderm	embryonic
GCTACAACACGTCTCT-1	3690	2064	13.8445	dual_mid_mCherry	Colon	embryonic
TGCATGAGTCTTGAAC-1	31197	5314	2.52195	dual_mid_mCherry	Mesoderm	embryonic
ATTCATCAGCGTTGTT-1	28367	5613	1.91399	dual_mid_mCherry	Foregut	embryonic
TATGTTCAGGGTTAAT-1	16803	4203	3.56399	dual_mid_mCherry	Small intestine	embryonic
CTAACTTCAACGGTAG-1	25601	5104	1.89822	dual_mid_mCherry	Small intestine	embryonic
CTAACTTTCCATTCAT-1	48108	7211	2.87151	dual_mid_mCherry	Mesoderm	embryonic
GCTGAATAGGAGCTGT-1	37019	5559	1.39883	dual_mid_mCherry	Foregut	embryonic
CTAACTTTCTGTCCCA-1	19976	5067	3.90469	dual_mid_mCherry	Small intestine	embryonic
GTCTCACGTTATCCAG-1	15607	4143	5.73881	dual_mid_mCherry	Colon	embryonic
TATGTTCTCGTGCTCT-1	5222	2528	10.5303	dual_mid_mCherry	Mesoderm	embryonic
TTCAATCGTGATGGCA-1	29871	4993	1.8141	dual_mid_mCherry	Mesoderm	embryonic
GACATCATCCGTATGA-1	27006	5333	3.25017	dual_mid_mCherry	Liver	embryonic
TACCGGGAGTGTCATC-1	44354	6208	1.34328	dual_mid_mCherry	Foregut	embryonic
CCACAAAGTTAGGGTG-1	17455	4227	2.40536	dual_mid_mCherry	Small intestine	embryonic
GTCTTTACACTCAGAT-1	27822	5695	2.4073	dual_mid_mCherry	Colon	embryonic
CTACAGAAGATGAACT-1	20166	5071	2.61279	dual_mid_mCherry	Foregut	embryonic
AGGATAAAGAACAGGA-1	58173	7178	2.11859	dual_mid_mCherry	Foregut	embryonic
AGTGCCGTCTCAAAGC-1	15578	4068	3.79999	dual_mid_mCherry	Small intestine	embryonic
TGTCCTGAGCATTTGC-1	52384	6813	1.6145	dual_mid_mCherry	Hindgut	embryonic
ATTCCTAAGTGGCCTC-1	12068	3645	2.65927	dual_mid_mCherry	Hindgut	embryonic
TTCACGCTCATGAGAA-1	44993	6496	2.34899	dual_mid_mCherry	Small intestine	embryonic
TCAAGACAGGAGTCTG-1	11073	3686	3.63817	dual_mid_mCherry	Foregut	embryonic
AGGATAAGTGATGTAA-1	44731	6062	1.96889	dual_mid_mCherry	Liver	embryonic
GACCGTGCAGTAGTGG-1	69861	7581	3.22308	dual_mid_mCherry	Mesoderm	embryonic
CCACACTTCTCCGATC-1	30620	5973	3.17377	dual_mid_mCherry	Hindgut	embryonic
CTCCTCCGTAACACGG-1	55806	7365	1.31496	dual_mid_mCherry	Hindgut	embryonic
ATCTTCAGTAGTGGCA-1	16496	4244	6.62585	dual_mid_mCherry	Hindgut	embryonic
TCATTCATCATGGAGG-1	19803	4666	1.65018	dual_mid_mCherry	Foregut	embryonic
CCACCATTCCTGTAGA-1	38175	6329	2.46419	dual_mid_mCherry	Hindgut	embryonic
ATTCTACCAAACGTGG-1	9178	2627	3.38559	dual_mid_mCherry	Small intestine	embryonic
TTCATGTGTGCCGAAA-1	40161	6133	1.21675	dual_mid_mCherry	Mesoderm	embryonic
GGAACCCAGCTAGAGC-1	17895	4132	2.03352	dual_mid_mCherry	Small intestine	embryonic
TCAAGCATCTTTACAC-1	56596	7613	1.96089	dual_mid_mCherry	Liver	embryonic
TACGTCCGTGCCTAAT-1	16124	4932	10.6448	dual_mid_mCherry	Colon	embryonic
GACGTTACAGCGGATA-1	88600	8785	3.24998	dual_mid_mCherry	Mesoderm	embryonic
GGAACCCGTCGAATTC-1	9277	3004	3.84823	dual_mid_mCherry	Small intestine	embryonic
CCACGTTAGAAGCCTG-1	4092	2169	14.0625	dual_mid_mCherry	Foregut	embryonic
CCACGTTAGAAATCCA-1	24043	5149	1.35568	dual_mid_mCherry	Hindgut	embryonic
ATTGGGTGTAGACGGT-1	79973	7854	1.89844	dual_mid_mCherry	Liver	embryonic
TTCCAATCAACGGCCT-1	35423	6295	1.08367	dual_mid_mCherry	Foregut	embryonic
GTGCACGTCCGGACTG-1	11545	4450	5.94496	dual_mid_mCherry	Colon	embryonic
CCACGTTTCGTTGCCT-1	12866	4217	7.13231	dual_mid_mCherry	Small intestine	embryonic
GATCACATCGACGATT-1	103421	9000	2.43318	dual_mid_mCherry	Mesoderm	embryonic
CATCCGTGTTGCATCA-1	8580	3480	6.45011	dual_mid_mCherry	Colon	embryonic
TGACCCTTCCGATAAC-1	106162	8875	1.15916	dual_mid_mCherry	Hindgut	embryonic
AGATCCAAGCTGAAAT-1	27105	5563	3.6037	dual_mid_mCherry	Colon	embryonic
CCATAAGAGGGAGTTC-1	35821	5836	1.93687	dual_mid_mCherry	Foregut	embryonic
GTGCTGGCATCCGATA-1	38832	5958	1.79712	dual_mid_mCherry	Hindgut	embryonic
CTAGACAGTACCGGAA-1	37083	5862	1.89493	dual_mid_mCherry	Foregut	embryonic
GTGCTGGGTTAATGAG-1	28718	5592	2.81935	dual_mid_mCherry	Mesoderm	embryonic
AGGGCTCTCACATCAG-1	36772	6273	4.07536	dual_mid_mCherry	Colon	embryonic
CCATCACGTCCGCAGT-1	26803	5297	4.08772	dual_mid_mCherry	Hindgut	embryonic
TACTTCAGTGTACATC-1	8880	3672	10.7497	dual_mid_mCherry	Foregut	embryonic
ATTTCTGCAGTCAGTT-1	16729	4536	2.12181	dual_mid_mCherry	Foregut	embryonic
TTCCGTGAGTTCCGGC-1	28745	5259	3.4328	dual_mid_mCherry	Foregut	embryonic
GGAGCAATCGACATTG-1	93704	8350	3.00218	dual_mid_mCherry	Hindgut	embryonic
TGAGACTCATGGAACG-1	50023	6843	1.64039	dual_mid_mCherry	Foregut	embryonic
GATCCCTAGGTAGACC-1	21365	4762	3.30791	dual_mid_mCherry	Hindgut	embryonic
TGGAGGATCTCAAAGC-1	5338	2139	3.95205	dual_mid_mCherry	Foregut	embryonic
GAGAAATCAGACCAGA-1	22668	5034	3.70877	dual_mid_mCherry	Hindgut	embryonic
AGGGTGACAGATCACT-1	54419	7036	3.4847	dual_mid_mCherry	Hindgut	embryonic
GTCGAATAGTGCAAAT-1	5711	2605	8.9986	dual_mid_mCherry	Foregut	embryonic
ACTTAGGAGTAGACAT-1	18240	4352	1.44673	dual_mid_mCherry	Hindgut	embryonic
CTATCCGGTTAGGGTG-1	25929	5182	3.23103	dual_mid_mCherry	Hindgut	embryonic
CAACAACAGTCTGTAC-1	29551	5362	2.03329	dual_mid_mCherry	Mesoderm	embryonic
CCCGAAGTCTGCTTTA-1	43273	6601	1.04184	dual_mid_mCherry	Colon	embryonic
GGCACGTTCACTCTTA-1	33053	5694	2.15945	dual_mid_mCherry	Hindgut	embryonic
TGTTTGTCACGTTCGG-1	4923	2518	14.013	dual_mid_mCherry	Colon	embryonic
AATTTCCTCTGGACCG-1	88232	8525	1.60223	dual_mid_mCherry	Colon	embryonic
AGGGTTTGTAAGACCG-1	18610	4301	3.53554	dual_mid_mCherry	Small intestine	embryonic
GGCAGTCTCACGGGAA-1	28377	5344	2.06469	dual_mid_mCherry	Small intestine	embryonic
GTGGGAAAGAGTGACC-1	57758	7362	3.04971	dual_mid_mCherry	Liver	embryonic
ACAAAGACACATTCGA-1	11376	3736	3.18158	dual_mid_mCherry	Small intestine	embryonic
TAACGACGTCTCGACG-1	18002	4605	2.44309	dual_mid_mCherry	Foregut	embryonic
TAACTTCAGGTTACAA-1	48661	7539	5.71429	dual_mid_mCherry	Foregut	embryonic
CTCACTGCACGGAAGT-1	47657	6924	2.55684	dual_mid_mCherry	Colon	embryonic
GGCTGTGAGAACTCCT-1	7317	3178	9.81838	dual_mid_mCherry	Mesoderm	embryonic
GTGGTTAAGTCAGCCC-1	19055	4691	3.65124	dual_mid_mCherry	Foregut	embryonic
GTGGTTACAACCTAAC-1	34999	5259	0.933939	dual_mid_mCherry	Mesoderm	embryonic
CCCTCTCGTCGGTAAG-1	22860	4643	3.12227	dual_mid_mCherry	Hindgut	embryonic
CGTAATGAGCGAGTAC-1	14899	4381	4.16471	dual_mid_mCherry	Foregut	embryonic
CTCAGGGAGAAACTAC-1	19410	4922	2.36452	dual_mid_mCherry	Small intestine	embryonic
TTACCATGTCCTCCAT-1	26801	5227	1.4696	dual_mid_mCherry	Foregut	embryonic
TCCGTGTCAAGCGCAA-1	17184	4537	4.24641	dual_mid_mCherry	Small intestine	embryonic
CGTAGTAAGAAACTGT-1	32680	5632	0.908451	dual_mid_mCherry	Colon	embryonic
ACACCAACACGCGGTT-1	163043	9656	1.56222	dual_mid_mCherry	Liver	embryonic
CTCAGTCAGAATAACC-1	34444	6302	1.22457	dual_mid_mCherry	Foregut	embryonic
GGCTTTCGTCTACAGT-1	39062	5883	1.77594	dual_mid_mCherry	Foregut	embryonic
TCAGGTACATTCCTAT-1	23069	4744	2.92486	dual_mid_mCherry	Foregut	embryonic
ACTTTGTTCACCCTTG-1	34542	6201	1.8525	dual_mid_mCherry	Small intestine	embryonic
TTCTCTCCATTGACCA-1	30407	6214	1.58495	dual_mid_mCherry	Colon	embryonic
CCGATCTTCAACCGAT-1	13498	4246	4.68611	dual_mid_mCherry	Foregut	embryonic
CATTCTACATGCCATA-1	125310	8811	1.46065	dual_mid_mCherry	Hindgut	embryonic
ATCCACCTCTCGTCAC-1	28669	5339	1.57618	dual_mid_mCherry	Small intestine	embryonic
TAATCTCCAACGGTAG-1	16001	4430	3.14238	dual_mid_mCherry	Colon	embryonic
ATCCATTCATGGCCCA-1	60329	8049	3.47005	dual_mid_mCherry	Liver	embryonic
TCAGTGAAGAGGGTCT-1	21068	4964	3.09298	dual_mid_mCherry	Colon	embryonic
ACGGTCGGTATTGGCT-1	18142	4024	3.07489	dual_mid_mCherry	Mesoderm	embryonic
AGTAGCTGTCTGTAAC-1	55222	7293	4.16923	dual_mid_mCherry	Hindgut	embryonic
AGTAGCTGTGTCCACG-1	96982	8321	2.54574	dual_mid_mCherry	Liver	embryonic
GAGGGTAAGACGAAGA-1	42002	6088	1.68507	dual_mid_mCherry	Foregut	embryonic
TCATTCACAAAGAACT-1	69500	7971	2.64971	dual_mid_mCherry	Foregut	embryonic
CTCATGCTCCTTCTTC-1	6086	2542	14.2787	dual_mid_mCherry	Colon	embryonic
TTCTTGACAAGCGAGT-1	17888	4510	2.69319	dual_mid_mCherry	Foregut	embryonic
TCAGTTTTCATCTACT-1	6142	3033	3.97071	dual_mid_mCherry	Foregut	embryonic
GCGGAAATCCGACAGC-1	38912	5767	1.90337	dual_mid_mCherry	Liver	embryonic
CATTGTTTCGCTGCGA-1	60456	7749	1.76785	dual_mid_mCherry	Hindgut	embryonic
CGAGTTAGTCCTGTCT-1	8765	3077	5.41496	dual_mid_mCherry	Hindgut	embryonic
TGCAGATTCTGTACAG-1	20057	5035	3.39482	dual_mid_mCherry	Colon	embryonic
CAATGACCAGATTAAG-1	31684	5896	4.30338	dual_mid_mCherry	Mesoderm	embryonic
CCGGGTATCCGGCTTT-1	6085	2651	9.7553	dual_mid_mCherry	Foregut	embryonic
TACAGGTGTCCAAATC-1	4921	2549	14.5876	dual_mid_mCherry	Colon	embryonic
TCCTTCTAGCTGACTT-1	11258	3399	1.01261	dual_mid_mCherry	Foregut	embryonic
ATCGCCTAGATCCGAG-1	27201	5946	5.79114	dual_mid_mCherry	Hindgut	embryonic
AAGGAATCAGTCAGCC-1	7897	2326	7.19169	dual_mid_mCherry	Small intestine	embryonic
CTCCAACGTGTTAACC-1	20864	4719	1.6677	dual_mid_mCherry	Small intestine	embryonic
CGATCGGGTACTCGAT-1	18223	4257	2.60054	dual_mid_mCherry	Small intestine	embryonic
GGGCCATCATACTTTC-1	82095	8652	2.74503	dual_mid_mCherry	Hindgut	embryonic
GTTATGGGTGAGCTCC-1	20680	4923	4.30326	dual_mid_mCherry	Hindgut	embryonic
GAGTGTTAGCCAAGGT-1	97397	8537	1.54034	dual_mid_mCherry	Liver	embryonic
CTCCACATCGATTGGT-1	25013	5478	4.93965	dual_mid_mCherry	Colon	embryonic
GAGTGTTAGGAAACGA-1	27954	5531	2.99682	dual_mid_mCherry	Small intestine	embryonic
TGTAGACGTCATAAAG-1	17417	4360	2.51995	dual_mid_mCherry	Foregut	embryonic
GTTCATTGTAAGTAGT-1	18832	4497	4.11293	dual_mid_mCherry	Hindgut	embryonic
TTGCATTCAGTATTCG-1	34353	5901	1.55991	dual_mid_mCherry	Foregut	embryonic
CCGTAGGGTGATATAG-1	22727	5115	2.48108	dual_mid_mCherry	Foregut	embryonic
CCGTGAGCAGCGATTT-1	4537	2362	7.15701	dual_mid_mCherry	Small intestine	embryonic
CTCCATGGTTGTACGT-1	39279	6829	3.69616	dual_mid_mCherry	Colon	embryonic
TACCGAACACGTTGGC-1	64105	7689	2.02894	dual_mid_mCherry	Foregut	embryonic
GTACAGTCATGCGGTC-1	31867	6280	2.4629	dual_mid_mCherry	Foregut	embryonic
GCACTAACAGGAAGTC-1	20462	4771	2.87236	dual_mid_mCherry	Foregut	embryonic
AGTGATCCACACACTA-1	104793	8751	1.27992	dual_mid_mCherry	Liver	embryonic
GTACAGTTCAACACCA-1	33936	5944	1.05152	dual_mid_mCherry	Foregut	embryonic
AACAAAGCACGTATAC-1	45425	6187	2.65006	dual_mid_mCherry	Hindgut	embryonic
TCGACCTCACCCAACG-1	13116	3908	4.60401	dual_mid_mCherry	Small intestine	embryonic
CATACTTAGAATGTTG-1	30422	5688	4.05232	dual_mid_mCherry	Small intestine	embryonic
ATCGTGACATGACAAA-1	4803	2326	13.2099	dual_mid_mCherry	Foregut	embryonic
GAGTTTGCACGCGGTT-1	14808	4589	6.99777	dual_mid_mCherry	Mesoderm	embryonic
CTTCAATTCGCCGAAC-1	16806	4613	2.90286	dual_mid_mCherry	Small intestine	embryonic
AGTGTTGAGTCGTTAC-1	71834	7540	1.97181	dual_mid_mCherry	Hindgut	embryonic
ACTATCTTCCACTGGG-1	20297	5085	4.18247	dual_mid_mCherry	Small intestine	embryonic
TTTACGTAGGCCATAG-1	28427	5393	2.8065	dual_mid_mCherry	Colon	embryonic
GGGTATTTCCTTATGT-1	22854	5273	4.47089	dual_mid_mCherry	Colon	embryonic
ATCTTCAAGGAGAGTA-1	51130	6507	1.30378	dual_mid_mCherry	Foregut	embryonic
CCTATCGAGGAATCGC-1	77717	8186	1.67747	dual_mid_mCherry	Hindgut	embryonic
TGCTCCAGTATCACGT-1	106432	8940	2.67189	dual_mid_mCherry	Mesoderm	embryonic
TCGCACTCAATCTCGA-1	8894	3520	10.0382	dual_mid_mCherry	Small intestine	embryonic
GGGTCTGCAGGACATG-1	28962	5502	1.6364	dual_mid_mCherry	Mesoderm	embryonic
TACGGGCTCTCATTAC-1	27512	5488	1.34796	dual_mid_mCherry	Mesoderm	embryonic
GTAGCTACAGATTTCG-1	24639	5294	1.18482	dual_mid_mCherry	Small intestine	embryonic
CTCCTTTAGACATCAA-1	31042	5747	3.20804	dual_mid_mCherry	Small intestine	embryonic
CTTCGGTGTGCTAGCC-1	6350	2978	10.7789	dual_mid_mCherry	Hindgut	embryonic
CACCGTTGTCACTTAG-1	47631	7211	3.16744	dual_mid_mCherry	Colon	embryonic
TTGGTTTTCAGCTAGT-1	29430	5930	1.96711	dual_mid_mCherry	Small intestine	embryonic
ACTATTCTCCAGGACC-1	193551	10441	1.48233	dual_mid_mCherry	Mesoderm	embryonic
CACGGGTAGCAGCCCT-1	12929	3855	4.09	dual_mid_mCherry	Small intestine	embryonic
ATTCTTGTCAGGAAAT-1	3794	2109	12.9542	dual_mid_mCherry	Mesoderm	embryonic
GTTGTGACAAGATGGC-1	25266	5326	4.28933	dual_mid_mCherry	Hindgut	embryonic
CCTCACATCTTCCGTG-1	59123	6971	1.0889	dual_mid_mCherry	Hindgut	embryonic
ATACCGATCGAGTCTA-1	96449	8862	2.92496	dual_mid_mCherry	Colon	embryonic
ACTCCCATCGCGTTTC-1	22552	5383	2.80622	dual_mid_mCherry	Colon	embryonic
GTTGTGAGTGTATCCA-1	14409	3736	3.23387	dual_mid_mCherry	Endothelium	embryonic
ATACCTTCATGAGATA-1	67867	7014	2.05314	dual_mid_mCherry	Mesoderm	embryonic
GTAGGTTAGCTGAGTG-1	20765	4822	4.02601	dual_mid_mCherry	Small intestine	embryonic
ACACCAAAGGCCTAAG-1	7355	3276	11.4794	dual_mid_mCherry	Colon	embryonic
TTGTGTTTCAGCGCGT-1	22972	4628	1.34053	dual_mid_mCherry	Foregut	embryonic
TTCCACGAGGTAGATT-1	34961	6053	1.82099	dual_mid_mCherry	Mesoderm	embryonic
TCACAAGTCGCCGAAC-1	54268	6862	3.0058	dual_mid_mCherry	Hindgut	embryonic
AACCTTTCAGGAGGAG-1	22769	4846	3.85324	dual_mid_mCherry	Small intestine	embryonic
GTTTACTGTGGTATGG-1	92431	8143	1.36905	dual_mid_mCherry	Hindgut	embryonic
GACTGATCAGGGTCTC-1	42300	6217	0.954834	dual_mid_mCherry	Hindgut	embryonic
CACTAAGGTCTCGGGT-1	42021	6454	1.64161	dual_mid_mCherry	Foregut	embryonic
TACTTCAGTCATGGCC-1	4815	2122	9.90243	dual_mid_mCherry	Foregut	embryonic
TAACACGAGAACTGAT-1	24771	5579	2.85714	dual_mid_mCherry	Small intestine	embryonic
TGTTCCGCATCCGAAT-1	5466	2566	13.2334	dual_mid_mCherry	Foregut	embryonic
CTTTCAAGTGTCTCCT-1	31915	6102	1.10551	dual_mid_mCherry	Small intestine	embryonic
TCCATGCTCGTCGGGT-1	22597	5345	2.95536	dual_mid_mCherry	Colon	embryonic
GGTAGAGGTGTTCGAT-1	32644	5585	2.826	dual_mid_mCherry	Hindgut	embryonic
CATGCAAAGTACTCGT-1	8709	3667	9.68556	dual_mid_mCherry	Small intestine	embryonic
ATAGGCTGTAATGTGA-1	36097	6053	2.4089	dual_mid_mCherry	Small intestine	embryonic
CTGATCCAGACGCAGT-1	34673	6354	3.04716	dual_mid_mCherry	Colon	embryonic
AGAACCTGTTGGATCT-1	16234	4333	2.27259	dual_mid_mCherry	Small intestine	embryonic
CCGCAAGCAGAGGTAC-1	34816	6163	1.59633	dual_mid_mCherry	Small intestine	embryonic
TCACGCTCACTATCCC-1	6015	2688	10.319	dual_mid_mCherry	Small intestine	embryonic
ACTTAGGCAGGCACAA-1	64412	7334	0.957658	dual_mid_mCherry	Hindgut	embryonic
CCTGCATGTTCTATCT-1	42404	6553	1.76787	dual_mid_mCherry	Hindgut	embryonic
ATCACAGTCGCCTTTG-1	10817	3836	11.1255	dual_mid_mCherry	Hindgut	embryonic
ATCACGAAGCACTAAA-1	59440	7566	2.31952	dual_mid_mCherry	Liver	embryonic
CTATCTACAAGTGCAG-1	37395	6269	2.59049	dual_mid_mCherry	Mesoderm	embryonic
CCTGTTGCAGAGGACT-1	16871	4398	5.24913	dual_mid_mCherry	Small intestine	embryonic
GGTGATTGTGCTCTTC-1	18223	4872	3.74088	dual_mid_mCherry	Small intestine	embryonic
CTGCCATGTTACCTTT-1	24686	5790	2.73401	dual_mid_mCherry	Foregut	embryonic
GATGAGGAGGCACTAG-1	25096	5618	5.33381	dual_mid_mCherry	Small intestine	embryonic
TTCGATTTCGCCATAA-1	5629	2457	8.53897	dual_mid_mCherry	Foregut	embryonic
GTCGCGATCCTGGCTT-1	36125	5857	2.68453	dual_mid_mCherry	Foregut	embryonic
GAGTCTACATCCCACT-1	18955	4501	1.95096	dual_mid_mCherry	Hindgut	embryonic
TCCGATCAGTAAACAC-1	6246	2917	13.0059	dual_mid_mCherry	Mesoderm	embryonic
TCACTCGCAGCGTTGC-1	36688	6226	2.25564	dual_mid_mCherry	Small intestine	embryonic
CTGCGAGAGACCTCAT-1	58899	7059	1.25093	dual_mid_mCherry	Hindgut	embryonic
TCCGATCTCCGGCAGT-1	16262	4461	2.04107	dual_mid_mCherry	Small intestine	embryonic
CTGCGAGGTGCCGTAC-1	16822	4344	3.53598	dual_mid_mCherry	Small intestine	embryonic
ACTTCGCGTTGAGTCT-1	3559	2041	11.0331	dual_mid_mCherry	Mesoderm	embryonic
CGAAGTTAGTTTCGGT-1	85245	8363	1.83298	dual_mid_mCherry	Hindgut	embryonic
GAGATGGTCCTCTAAT-1	15323	4587	10.619	dual_mid_mCherry	Mesoderm	embryonic
CTAACCCCAGTCACGC-1	13016	3017	1.13567	dual_mid_mCherry	Mesoderm	embryonic
GGCTTGGTCACCTCTG-1	8010	3332	12.9958	dual_mid_mCherry	Hindgut	embryonic
GTGTCCTCAAAGTGTA-1	32116	5649	3.38667	dual_mid_mCherry	Foregut	embryonic
CTGCTCATCCGCTGTT-1	22341	5213	3.48098	dual_mid_mCherry	Colon	embryonic
TAAGCCATCGAACCTA-1	51544	7641	3.19784	dual_mid_mCherry	Colon	embryonic
AAGACTCCAGTTCCAA-1	27150	5377	2.36789	dual_mid_mCherry	Small intestine	embryonic
TCCTAATCACACCAGC-1	52605	7092	2.00874	dual_mid_mCherry	Hindgut	embryonic
ATTACCTGTGTTGACT-1	38546	6697	5.83307	dual_mid_mCherry	Hindgut	embryonic
CGACAGCCATTGCTGA-1	37579	6236	2.43688	dual_mid_mCherry	Colon	embryonic
GCCTGTTTCATTGTGG-1	14876	3882	2.65457	dual_mid_mCherry	Small intestine	embryonic
CGTCCATAGGTGATCG-1	54650	6964	3.1238	dual_mid_mCherry	Liver	embryonic
GCGAGAAAGTGAGGCT-1	48160	6037	1.57528	dual_mid_mCherry	Mesoderm	embryonic
TCCTCCCAGAGAGGTA-1	103048	8669	1.42967	dual_mid_mCherry	Mesoderm	embryonic
TTTCGATCAGTCACGC-1	9295	2788	3.91398	dual_mid_mCherry	Colon	embryonic
TTACGTTCAGGGCTTC-1	52340	6719	3.75067	dual_mid_mCherry	Mesoderm	embryonic
GATGTTGCACCGGTCA-1	26309	5317	1.86909	dual_mid_mCherry	Hindgut	embryonic
GTAACACGTCGATTTG-1	5258	2514	13.2333	dual_mid_mCherry	Hindgut	embryonic
ATCTCTAGTGAGATCG-1	22356	5083	3.98766	dual_mid_mCherry	Hindgut	embryonic
TACGCTCAGCCTAACT-1	49438	6644	0.804837	dual_mid_mCherry	Foregut	embryonic
TTTGATCAGGCTAACG-1	26831	5797	2.7459	dual_mid_mCherry	Foregut	embryonic
TCCTGCAAGGCAGGTT-1	27155	5386	3.13949	dual_mid_mCherry	Liver	embryonic
TACAACGCAACTTGCA-1	13281	3708	3.89249	dual_mid_mCherry	Small intestine	embryonic
AGAAGTAAGAGAGGGC-1	56809	6440	3.95276	dual_mid_mCherry	Mesoderm	embryonic
CCGGACAAGGTCATCT-1	37176	6362	3.26952	dual_mid_mCherry	Colon	embryonic
TTCTTGACACCAATTG-1	54871	7088	1.17514	dual_mid_mCherry	Foregut	embryonic
CAGGTATTCGTTCATT-1	81740	8244	2.1703	dual_mid_mCherry	Mesoderm	embryonic
TACACCCTCAGCGCGT-1	23987	4834	0.837744	dual_mid_mCherry	Foregut	embryonic
GTAAGTCCAGAAATTG-1	20619	4760	3.32606	dual_mid_mCherry	Colon	embryonic
GTCGCGACAACAAGTA-1	17042	4293	2.42215	dual_mid_mCherry	Hindgut	embryonic
TTAGGGTTCCTATTGT-1	5812	2611	10.1462	dual_mid_mCherry	Small intestine	embryonic
TACGTCCGTACGCTAT-1	7687	3070	13.7173	dual_mid_mCherry	Endothelium	embryonic
GCATGATCAATAGTAG-1	20864	4804	2.29516	dual_mid_mCherry	Hindgut	embryonic
TTTGTTGCATAGATGA-1	6493	2871	14.7213	dual_mid_mCherry	Colon	embryonic
AAGGAATCATCATCTT-1	6966	2813	11.379	dual_mid_mCherry	Foregut	embryonic
ATTCAGGAGGCGTCCT-1	16056	4494	6.89161	dual_mid_mCherry	Foregut	embryonic
TGTAAGCGTTCCGCTT-1	55846	7688	2.81199	dual_mid_mCherry	Small intestine	embryonic
ATCGGATTCATGCCCT-1	26143	5514	2.99055	dual_mid_mCherry	Hindgut	embryonic
TCATCCGTCTCGGTCT-1	5791	2749	8.8149	dual_mid_mCherry	Foregut	embryonic
AGCTTCCTCTCCTACG-1	7333	3037	14.8794	dual_mid_mCherry	Hindgut	embryonic
GTTCATTAGACTAAGT-1	22259	5006	2.08427	dual_mid_mCherry	Foregut	embryonic
TAACTTCTCTAGTGAC-1	74287	8101	1.82841	dual_mid_mCherry	Hindgut	embryonic
CTTACCGGTGTGAATA-1	6438	2785	6.55178	dual_mid_mCherry	Small intestine	embryonic
CGATGGCAGCCTGCCA-1	66322	7940	1.57658	dual_mid_mCherry	Liver	embryonic
TACCCGTAGCGCACAA-1	27175	5583	2.92852	dual_mid_mCherry	Colon	embryonic
TCTGCCATCAGCTGTA-1	3827	2022	14.3193	dual_mid_mCherry	Foregut	embryonic
GCTCAAATCGTCAAAC-1	39395	5431	0.583608	dual_mid_mCherry	Foregut	embryonic
TATGTTCGTTCGATTG-1	6701	2615	10.082	dual_mid_mCherry	Small intestine	embryonic
CTTAGGAAGCTCACTA-1	17857	4323	1.66312	dual_mid_mCherry	Small intestine	embryonic
TTCAATCGTAGTCCTA-1	25015	5192	4.70424	dual_mid_mCherry	Mesoderm	embryonic
TCACACCGTTGGAGGT-1	4942	2517	12.9274	dual_mid_mCherry	Hindgut	embryonic
GTCTGTCTCGGCACTG-1	25044	5280	2.3513	dual_mid_mCherry	Hindgut	embryonic
GCTGCAGCACAAGCCC-1	26557	5650	3.02186	dual_mid_mCherry	Hindgut	embryonic
GTCTTTAAGTACAACA-1	22923	5512	3.35339	dual_mid_mCherry	Foregut	embryonic
TATTCCATCGGTCGAC-1	40917	6428	2.54581	dual_mid_mCherry	Colon	embryonic
TATTGCTCACTGAGGA-1	215041	11045	2.68129	dual_mid_mCherry	Liver	embryonic
TATTGCTCAGACCGCT-1	21306	5358	1.93815	dual_mid_mCherry	Small intestine	embryonic
GTCTTTAGTTAAGCAA-1	8000	2969	7.62024	dual_mid_mCherry	Small intestine	embryonic
AGATCGTGTCGCATCG-1	6370	2383	9.55744	dual_mid_mCherry	Small intestine	embryonic
TGTTGAGAGGAACATT-1	23859	5071	1.6969	dual_mid_mCherry	Mesoderm	embryonic
TACGCTCAGTTGAAGT-1	37818	6058	1.29266	dual_mid_mCherry	Foregut	embryonic
TATTTCGTCTGAACGT-1	10601	3807	12.9984	dual_mid_mCherry	Hindgut	embryonic
GTGACGCTCCTTCACG-1	36437	5479	0.965706	dual_mid_mCherry	Liver	embryonic
TACGGGCCAATCAAGA-1	64750	7245	1.23825	dual_mid_mCherry	Hindgut	embryonic
TTCAGGACACTAACCA-1	60425	7793	2.36279	dual_mid_mCherry	Mesoderm	embryonic
CTTCCTTGTCATACCA-1	7579	3148	14.9262	dual_mid_mCherry	Mesoderm	embryonic
TTGGGTAGTATGGTTC-1	6845	2994	13.9895	dual_mid_mCherry	Hindgut	embryonic
ACCACAAAGATGACCG-1	8568	2700	8.0028	dual_mid_mCherry	Small intestine	embryonic
TGTGATGTCAGGAGAC-1	14596	4479	9.27764	dual_mid_mCherry	Hindgut	embryonic
GCATCGGTCTATACTC-1	22159	4821	3.55548	dual_mid_mCherry	Colon	embryonic
CTCCAACCATGGCTGC-1	171471	10436	1.4949	dual_mid_mCherry	Liver	embryonic
AAGGAATAGGGATCTG-1	5169	2435	9.77967	dual_mid_mCherry	Hindgut	embryonic
GAGTCTAAGTATTAGG-1	14207	3915	2.8282	dual_mid_mCherry	Small intestine	embryonic
TGTGCGGTCATTCCTA-1	30739	6391	3.27544	dual_mid_mCherry	Colon	embryonic
GTCAGCGCACGCAAAG-1	11164	4067	6.70426	dual_mid_mCherry	Colon	embryonic
GTTGTGAAGGAACTAT-1	52639	6478	1.56271	dual_mid_mCherry	Hindgut	embryonic
TAGGAGGCACCAGCTG-1	4730	2352	3.61369	dual_mid_mCherry	Small intestine	embryonic
CTTCTAATCTGTAACG-1	11796	4237	8.76048	dual_mid_mCherry	Foregut	embryonic
TACTGCCCAGAAACCG-1	38665	6148	1.69605	dual_mid_mCherry	Foregut	embryonic
CTTCTCTGTTTGAAAG-1	17770	4670	2.64994	dual_mid_mCherry	Small intestine	embryonic
GGAATCTAGCGCTGCT-1	4111	2248	9.96839	dual_mid_mCherry	Foregut	embryonic
TGCTTCGGTTCTTAGG-1	21957	4604	3.33622	dual_mid_mCherry	Hindgut	embryonic
GATGCTAAGGCTAAAT-1	59556	7420	3.07827	dual_mid_mCherry	Mesoderm	embryonic
AGATAGAGTAAGAACT-1	6912	2796	13.8459	dual_mid_mCherry	Mesoderm	embryonic
GCATTAGCAGGTCAGA-1	83694	7758	2.72613	dual_mid_mCherry	Hindgut	embryonic
TCACAAGAGGATCATA-1	42716	6618	1.9193	dual_mid_mCherry	Hindgut	embryonic
CTTGAGATCCACAAGT-1	27067	6149	3.12488	dual_mid_mCherry	Foregut	embryonic
ATTTACCTCTCGTCAC-1	7906	3130	10.7206	dual_mid_mCherry	Colon	embryonic
CTAGACAAGTCGAGGT-1	21340	5110	3.62112	dual_mid_mCherry	Colon	embryonic
TGTTCATTCACGAGGA-1	32580	5880	2.44539	dual_mid_mCherry	Small intestine	embryonic
GAAGCGAAGGACTAAT-1	22788	5321	4.08897	dual_mid_mCherry	Hindgut	embryonic
TTCCGGTGTAACATGA-1	28097	5824	3.01348	dual_mid_mCherry	Colon	embryonic
CCCAACTGTCTCAGAT-1	64384	7329	1.19726	dual_mid_mCherry	Foregut	embryonic
TGACTCCCACTAGAGG-1	20196	4714	3.14711	dual_mid_mCherry	Small intestine	embryonic
TACTTCATCATCGCCT-1	32449	5961	2.30437	dual_mid_mCherry	Foregut	embryonic
TACTTGTAGGGTTGCA-1	37275	5921	1.81326	dual_mid_mCherry	Hindgut	embryonic
TGGAGGATCAAGCCTA-1	32609	5748	4.10371	dual_mid_mCherry	Mesoderm	embryonic
TAACACGAGGTTGGAC-1	18123	4582	1.61068	dual_mid_mCherry	Foregut	embryonic
TATACCTCAGATAAAC-1	30079	5860	3.28381	dual_mid_mCherry	Colon	embryonic
ATTACTCAGTGATCGG-1	8347	3429	12.9685	dual_mid_mCherry	Mesoderm	embryonic
ATTACTCGTACAGGTG-1	13646	3605	3.86842	dual_mid_mCherry	Foregut	embryonic
TTACTGTTCTATGTGG-1	50228	7065	2.60906	dual_mid_mCherry	Mesoderm	embryonic
TCACGCTTCGCCGATG-1	26652	5141	1.67323	dual_mid_mCherry	Mesoderm	embryonic
[truncated: 1,825 more rows]

## Sheet: Table2_RNAseq_stats
sample	num_read_pairs	num_read_pairs_aligned_uniquely	num_read_pairs_aligned_multi
E65_Epi_GFP_Rep1	75905817	61649788	6225619
E65_Epi_GFP_Rep2	59010470	48164565	4664856
E65_Epi_GFP_Rep3	78771393	63737969	5973730
E65_Epi_GFP_Rep4	72201500	59119264	5232612
E65_exEndo1_mCherry_Rep1	73124809	60967020	5018816
E65_exEndo1_mCherry_Rep2	66338580	55898121	4595362
E65_exEndo1_mCherry_Rep3	68003861	56954919	3937129
E65_exEndo1_mCherry_Rep4	62263038	51872712	3718727
E65_exEndo2_mCherry_Rep1	74881172	63348770	4278667
E65_exEndo2_mCherry_Rep2	65251293	54038856	4348122
E65_exEndo2_mCherry_Rep3	67264130	55347084	4430162
E65_exEndo2_mCherry_Rep4	73549880	61294352	4476887
E95_YsEndo_mCherry_Rep1	37451187	31251172	3236275
E95_YsEndo_mCherry_Rep2	42911640	37670109	2576429
E95_YsEndo_mCherry_Rep3	32931371	28699263	1955055
E95_YsEndo_mCherry_Rep4	43054171	37395137	2640807
E95_emHindgut_EPCAM_GFP_mCherry_dual_low_Rep1	83214340	72019417	5663731
E95_emHindgut_EPCAM_GFP_mCherry_dual_low_Rep2	40344190	34796923	2824979
E95_emHindgut_EPCAM_GFP_mCherry_dual_low_Rep3	39099644	34194055	2696511
E95_emHindgut_EPCAM_GFP_mCherry_dual_low_Rep4	27494040	24045395	1814085
E95_emMidgut_EPCAM_GFP_mCherry_dual_low_Rep1	53633974	46511729	3734503
E95_emMidgut_EPCAM_GFP_mCherry_dual_low_Rep2	37696775	32904701	2500718
E95_emMidgut_EPCAM_GFP_mCherry_dual_low_Rep3	32019547	27755665	2157464
E95_emMidgut_EPCAM_GFP_mCherry_dual_low_Rep4	34790371	29969885	2330163
E95_exHindgut_EPCAM_mCherry_Rep1	82960175	71180279	5916349
E95_exHindgut_EPCAM_mCherry_Rep2	42373622	36425190	2964373
E95_exHindgut_EPCAM_mCherry_Rep3	24206091	20883547	1723323
E95_exHindgut_EPCAM_mCherry_Rep4	61626612	53376312	4168951
E95_exMidgut_EPCAM_mCherry_Rep1	57625246	49951729	3768869
E95_exMidgut_EPCAM_mCherry_Rep2	40531037	35188257	2784755
E95_exMidgut_EPCAM_mCherry_Rep3	37337035	32494971	2552303
E95_exMidgut_EPCAM_mCherry_Rep4	43353208	37428471	2918701
E135_emColon_EPCAM_GFP_WT_Rep1	39423507	33754156	3056525
E135_emColon_EPCAM_GFP_WT_Rep2	47994512	40732782	3543600
E135_emColon_EPCAM_GFP_WT_Rep3	54046588	45393184	4298547
E135_emSI_EPCAM_GFP_WT_Rep1	71435809	61202989	5267943
E135_emSI_EPCAM_GFP_WT_Rep2	81819176	69698139	6120195
E135_emSI_EPCAM_GFP_WT_Rep3	69931849	59908738	5093414
E135_exColon_EPCAM_mCherry_Trp53KO_Rep1	40009281	33978506	3083044
E135_exColon_EPCAM_mCherry_Trp53KO_Rep2	48601190	40384043	3727873
E135_exColon_EPCAM_mCherry_Trp53KO_Rep3	42427622	36488920	3125973
E135_exSI_EPCAM_mCherry_Trp53KO_Rep1	62140575	52438632	4349338
E135_exSI_EPCAM_mCherry_Trp53KO_Rep2	34697685	28908945	2750412
E135_exSI_EPCAM_mCherry_Trp53KO_Rep3	55486179	47027415	4080343

## Sheet: Table3_RNAseq_TPMs
chr	start	end	gene_name	gene_id	strand	E65_Epi_GFP_Rep1	E65_Epi_GFP_Rep2	E65_Epi_GFP_Rep3	E65_Epi_GFP_Rep4	E65_exEndo1_mCherry_Rep1	E65_exEndo1_mCherry_Rep2	E65_exEndo1_mCherry_Rep3	E65_exEndo1_mCherry_Rep4	E65_exEndo2_mCherry_Rep1	E65_exEndo2_mCherry_Rep2	E65_exEndo2_mCherry_Rep3	E65_exEndo2_mCherry_Rep4	E95_YsEndo_mCherry_Rep1	E95_YsEndo_mCherry_Rep2	E95_YsEndo_mCherry_Rep3	E95_YsEndo_mCherry_Rep4	E95_emHindgut_EPCAM_GFP_mCherry_dual_low_Rep1	E95_emHindgut_EPCAM_GFP_mCherry_dual_low_Rep2	E95_emHindgut_EPCAM_GFP_mCherry_dual_low_Rep3	E95_emHindgut_EPCAM_GFP_mCherry_dual_low_Rep4	E95_emMidgut_EPCAM_GFP_mCherry_dual_low_Rep1	E95_emMidgut_EPCAM_GFP_mCherry_dual_low_Rep2	E95_emMidgut_EPCAM_GFP_mCherry_dual_low_Rep3	E95_emMidgut_EPCAM_GFP_mCherry_dual_low_Rep4	E95_exHindgut_EPCAM_mCherry_Rep1	E95_exHindgut_EPCAM_mCherry_Rep2	E95_exHindgut_EPCAM_mCherry_Rep3	E95_exHindgut_EPCAM_mCherry_Rep4	E95_exMidgut_EPCAM_mCherry_Rep1	E95_exMidgut_EPCAM_mCherry_Rep2	E95_exMidgut_EPCAM_mCherry_Rep3	E95_exMidgut_EPCAM_mCherry_Rep4	E135_emColon_EPCAM_GFP_WT_Rep1	E135_emColon_EPCAM_GFP_WT_Rep2	E135_emColon_EPCAM_GFP_WT_Rep3	E135_emSI_EPCAM_GFP_WT_Rep1	E135_emSI_EPCAM_GFP_WT_Rep2	E135_emSI_EPCAM_GFP_WT_Rep3	E135_exColon_EPCAM_mCherry_Trp53KO_Rep1	E135_exColon_EPCAM_mCherry_Trp53KO_Rep2	E135_exColon_EPCAM_mCherry_Trp53KO_Rep3	E135_exSI_EPCAM_mCherry_Trp53KO_Rep1	E135_exSI_EPCAM_mCherry_Trp53KO_Rep2	E135_exSI_EPCAM_mCherry_Trp53KO_Rep3
chr1	3205901	3671498	Xkr4	ENSMUSG00000051951	-	0.277065	0.312954	0.475174	0.81296	0	0.038939	0.09453	0.01559	0	0	0	0.094023	0	0	0	0	0	0	0.031504	0	0.311434	1.06943	0.823955	0	0	0	0	0	0.380689	0	0	0	0	0	1.83353	0	0	0	0	0	0	0	1.34898	0
chr1	3999557	4409241	Rp1	ENSMUSG00000025900	-	0	0	0.035629	0	0.0197	0.110736	0.158595	0.134526	0.538084	0.588423	0.272683	0.28098	0.168101	0.187032	0.386819	0	0	0	0	0	1.14497	0.376519	2.49491	4.74721	0	0	0	0	2.39012	5.53167	4.33591	1.08709	0	0	0	0	0	0	0	0	0	0	0	0
chr1	4490931	4497354	Sox17	ENSMUSG00000025902	-	0.229624	3.11299	2.38763	0.808878	36.0251	90.5831	80.0099	100.618	150.773	147.717	159.117	137.153	0.349063	5.51425	3.14032	1.03449	12.7426	26.4604	25.1952	16.3811	6.35277	2.34139	7.32092	0	39.728	22.6177	12.1885	14.2188	0.531703	0.8744	4.78262	0	0	0	0	0	0.467103	0	0	0	0	0	0	0
chr1	4773206	4785739	Mrpl15	ENSMUSG00000033845	-	106.304	95.2982	84.7722	93.63	98.1922	96.2307	102.672	91.9684	87.5016	86.5955	97.0369	94.0003	129.122	108.985	112.915	104.818	62.6699	89.9697	75.7098	70.0117	74.6361	51.4265	62.7587	50.8915	60.3009	63.146	53.6064	62.2687	50.7636	46.5394	62.5956	40.6563	77.5755	85.245	92.2052	71.3039	99.0309	78.2572	72.578	75.4398	95.7424	69.2633	89.6208	109.619
chr1	4807788	4848410	Lypla1	ENSMUSG00000025903	+	76.1748	47.9882	46.6627	55.5206	203.475	192.47	256.289	223.209	171.187	168.699	188.35	177.767	376.21	220.362	202.602	195.706	71.2147	56.4302	71.8139	79.6243	86.8799	62.3238	85.7947	74.4226	90.4904	97.9521	60.8461	69.0086	73.576	81.5328	62.988	86.7791	66.1066	60.7523	29.2679	47.2179	50.6888	63.8325	92.4361	48.8982	36.8333	68.9818	32.4247	55.403
chr1	4857814	4897909	Tcea1	ENSMUSG00000033813	+	160.228	129.074	128.089	162.766	89.8802	87.2948	94.0263	83.3852	70.6706	64.3665	70.8886	79.8228	84.045	63.6678	64.3578	57.884	98.4974	88.4543	94.8973	107.867	86.4465	71.4326	76.4453	70.5117	116.549	91.2449	105.815	124.861	73.8741	71.1865	71.8903	97.5078	48.0759	46.5963	63.2695	86.0584	56.2288	59.4708	69.0872	59.9205	60.1094	68.1968	62.092	67.797
chr1	4909576	5070285	Rgs20	ENSMUSG00000002459	-	0.124991	0.010046	0.330257	0.375961	0.101982	0.151861	0.174945	0	0.062084	0.343674	0	0.149211	0	0	0	0	0.961205	1.17875	2.54258	3.03126	5.39884	7.35767	0.717852	1.80672	0.044185	4.13628	0	4.62644	2.95663	0.577443	0	0	0	0	0	0	0	0	0	0	0	0	0	0
chr1	5070018	5162529	Atp6v1h	ENSMUSG00000033793	+	55.4708	45.8895	40.7138	67.6727	158.766	151.017	184.37	172.869	165.129	135.388	147.743	164.158	243.118	265.756	269.41	248.933	90.9801	72.3956	66.4142	75.8979	97.9761	108.774	81.8806	102.788	69.0851	80.7826	97.3943	57.3455	102.041	87.9918	125.621	103.401	52.1495	18.7647	81.4681	38.2278	61.816	65.743	79.67	98.8215	114.648	89.6679	51.4208	57.0706
chr1	5588466	5606131	Oprk1	ENSMUSG00000025905	+	0.831649	0.311574	0.299817	0.82684	0.026513	0.351102	0	0.118167	0.10623	0.124083	0.017139	0.123054	0	0	0	0	7.39403	14.5436	18.4936	12.0465	35.3879	26.1518	53.0728	75.9743	1.90299	19.0232	4.02994	3.14816	6.48676	10.8117	26.1654	23.6243	3.00845	4.41626	5.19534	0	0	4.20012	0	0	18.5721	0	0	0.261223
chr1	5913707	5917398	Npbwr1	ENSMUSG00000033774	-	0	0	0.064467	0	0.159645	0.020053	0.076907	0.015579	0.037123	0	0	0.022103	0	0	0.035136	0	0	0	0	0	0.160636	0	0.630551	0.101515	0	0	0	0	0.90334	0	0	0	0	0	0	0	0.021438	0	0	0	0	0	0	0
chr1	6206197	6276648	Rb1cc1	ENSMUSG00000025907	+	16.7018	16.5207	14.4588	28.0213	32.8263	31.4723	37.4578	39.4796	38.7717	32.6811	20.0893	27.8315	24.5944	18.0188	17.8585	15.0546	21.8482	17.2871	27.6117	26.7538	31.4927	29.1158	33.1952	33.2741	16.0816	32.1879	20.2051	30.183	46.3798	38.329	23.8998	43.0386	7.62383	6.21484	10.4497	18.4841	6.30739	10.8509	25.1899	13.8947	28.9966	13.0957	10.1451	6.21715
chr1	6359218	6394731	Alkal1	ENSMUSG00000087247	+	0.311835	0.339175	0.258412	0.227867	0.06212	0	0	0	0.109403	0	0	0	0	0	0	0	0	0	0	0.353749	0	0	0	0	0	0	0	0	0	0	0	0	0	0	0	0	0	0	0	0	0	0	0	0
chr1	6487231	6860940	St18	ENSMUSG00000033740	+	0	0.033146	0	0.016169	0.07933	0.09455	0	0.174701	0	0.065065	0.051032	0	0	0	0	0	0	0	0	0	0.059409	2.72781	0.427486	0	0	0	0	0	0	0	0	0	0.039958	0	0	4.76128	2.13094	1.44047	0	0	0	0	0	0
chr1	7088920	7173628	Pcmtd1	ENSMUSG00000051285	+	24.36	17.874	16.4458	28.4247	14.1503	14.3208	17.9093	18.0008	20.94	20.6284	15.8754	12.4503	7.03121	8.60322	5.26776	10.6467	17.8792	24.6878	31.56	30.0717	20.3149	20.0678	31.0321	24.2772	30.7947	21.9634	22.384	23.0786	32.9744	24.0302	35.6752	26.4394	17.5741	5.84863	22.4095	11.2598	1.53086	13.4514	7.89387	24.2583	6.57171	7.35305	8.73027	5.53431
chr1	8361475	9299878	Sntg1	ENSMUSG00000025909	-	0.357202	0.191629	0.266738	0.304182	0.383654	0.045714	0.23575	0.354652	0.380309	0.522208	0.37304	0.307613	0	0	0	0.047779	0	0.281756	0.153067	0	0.759125	4.97562	2.1061	3.09746	0	0	0	0	2.60411	0	0.112645	0	7.24602	0.092808	0	1.16863	0.376263	9.71619	0	0.116838	0	0.03651	0	3.21605
chr1	9545408	9547455	Rrs1	ENSMUSG00000061024	+	107.62	93.5677	107.514	92.1507	54.7176	46.6026	57.8016	52.6129	61.2027	47.7333	50.5028	53.1471	38.5761	35.334	38.4532	40.4849	64.8882	58.7266	64.1313	80.2114	45.3592	63.7235	80.5491	49.3913	60.3983	48.383	66.1488	69.569	53.7646	46.3714	34.4107	29.9587	34.2641	5.73853	44.9308	79.2356	38.7538	74.0837	47.3085	20.8517	60.2315	45.772	63.123	41.471
chr1	9547948	9580673	Adhfe1	ENSMUSG00000025911	+	0.189483	0.422214	0.266925	0.398577	0.092834	0.437639	0.131384	0.655435	0.711716	0.512255	0.306981	0.347402	1.14137	4.09349	2.10746	3.0467	0	0.072712	0.05892	0	0	0.022413	2.07029	0	0.60999	0	0	0.02501	1.76791	3.51852	0.124893	1.2458	0	0	0	0	0.119761	0	0.231841	0	1.18228	0	0	8.21565
chr1	9601199	9627143	Vxn	ENSMUSG00000067879	+	0	0	0.021394	0	0.130233	0	0	0	0	0.065941	0	0.024749	0	0	0	0	0	0	0	0	0	0	0	0.022165	0	0	0	0	0	0	0	0	0	0	0	0	0	0	0	0	0	0	0	0
chr1	9667415	9700209	Mybl1	ENSMUSG00000025912	-	1.6405	3.42476	2.88761	6.6234	0.987633	2.05274	2.1436	1.57097	0.392062	2.05479	1.10344	1.13456	0.883721	1.7565	0.580106	1.04044	7.09528	3.14276	0.831152	2.86329	0.894932	1.35241	2.7854	0.660364	3.77199	2.30608	2.25215	0.970443	0.574079	0.62324	2.48026	2.8686	0.14748	0.159216	0.381607	1.56999	1.3134	2.19376	3.35655	0.177435	3.24827	0.329732	0.105896	0.502538
chr1	9718622	9748382	Vcpip1	ENSMUSG00000045210	-	8.92244	7.89876	8.18658	10.5434	8.74738	10.3539	14.1877	11.3274	10.4637	12.7486	7.68846	10.1168	14.3089	10.5772	10.0783	10.3025	7.9031	4.78222	14.9991	11.3769	7.97656	11.1559	10.1507	12.4644	12.8814	11.6572	12.6556	14.1972	11.016	12.3952	10.2758	13.4661	7.09972	15.7972	10.8918	5.74136	8.41314	3.03943	6.95035	7.13189	9.14638	6.44395	9.97886	1.77163
chr1	9798107	9900845	Sgk3	ENSMUSG00000025915	+	6.21781	7.98092	6.44496	17.7824	110.269	80.5125	118.068	99.822	104.606	85.4088	83.3268	102.134	122.507	112.388	93.8367	112.349	5.3474	9.74943	14.5778	14.9072	18.2908	22.3348	21.8741	14.155	9.27202	15.9106	14.6338	7.17295	13.1304	28.9203	21.8238	17.9781	7.7992	12.9757	0.066684	7.20084	7.09292	15.1944	1.95856	21.8544	1.98078	11.1973	0.127196	11.8194
chr1	9908638	9942085	Mcmdc2	ENSMUSG00000046101	+	1.70357	1.31272	1.49385	1.06089	0.941074	1.81373	1.73716	1.00554	2.1643	3.48514	1.65078	1.16531	0.636999	0.936894	0.745373	2.89726	0.606159	4.85079	4.14585	1.79831	3.72818	1.58693	1.34429	9.54558	3.01768	3.81491	6.01504	0.231686	12.3256	8.07391	9.97323	8.42229	23.1976	0	0	0	2.54923	6.79553	15.4417	0	48.216	0	0	11.7641
chr1	9960163	9967932	Tcf24	ENSMUSG00000099032	-	0.240086	0.036034	0.371406	0.141719	2.16296	1.28949	1.88908	2.39183	1.5948	0.985825	1.50084	1.69037	4.15191	4.42061	3.42808	3.2589	0	0	0	0	0	0	0	0	0	0.023909	1.08381	0.451576	0	0	0	0	0	0.001576	0	0	0	5.29645	0	0	0	0	0	0
chr1	9968624	10009136	Ppp1r42	ENSMUSG00000025916	-	0	0	0.103492	0.134019	0.69803	0.165961	0.392065	0.467447	0	0.433916	0.142224	0.146316	0	0	0	0	0	0.08364	0	0	0	0	1.65964	0	0	0	0.928534	0	0	0	1.26823	0	0	1.10629	0	0.252272	0	0	0	0	0	0	0	0
chr1	10024601	10038168	Cops5	ENSMUSG00000025917	-	248.755	205.995	221.085	250.798	239.565	237.4	229.022	215.427	212.257	215.936	202.148	212.616	234.17	218.245	195.305	186.296	198.389	280.017	228.455	241.847	220.523	226.592	205.698	222.163	237.989	267.082	202.419	218.355	175.716	233.544	190.79	231.613	343.489	303.235	182.793	170.575	146.272	173.459	227.901	244.783	203.292	176.498	130.588	163.34
chr1	10037987	10136768	Cspp1	ENSMUSG00000056763	+	53.7066	37.4801	46.5939	72.0397	105.6	84.7562	99.9555	108.287	126.382	102.68	72.4362	71.2924	44.238	30.0867	24.095	26.3511	47.0533	33.181	47.1722	51.6204	41.3692	48.5162	44.1481	53.4735	52.6033	46.6014	57.974	54.5809	69.122	44.9521	48.6816	65.2123	41.4016	45.7261	39.3796	33.8547	30.1558	30.1571	38.0623	47.6436	68.9023	40.9796	28.7822	29.4845
chr1	10137571	10232670	Arfgef1	ENSMUSG00000067851	-	12.2021	14.6739	13.6171	22.4113	37.6205	43.9935	54.5243	54.8456	49.2763	43.3679	39.5099	43.0755	32.0546	24.7479	21.1884	21.8161	26.5387	24.8968	27.1808	32.5278	30.017	28.8236	32.0472	24.2498	33.3574	36.9833	31.7012	32.7693	26.1742	43.7029	29.1886	31.7623	25.9671	8.83289	18.7308	24.695	19.7109	21.1575	29.3356	15.1392	39.0762	22.6942	31.1635	19.6146
chr1	10324720	10719945	Cpa6	ENSMUSG00000042501	-	0.008144	0.027651	0.015977	0	0.061352	0.057472	0.079428	0.089395	0.02984	0.184098	0.110791	0.099063	0.16164	0	0	0.060447	14.6899	9.13753	6.01647	3.77332	0	0	0	0.033562	2.21584	7.6833	6.81137	11.6655	4.83494	0	0	0	5.26631	0	0	0	0	0	0	0	0	0	0	12.2523
chr1	10993465	11303681	Prex2	ENSMUSG00000048960	+	3.37551	2.10393	2.79772	2.72559	1.89013	1.98995	1.97749	1.98909	2.77759	2.16121	1.85532	1.58515	0.267454	0.045326	0.309383	0.010706	3.82108	4.9672	12.659	8.88431	0.618874	2.22702	1.74926	0.386917	10.5384	7.29907	8.55443	4.77829	0.02906	0.45316	0.272052	0.624961	1.79753	0.013982	2.59678	3.39966	3.10397	0.605126	1.03594	0.010528	1.1369	0.072369	0.607626	0.009609
chr1	11414105	11975901	A830018L16Rik	ENSMUSG00000057715	+	3.17751	1.77184	2.78633	3.66397	0.501843	0.141729	0.050844	0.453391	0.195806	0.676246	0.007064	0.320544	0.121063	0	0	0	5.64915	4.07116	3.97345	5.51634	2.74599	0.195531	0.827863	0.730885	5.90888	1.18606	3.1232	8.26687	0.503872	1.91817	0.09171	1.21013	0	0	2.08957	0	0.327673	0.804733	4.90443	1.80086	0.194575	0.125344	0	0.716781
chr1	12692277	12861192	Sulf1	ENSMUSG00000016918	+	14.5897	17.4632	25.0456	28.906	3.88044	6.32036	9.90467	5.61592	5.18468	5.04883	6.50628	5.10837	0.312761	0.178096	0.311415	0.498908	28.1954	29.2573	29.1	23.8894	8.75519	8.02538	7.63186	4.10223	29.9523	17.9823	18.7442	31.1765	18.6929	7.76289	4.07209	10.7308	8.31854	0	1.2208	4.03638	0	2.6835	17.1287	0	7.79145	2.35712	0	5.18237
chr1	12866549	12992650	Slco5a1	ENSMUSG00000025938	-	1.20697	1.1084	1.24452	1.82807	3.59004	2.29067	2.82461	2.90468	1.12198	1.46223	0.649656	0.465875	0	0	0	0.052253	6.33404	4.94604	7.51453	2.48901	3.71976	7.06733	4.59498	6.72821	2.32118	2.12469	1.60949	2.03298	0.98952	1.9625	2.02511	5.92631	1.21284	0	0.373531	0.266352	0.456438	2.80784	7.94412	0.210793	0.441353	0	0	13.427
chr1	13113457	13127163	Prdm14	ENSMUSG00000042414	-	0	0.067831	0.053521	0.026466	0.052866	0.313995	0.07876	0	0.179228	0.479869	0.207836	0.072327	1.39459	2.11949	1.39882	1.5979	1.21155	0	0	1.00494	0.018178	0	3.41027	0	0	0	0	0	0	0	0	0	0	0	0	0	0	0	0	0	0	0	0	0
chr1	13139105	13374083	Ncoa2	ENSMUSG00000005886	-	11.7548	18.0065	16.13	15.9998	28.8808	26.5489	29.8928	27.7806	43.6605	45.6148	30.0504	28.5192	10.2082	12.4407	12.1178	9.01629	30.4144	17.1388	22.7235	33.8497	33.9946	28.7911	27.3406	42.5722	25.7089	25.4493	27.0015	36.2268	32.1904	21.357	37.6705	24.4696	6.37131	9.16751	13.5136	11.9552	25.5969	13.1332	11.0251	5.57663	25.4578	13.9151	20.0832	18.3101
chr1	13564698	13589910	Tram1	ENSMUSG00000025935	-	50.4014	42.324	40.7305	53.7134	133.675	122.437	175.857	147.366	177.935	163.509	180.945	199.353	181.515	153.646	144.339	140.046	111.443	83.2774	103.539	91.0678	104.953	87.189	111.294	137.033	87.0952	96.1382	105.686	128.023	142.599	142.398	120.398	131.479	50.603	34.9159	48.4606	95.0171	62.83	71.5162	84.564	101.021	98.9822	80.3374	63.3716	64.653
chr1	13623330	13660546	Lactb2	ENSMUSG00000025937	-	20.7824	18.6842	18.9815	27.0794	31.3488	34.8819	54.0426	49.5969	50.6369	41.0098	43.2879	47.6854	71.3176	59.9847	52.6564	58.0862	13.0247	12.316	11.9738	16.8159	12.6209	5.20981	12.8241	9.55464	15.1896	13.4935	19.1408	15.5712	15.7378	31.944	18.9856	16.1531	3.36427	2.20442	13.9473	5.84206	17.7134	6.96319	11.6248	8.72434	4.83107	25.4654	15.4405	19.4445
chr1	13668771	13701723	Xkr9	ENSMUSG00000067813	+	0	0.171495	0	0.071843	0.205973	0.582255	0.641926	0.669539	1.28595	0.378366	1.00555	2.81273	10.9948	7.35096	5.40137	6.27901	0	0	0	0	0	1.19033	0	0	0	0	0	0	0	0	0	0	0.132192	0	0	0	0	0	0	0	0	0	0	0
chr1	14168954	14310235	Eya1	ENSMUSG00000025932	-	1.22253	0.61116	1.80508	0.808585	0.909175	0.816863	0.212663	1.13809	0.036629	0.62656	0.106005	0.266921	0	0	0	0	9.95557	3.87479	13.2963	10.5297	13.7241	10.8231	7.7805	13.8373	4.50986	5.33845	8.5717	17.2271	23.177	13.7918	9.99696	17.7952	0	0	0	0	0	0	3.97426	0	0.323852	0	0	0
chr1	14753346	14755992	Msc	ENSMUSG00000025930	-	1.81427	1.09792	0.880063	0.850106	0	0.197132	0	0	0	0.078744	0	0.087881	0	0	0	0	2.22047	2.27642	0	2.56821	0.734913	0	0.008679	0	0	0.025475	0	0	0	0	0	0	0	0	0	0	0	0.000548	23.8634	0	0	0	0	0
chr1	14872648	14918862	Trpa1	ENSMUSG00000032769	-	2.05559	1.66406	2.20376	2.05449	0.131319	0.229114	0.077478	0	0.035655	0.32403	0.025624	0.178983	0	0	0	0	0.493926	0.123018	0	0.789096	0	3.24746	0	0	0	0	0	0	0	0	0	0	0	0	0	0	0	0	0	0	0	0	0	0
chr1	15287254	15723750	Kcnb2	ENSMUSG00000092083	+	0	0.052796	0.015087	0.057337	0.037702	0.011301	0.069527	0.024564	0.086271	0.110164	0.012449	0.013619	0	0	0	0	2.23432	0.672219	0.463995	2.03143	1.8896	3.51422	6.64877	7.99105	0.006417	1.16278	0.587155	0.36632	0.874303	1.01265	2.29747	3.8428	0	0	0.009518	0.631764	0.562945	0	0	0	0.23952	0	0	0
chr1	15805646	15844052	Terf1	ENSMUSG00000025925	+	173.56	126.132	128.267	169.924	155.632	153.718	183.454	157.428	180.745	129.843	153.612	155.962	113.118	102.962	104.678	107.653	64.0854	71.7053	44.6744	90.6459	67.8974	36.6801	65.6707	59.8753	54.0815	41.526	47.2102	70.1948	45.4666	31.9176	37.2578	39.7544	12.7462	28.0813	43.9396	55.69	62.3213	24.6027	20.0777	52.9569	70.5622	40.9866	15.3497	35.024
chr1	15853862	15892722	Sbspon	ENSMUSG00000032719	-	0.439683	0.363911	0.13282	0.490819	0.780585	1.26208	1.07867	1.06735	0.598154	0.944491	0.705513	0.690507	0.024023	0.01901	0.220547	0	0	0.390352	0.328861	0.071891	0	0.08621	0.306603	2.15913	0	0	1.71174	0.015673	0	0	0	0	0	0	0	1.51501	0.015379	0	0	0	0	0	0	0
chr1	16065979	16093325	4930444P10Rik	ENSMUSG00000067795	-	0.353296	0.212601	0.742461	0.204759	0.162574	0	0.304095	0.131202	0	0.458091	0.180322	0.303764	0	0.130738	0	0	0.193871	0.217347	0.386589	0.243072	0	0.51812	0	4.81115	0.863021	0.219671	0	2.87128	2.37615	0	0	0	0	0	0	0.289326	0	0	0	0	0	0	0	1.41903
chr1	16101295	16104662	Rpl7	ENSMUSG00000043716	-	2731.52	3073.01	2748.31	3531.26	2232.95	1960.61	1786.32	2037.97	1877.86	1874.17	1980.02	2170.73	1550.89	1491.31	1441.36	1436.74	2358.15	2533.14	2427.09	2238.95	2391.37	2297.25	2275.93	2392.43	2766.63	2679.29	2737.94	2679.95	2668.85	2420.59	2359.99	2509.14	2203.4	2455.46	2085.56	2521.44	2501.65	1967.38	1833.39	1864.19	1419.49	1955.16	2104.33	1872.5
chr1	16105774	16133734	Rdh10	ENSMUSG00000025921	+	5.21157	3.70895	4.0216	4.97513	48.607	59.5484	85.389	80.2778	134.734	90.5847	90.7564	98.2893	37.6996	33.2083	25.5435	22.8902	4.58825	7.86184	5.24969	3.14941	33.7591	68.0798	77.6466	61.2156	2.17511	8.51259	3.01829	5.92477	28.4883	60.9671	102.882	54.2677	0.67586	0	0	57.2363	8.05827	4.35816	6.68654	0	1.02085	41.0564	19.7047	31.0178
chr1	16228674	16520112	Stau2	ENSMUSG00000025920	-	6.93637	7.33275	7.57468	11.9093	12.1132	11.9564	8.74983	9.54131	5.29419	6.31832	6.09192	5.1681	7.28846	4.35694	4.98176	2.4568	30.8008	17.0053	28.2035	22.8842	31.8876	17.1878	32.4995	39.9308	41.1237	46.718	39.7776	28.1626	24.7014	35.6096	63.7614	57.5705	10.6693	11.3423	46.386	18.5718	25.4233	42.0587	20.3907	23.3172	38.6885	37.5867	15.7423	17.2221
chr1	16540790	16619489	Ube2w	ENSMUSG00000025939	-	28.1586	21.7935	25.4356	41.3127	52.8734	45.5542	46.2896	53.2226	36.4586	41.4785	36.802	38.6819	38.5684	34.2199	27.7713	29.6132	50.3718	70.3534	46.0686	60.7267	70.6498	59.5979	73.6781	109.252	61.6702	73.4814	60.3519	76.839	69.9579	112.097	102.643	94.8103	37.7084	63.3297	51.1243	61.9742	31.0608	65.0714	124.768	117.989	113.237	66.6153	36.9123	78.2697
chr1	16641725	16657042	Eloc	ENSMUSG00000079658	-	356.446	261.022	274.514	370.636	403.838	351.788	286.062	328.441	312.055	289.97	279.505	299.183	341.233	253.169	214.262	232.779	290.869	302.675	294.353	263.669	246.928	218.309	155.082	141.788	313.977	310.577	305.737	273.765	201.946	229.861	164.388	225.918	205.726	196.721	304.45	244.89	213.472	243.564	239.635	304.574	205.438	277.939	193.675	210.131
chr1	16665207	16678275	Tmem70	ENSMUSG00000025940	+	54.0879	41.4156	48.0983	66.7334	72.0595	72.5602	80.9106	76.7497	82.2628	63.0437	80.1542	75.258	98.8988	89.8445	86.6801	73.5584	41.916	47.436	65.1647	42.1408	53.7318	65.2943	50.971	37.2849	75.7986	47.5896	56.4549	68.1008	82.7551	60.2189	78.2951	43.8374	42.7765	40.9024	105.73	61.2797	55.0679	48.5925	41.0796	63.3553	130.659	85.4595	101.511	179.086
chr1	16688051	16709611	Ly96	ENSMUSG00000025779	+	2.81563	2.11756	0.807787	2.54191	2.5565	2.56084	1.67398	2.01562	2.50822	3.29545	1.70347	2.317	14.9049	10.5261	17.9991	19.4855	8.52261	6.6971	5.24062	9.97877	13.1821	6.50145	9.40827	21.9534	2.96932	0.095258	0	7.17059	18.2241	4.36077	9.77095	1.62225	17.0875	67.4018	13.7141	8.77972	20.1941	19.2428	11.652	33.4053	25.2923	51.1356	17.4131	11.0308
chr1	16964560	17097889	Jph1	ENSMUSG00000042686	-	2.95971	2.36745	2.28449	3.0552	0.662222	0.775228	1.23605	1.67165	0.557573	0.396805	0.139538	0.256478	0.325424	0.642146	0.028198	0.527857	0.07083	0.162651	0.55033	0.350217	0.59096	0	0.091559	0.04186	0.12788	0.211565	0.645752	2.00795	0.206792	0.254911	0.177298	0.026393	0	0	0.014578	0	0	0.068454	1.58543	0	0	0	0	0.011489
chr1	17145362	17164271	Gdap1	ENSMUSG00000025777	+	0.105741	0.192186	0.132142	0.258034	0.251917	0.117546	0.347448	0.096661	0.297637	0.915324	0.544228	0.374887	0	0	0	0	0	1.76833	0.011494	1.13817	1.3798	0.205531	0	0	0.262257	0.746354	1.13236	0.798068	0.001562	0.744178	0	1.76302	0	0	0	0.030436	0	1.66525	0	0.072486	0	0	0	0
chr1	17601901	17630939	Pi15	ENSMUSG00000067780	+	0	0	0.009376	0	0	0.091126	0	0	0.013084	0.057288	0.009679	0.042641	0	0	0	0	0	0	0.033345	0.097726	0.015285	0	0	0.078548	0	0	0	0	0	0	0.065396	0	0	0	0	0.02194	0	0	0	0	0	0	0	0
chr1	17727045	17766344	Crispld1	ENSMUSG00000025776	+	2.07734	1.69518	1.47328	2.33932	0.051629	0.153038	0	0.221991	0.100108	0.088492	0.018025	0.041921	0	0	0	0	11.5389	20.0406	15.2961	15.8454	8.1728	7.54751	14.1944	17.1011	2.9669	4.73838	5.99162	6.81214	7.26592	0.65334	0.519511	2.92389	0.982386	4.20463	0.051263	0.007376	0.047641	2.78203	1.04465	0	5.5435	0	0	0
chr1	18115191	18145902	Crisp4	ENSMUSG00000025774	-	0.064055	0.015806	0	0	0	0	0	0.076352	0	0	0	0.062429	0	0	0	0	0	0	0	0	0	0	0	0	0	0	0	0	0	0	0	0	0	0	0	0	0	0	0	0	0	0	0	0
chr1	18236473	18237443	Defb18	ENSMUSG00000073735	-	0	0	0	0	0	0	0	0.514978	0	0	0	0	0	0	0	0	0	0	0	0	0	0	0	0	0	0	0	0	0	0	0	0	0	0	0	0	0	0	0	0	0	0	0	0
chr1	18250980	18265138	Defb41	ENSMUSG00000067773	-	0	0	0	0	0	0	0	0	0	0	0	0	0	0	0	0	0	0	0	0	0	0	0	0	0	0	0	0	0	0	0	0	0	0	0	0	0	0	0	0	0	0	0	0
chr1	19103022	19166346	Tfap2d	ENSMUSG00000042596	+	0.141464	0.099034	0.038262	0.161886	0	0	0.136221	0	0.028546	0.044109	0	0	0	0	0	0	0	0	0	0	0	0	0	0	0	0.293085	0	0	0	0	0	0	0	0	0	0	0	0	0	0	0	0	0	0
chr1	19208914	19238576	Tfap2b	ENSMUSG00000025927	+	0.036862	0.073913	0.017481	0.031832	0.037742	0.057046	0	0	0.014337	0.364249	0.081126	0	0	0	0	0	0.588499	0	0.104977	0	0	0	0	0	0	0	0	0.154307	0	0	0	0	0	0.030208	0	0	0	0	0	0	0	0	0	0
chr1	20057779	20618064	Pkhd1	ENSMUSG00000043760	-	0.123416	0.058926	0.068736	0.026214	0.548977	0.13827	1.31587	0.325466	1.62861	2.45774	1.0874	1.32254	0.873252	1.33724	1.41452	1.39152	1.61143	0	0	0.027169	0	0.545844	0	0.558702	0.004361	0.186238	0.242907	0.468149	0.38296	1.66282	1.18414	0.560842	2.52093	0	0.347682	0	3.43011	0	2.14522	15.6244	10.1152	9.81516	0	2.69217
chr1	20730905	20734496	Il17a	ENSMUSG00000025929	+	0	0	0	0.137417	0.270672	0	0	0.0668	0.171108	0	0	0	0	0	0	0	0	0	0	0	0	0	0	0	0	0	0	0	0	0	0	0	0	0	0	0	0	0	0	0	0	0	0	0
chr1	20777146	20790617	Il17f	ENSMUSG00000041872	-	0.250883	0.377026	0	0.414172	0.369915	0	0	0.211404	0.894944	0.196656	0.196028	0.073257	0	0	0	0.167201	0	0	0.877314	0.663034	0	0	3.60453	0	0	0	0	0.107388	0	0	0	0	0	10.4376	0	0	0	0	0	0	0	1.15292	0	0
chr1	20802968	20820312	Mcm3	ENSMUSG00000041859	-	182.831	186.066	190.356	187.723	60.3907	61.3844	60.3534	58.4083	70.4348	73.6393	63.1478	72.6411	38.7413	46.1753	43.5102	48.3456	207.019	175.754	144.035	154.843	136.583	156.911	143.519	103.309	146.212	133.575	119.736	139.483	99.0744	114.495	52.6323	87.9356	117.534	62.1873	76.1816	199.176	102.166	169.374	152.665	77.9362	105.618	114.996	85.8796	113.091
chr1	20890606	20939650	Paqr8	ENSMUSG00000025931	+	0.828958	1.09461	0.835689	0.930988	0.121398	0.290099	0.22317	0.233953	0.03697	0.169391	0.197854	0.115173	0	0	0	0.558506	3.58455	1.38332	2.5306	2.29766	6.00387	4.78807	11.3865	7.35285	5.15187	2.15342	0.665374	2.93856	5.2383	4.18087	15.1223	12.8407	0.468123	0.212428	0.270076	2.10934	7.11669	7.12988	0.061852	6.04417	0.383994	2.38328	3.82412	10.6115
chr1	20951626	20990841	Efhc1	ENSMUSG00000041809	+	0.4039	0.493757	0.849333	0.669954	0.186436	0.447533	0.094695	0.105064	0.467503	0.418168	0	0.176347	0.756542	1.71697	0	1.43013	2.4915	0.052429	0.524467	0.512333	3.11463	9.36965	4.30633	2.30683	0	1.00744	0	0	6.36537	15.5793	2.29598	0	0	0	0	0.761907	0	0	0	0	2.87217	0	0	0
chr1	20996299	21079229	Tram2	ENSMUSG00000041779	-	3.31658	3.36397	3.1198	3.04538	9.29735	9.84938	13.6932	9.48981	23.4586	29.5928	20.8154	23.7064	7.79436	11.118	7.79174	9.3879	9.42117	5.00612	6.90251	9.76464	3.59499	7.65859	5.66382	7.37035	5.47418	8.09998	7.82871	6.12378	6.95665	8.50657	9.09329	2.09931	4.82353	0.381257	7.11254	8.12851	3.30306	3.62072	6.32136	1.6711	3.35496	2.6713	0.913116	1.80371
chr1	21218575	21230167	Tmem14a	ENSMUSG00000025933	+	6.81875	5.91929	6.29243	8.48572	21.6032	24.1671	26.8479	21.7004	20.6307	20.0854	20.3027	17.1818	18.256	15.4139	20.4006	14.6526	14.0611	10.0335	20.7307	10.1342	12.9111	14.3772	10.8092	19.3346	22.1752	24.6173	8.80368	22.3132	24.6305	31.0283	24.847	12.6541	30.5713	13.9646	28.5853	6.63876	7.19338	18.4763	13.9493	22.4519	20.2841	19.7591	14.0689	0.473525
chr1	21240589	21265661	Gsta3	ENSMUSG00000025934	+	0.460389	0.099747	0.107234	0.404771	0.715487	0.540659	1.25561	0.324856	0.528505	0.12741	0.940314	0.248656	5.13025	2.52153	6.64302	8.71941	0	0.477732	0.446736	0	3.43679	3.60438	4.12049	3.58188	1.37207	2.87013	0.401638	0.87381	0	7.75289	4.95504	12.8251	8.45514	2.20136	0	14.5642	8.07402	23.9393	18.8919	27.3303	1.52801	45.0457	12.9319	32.5672
chr1	21349641	21352200	Khdc1a	ENSMUSG00000067750	+	0.050649	0.111586	0.036872	0.117416	0.620665	2.42605	1.24555	2.68805	0.180855	0.516014	0.188782	0.074387	0.354421	0	0.055884	0.091233	0.949183	0	0.133754	0	0	0	0.997914	0	0.935045	0	0	0.801902	0	0	0	0	0	0	0	0	0.892205	0	0	0	0	0	0	0
chr1	21368331	21370845	Khdc1c	ENSMUSG00000041722	+	0.033228	0.057894	0.036771	0.074455	0.047104	0.773284	0.902524	0.697323	0	0.262001	0.047307	0.039576	0.096085	0	0	0.146114	0.676023	0	0.050298	0	0	0	0.362432	0	0.082769	0	0	0.93164	0	0	0	0	0	0	0	0	0.121161	0	0	0	0	0	0	0
chr1	21383556	21386373	Khdc1b	ENSMUSG00000085079	+	0.042878	0.046411	0	0.106367	0.352964	0.57167	0.080064	0.866771	0.041676	0.270754	0.038662	0.042883	0	0	0	0.190155	0	0	0	0	0.048814	0	0	0	0	0.052062	0.087313	0	0.071044	0	0	0	0	0	0	0	0	0	0	0	0	0	0	0
chr1	21398403	21961942	Kcnq5	ENSMUSG00000028033	-	0.237129	0.253184	0.564633	0.363697	0	0.056227	0	0.187141	0.066496	0.474471	0.040154	0.209366	0	0	0	0	0	0.028069	0	0	0	0	0.074223	0	0	0.089465	0	0	0.244963	0	0	0	0.461944	0	0	0	0.040414	0	0	0	0	0	0	0
chr1	22286251	22805994	Rims1	ENSMUSG00000041670	-	1.06979	0.798311	0.607718	0.608393	0.076063	0.024759	0.046423	0.052092	0.061458	0.109573	0.048811	0.038646	0	0	0	0	0.123294	0.08489	0.196612	0.637875	0.899608	0.839389	0.397328	0.186224	0.155273	0.088858	0	0	0.023509	0	0	0	1.72372	0.382996	0	2.92164	0	0.185843	0	0.68172	0	0.021494	0	0
chr1	23100473	23102253	4933415F23Rik	ENSMUSG00000073730	-	0	0	0	0.012163	0	0	0	0	0	0.107302	0	0.058764	0.006541	0	0	0	0	0	0	0	0	0	0	0	0	0	0	0	0	0	0	0	0	0	0	0	0	0	0	0	0	0	0	0
chr1	23366424	23397772	Ogfrl1	ENSMUSG00000026158	-	6.70908	5.46947	5.19838	7.09388	1.9091	1.71691	1.40252	1.93647	3.01098	8.59023	4.29433	4.67976	0.269922	0.187267	0.782048	0.315699	7.01946	3.39983	6.67741	3.19783	5.02027	5.68889	4.10154	4.98075	5.34837	5.01175	3.40462	3.7549	6.77463	1.00209	3.04538	5.18878	0.804852	6.62921	14.4186	2.2571	0.78215	0.409976	2.08221	3.17505	3.4813	0.435098	4.13356	0.730311
chr1	23761753	23849158	B3gat2	ENSMUSG00000026156	+	1.52652	1.0849	0.965375	2.74898	3.83336	3.64505	5.07689	4.17424	3.72016	3.51172	3.15626	3.7527	3.23317	1.53915	1.3918	1.25623	1.05838	0.530175	0.709811	0.916465	0.963919	0.356773	0.269741	2.29984	0.555418	1.73362	0.163444	2.55552	1.17045	0.557807	0.652204	0.353833	3.66946	1.61739	0.797037	0.75372	0.356505	0.244693	0.706543	0.070972	3.42803	0.69824	0.976266	0.378424
chr1	23844846	23922317	Smap1	ENSMUSG00000026155	-	20.6331	21.2373	19.0466	24.9556	46.5145	54.4603	75.9694	60.8658	65.3326	54.4486	65.2955	69.3612	37.1346	28.1782	28.441	30.0828	31.6953	26.7681	22.7708	32.8246	28.1418	28.143	19.2132	35.8562	40.4508	36.0237	31.0066	32.783	30.1086	32.6433	37.8092	34.2423	25.9991	39.018	13.0792	22.3985	12.7012	16.5956	18.1603	17.4558	22.408	29.8153	25.7704	20.6181
chr1	23995939	24005656	Sdhaf4	ENSMUSG00000026154	-	55.9232	76.0236	78.189	104.638	134.353	135.25	118.923	144.24	114.45	137.877	118.135	132	89.3567	79.5964	72.7387	88.8668	100.836	135.643	140.262	119.81	169.307	158.147	177.691	143.067	119.022	145.805	108.725	153.283	159.161	192.533	145.429	207.154	185.001	215.761	144.056	99.2784	132.121	159.004	168.898	145.177	171.457	181.35	178.919	236.573
chr1	24011093	24100341	Fam135a	ENSMUSG00000026153	-	13.9258	15.4236	15.6141	25.0178	41.1306	25.8682	33.1995	27.6585	32.3021	26.128	23.3187	24.0067	15.0195	12.6625	10.875	8.87653	14.3207	14.646	19.9914	22.6825	18.7969	15.9994	29.5376	24.4461	19.1689	17.9992	14.6907	26.3078	19.6415	20.3748	25.5103	22.9796	15.3111	10.7663	11.6793	24.1868	11.2731	29.3866	6.06891	19.1439	18.0141	31.0238	11.2992	39.6133
chr1	24177610	24252684	Col9a1	ENSMUSG00000026147	+	0.086968	0.383008	0.388916	0.662333	0	0.215049	0.013218	0.072909	0	0.114103	0	0.065225	0	0	0	0	4.45231	0.538415	1.19812	0.44122	0	0	0	0	0	0.797912	0	0.033294	0	0	0	0	0	0	0	0.996234	0	0	0.035311	0	0	0	0	0
chr1	24261890	24587472	Col19a1	ENSMUSG00000026141	-	0	0.125473	0.164869	0.268942	0.139567	0.101746	0.096461	0.138269	0.049985	0.200318	0.21599	0.139399	0	0	0	0.017387	0	0	0	0	0	0.394666	0	0.008134	0.278606	0	0	0	0	0	0	0	1.70503	0	0	0	0.221247	0	0	0	0	0	0	0
chr1	24678630	24766301	Lmbrd1	ENSMUSG00000073725	+	5.54245	7.7756	8.53357	11.2464	19.8849	15.3461	17.0173	20.3673	16.7961	17.8327	15.1361	15.7998	19.7151	17.326	18.1208	15.4593	15.4752	10.5563	19.1705	8.24982	17.7262	26.0626	16.8186	14.1659	14.7498	14.9256	17.2043	13.0876	31.9012	13.8268	20.3288	27.7064	8.73104	16.3379	5.72161	5.64594	13.0899	19.451	12.4974	49.3027	32.7041	14.3623	3.12245	13.7413
chr1	25067476	25829707	Adgrb3	ENSMUSG00000033569	-	0.418392	0.598316	0.606508	1.16449	0.062258	0.107672	0.020449	0.032882	0.172018	0.314494	0.108576	0.294842	0	0	0	0	0.014813	0	0	0	0.92138	0	0.408368	0.048645	0	0.475765	0	0	0	0	0	0	0	0	0	0.112832	0	0	0	0	0	0	0	0
chr1	26681814	26687460	4931408C20Rik	ENSMUSG00000073722	-	0	0	0.018198	0	0	0	0	0	0	0.01713	0.021108	0.012095	0	0	0	0	0	0	0	0	0	0	0	0	0	0	0	0	0	0	0	0	0	0	0	0	0	0	0	0	0	0	0	0
chr1	28776117	28780252	Gm597	ENSMUSG00000048411	-	0	0.016309	0	0.045402	0	0	0	0	0	0.152029	0.169116	0	0	0	0	0	0	0	0	0	0	0	0	0	0	0	0	0	0	0	0	0	0	0	0	0	0	0	0	0	0	0	0	0
chr1	30802339	30873921	Phf3	ENSMUSG00000048874	-	26.4284	25.2715	25.6424	37.4929	30.8956	29.1292	31.8684	32.4755	25.1779	28.2731	23.4637	22.0265	23.0149	15.5916	20.5953	14.7174	20.8073	16.4943	16.6792	19.1814	24.3887	16.8204	14.0746	17.783	14.5341	20.4806	22.9152	16.5506	22.8394	21.3413	17.0665	23.6442	21.5008	4.33587	9.60926	16.1095	15.0603	24.9307	31.9088	10.5247	18.4956	18.4988	21.3406	36.7041
chr1	30940302	30949309	Ptp4a1	ENSMUSG00000026064	-	13.7836	9.72453	13.1211	10.8186	15.5093	34.4209	19.7826	30.2369	18.2421	17.3026	8.46642	18.2351	5.04699	3.56618	3.75902	2.12557	17.5287	14.2281	3.91946	13.0106	1.25841	8.07013	33.7266	16.501	21.0377	10.4669	2.57183	24.5034	26.0418	5.19984	1.15117	14.0369	15.6902	1.3949	2.41864	10.2363	27.2832	9.27738	7.63345	8.65904	52.2684	5.79906	10.921	17.3835
chr1	30940302	30949770	Ptp4a1	ENSMUSG00000117310	-	94.1026	65.8552	62.5572	69.9768	128.765	68.3153	107.218	79.8153	110.234	82.0253	78.5004	72.7642	62.593	49.3907	41.2367	42.1768	63.49	60.3651	83.2995	71.9522	105.109	123.871	89.7899	114.586	59.7668	73.077	70.5303	66.5772	62.6226	98.6195	115.992	106.523	44.3036	63.3526	69.517	108.695	134.387	72.9104	101.483	70.4898	61.701	123.73	99.7451	86.5867
chr1	30977243	30977968	Gm5698	ENSMUSG00000117091	-	0	0.167821	0.350653	0.047496	0.030184	0	0.234843	0	0	0	0.031543	0.154495	0	0	0	0	0	0	0	0	0	0	0	0	0	0	0	0	0	0	0	0	0	0	0	0	0	0	0	0	0	0	0.024984	0
chr1	30997842	31222684	4931428L18Rik	ENSMUSG00000086727	-	0.032051	0	0.084183	0.121024	0.044556	0	0	0.065418	0.046832	0.309827	0	0.108552	0	0	0	0	0	0	0	0	0	0	0	0	0	0	0	0	0	0	0	0.121125	0	0	0	0	0	0	0	0	0	1.60802	1.72934	0
chr1	31176401	31204725	Lgsn	ENSMUSG00000050217	+	0.036239	0.071746	0	0.060322	0	0	0	0	0	0	0	0.036409	0	0	0	0	0	0	0	0	0	0	0	0.056293	0	0.01982	0	0	0	0	0	0	0	0	0	0	0	0	0	0	0	0	0	0
chr1	31222838	31224288	Pih1d3	ENSMUSG00000026063	+	0	0	0	0.14944	0	0	0	0	0	0	0.056186	0.028436	0	0	0	0	0	0	0	0	0	0	0	0	0	0	0	0	0	0	0	0	0	0	0	0	0	0	0	0	0	0	0	0
chr1	32172714	32658568	Khdrbs2	ENSMUSG00000026058	+	0.899384	0.819076	0.517875	0.928728	0.306183	0.039954	0.153418	0.312558	0.266021	0.351081	0.06282	0.075257	0	0	0	0	0.529587	1.39089	0.048698	0	0.730804	0	0	0	0	0	0.226822	0.232457	0	0	0	0.10998	0.290678	0	0.57434	2.22372	0	0.958009	0	0	0.136044	0	0	0
chr1	32543686	32547294	Gm5415	ENSMUSG00000091318	-	0.015899	0	0	0.030156	0	0	0	0	0	0.01579	0.00882	0	0	0.001477	0	0	0	0	0	0	0	0	0	0	0.013545	0	0	0	0	0	0	0	0.00166	0.484917	0.004645	0.113786	0.006559	0	0	0	0	0	0	0
chr1	33453810	33669795	Prim2	ENSMUSG00000026134	-	44.7348	38.8867	41.3256	61.6844	53.0282	42.2785	50.956	47.7379	53.913	47.8047	38.2614	40.3127	25.2065	26.3557	18.8367	19.063	37.1724	39.1851	27.4457	47.6241	19.2932	40.5385	45.9043	44.0435	38.9181	32.6343	35.3611	24.1941	41.1166	10.0827	16.897	42.7671	16.1091	39.0865	26.9344	43.7365	49.1688	66.5654	43.5234	42.5948	32.6825	25.2421	7.40845	23.0848
chr1	33719887	33742564	Rab23	ENSMUSG00000004768	+	19.3081	23.525	26.8476	31.2826	10.5005	9.7993	9.11439	11.8754	9.55367	11.9318	9.47343	9.19881	2.92948	2.74591	2.89698	4.54305	16.0277	16.4761	23.1225	17.6608	15.5787	14.5976	9.05007	12.4877	11.6763	23.0163	18.4784	17.6566	16.034	10.267	10.1561	23.5024	7.66363	3.08692	2.21661	19.4488	10.4039	4.0193	12.8791	7.02064	21.6699	3.75869	3.48074	8.61776
chr1	33745484	33757795	Bag2	ENSMUSG00000042215	-	16.0562	21.3124	26.1047	23.8246	95.1222	98.1134	108.563	95.6189	119.164	136.148	109.421	110.525	145.761	136.999	148.428	147.993	47.3209	37.6149	53.2308	42.1942	42.5551	75.5368	62.5016	59.4939	39.0666	38.0012	38.3284	39.7436	49.4278	64.4336	78.8949	69.0757	77.4448	74.6902	53.6003	70.9018	48.0848	106.925	151.42	51.063	79.8295	94.3877	97.1075	66.4442
chr1	33761545	33814595	Zfp451	ENSMUSG00000042197	-	28.8834	29.093	28.4821	42.9758	24.3471	23.5273	27.5377	27.9146	25.4815	23.0242	19.3419	22.2213	7.5704	8.46943	8.39222	7.59331	25.2214	27.9379	27.29	27.7578	23.4489	32.2522	21.3818	24.1292	20.1289	30.3581	24.8374	23.5634	16.7812	27.242	26.9037	31.1971	28.3497	10.048	12.535	16.0497	20.0812	17.5258	15.3595	26.4028	33.8423	16.4563	12.6671	10.3125
chr1	33852052	33907816	Bend6	ENSMUSG00000042182	-	0.91302	1.59581	1.57357	1.03754	0.07267	0	0.292928	0.2036	0.360128	1.90607	0.500218	1.06926	0	0	0	0	3.7903	0.116424	0	0.335247	0	2.65169	0.268881	0	0	0	0.074608	0	0	0.916337	0.209732	0	0	1.16112	0	0.026194	0	0	4.47652	0	0	0	0	0
chr1	33908225	34308661	Dst	ENSMUSG00000026131	+	27.5094	23.7082	20.6922	30.013	23.5988	45.0931	34.4362	37.1094	30.906	26.3385	22.4082	20.36	17.4792	19.862	14.2909	16.5373	26.6894	19.1853	18.7329	33.9744	21.676	21.9071	16.1265	14.2413	28.4698	21.0017	25.2245	19.6827	18.1734	16.7435	11.8305	20.4499	17.4485	12.7266	21.9462	16.9572	21.7563	18.9036	19.6638	50.8448	24.0395	49.646	35.0854	13.424
chr1	34436670	34439672	Ccdc115	ENSMUSG00000042111	-	48.0526	46.3529	49.5448	39.3121	58.745	66.6626	78.3615	79.1674	84.8601	76.8627	70.8189	77.4094	66.6186	64.5749	59.9322	69.2289	43.067	56.3885	44.5346	35.2084	49.7027	63.7459	57.9646	65.443	65.2057	49.232	66.6292	51.8694	63.1524	40.7458	59.536	23.9938	30.6054	30.261	68.1802	26.0476	31.3206	27.6239	9.25957	22.0887	70.4878	35.0366	56.7728	59.3511
chr1	34439851	34449356	Imp4	ENSMUSG00000026127	+	84.4548	85.6158	75.7954	73.2216	84.5295	89.6592	94.5013	85.8081	142.783	103.407	108.012	97.3961	66.9079	77.786	72.8734	80.493	60.5573	49.6781	42.9631	52.0116	62.0725	31.6541	57.3214	38.2745	47.8678	64.3068	50.4798	60.9064	47.0662	38.2087	52.8767	46.1045	48.6231	58.9627	31.6401	42.4658	43.853	75.9195	79.8767	64.6363	88.4009	36.8111	53.008	64.248
chr1	34459762	34475733	Ptpn18	ENSMUSG00000026126	+	4.91181	3.97306	4.41587	2.73338	5.55957	7.20371	11.4494	12.0244	13.3884	11.6485	10.354	11.8848	4.07791	2.60344	6.26473	2.41899	4.7403	5.0501	5.04893	3.59431	0	2.73592	0.547237	0.282809	4.97194	7.19912	6.55235	11.8118	2.60595	2.08091	7.83191	6.11643	4.20113	10.1801	9.16045	0	2.59043	6.15902	0.985309	12.5537	6.77225	2.73004	16.9382	0
chr1	34498410	34503063	Prss39	ENSMUSG00000026125	+	0	0	0	0	0	0	0	0	0	0	0.15761	0	0	0	0	0	0	0	0	0	0	0	0	0	0	0	0	0	0	0	0	0	0	0	0	0	0	0	0	0	0	0	0	0
chr1	34535648	34544313	Cfc1	ENSMUSG00000026124	+	0.823519	5.88708	3.84448	6.81745	82.4249	86.681	83.719	93.1964	56.9283	26.5493	38.3181	30.6885	4.24436	7.07517	7.77015	7.40887	2.45199	0.596854	1.17087	2.5735	5.59008	1.73588	10.866	8.40908	1.95095	0	1.53902	3.63326	3.84002	8.14063	4.38661	7.01461	1.27704	0	0	0	0	0	1.27123	0	0	0	0	0
chr1	34543968	34560943	Prss40	ENSMUSG00000037529	-	0.042743	0.175775	0.093981	0.085526	0.290192	1.12986	0.48437	0.996207	0.635266	1.51059	0.507444	0.364584	0	0.56224	0.590103	0.06095	0	0	0.35819	0	0	3.32873	0.326471	0	0.243176	0	0	0	0	1.16231	0	0	0	0	0	0	0	0	0	0	0	0	0	0
chr1	34579657	34590944	Amer3	ENSMUSG00000045174	+	0	0.158942	0.169275	0.310268	0	0.204644	0.127386	0.143334	0	0.170969	0.200952	0.088117	0	0.301276	0	0	0	0	0	0	0	0	0	0	0	0	0	0	0	0	0	0	0	0	0	0	0	0	0	0	0	0	0	0
chr1	34678188	34813309	Arhgef4	ENSMUSG00000037509	+	1.35704	1.15712	2.14609	1.14014	1.5961	1.73348	1.24352	1.18786	2.24108	1.61614	0.778241	1.13264	0.134612	0.000657	0.690254	0.468908	1.1558	2.5742	2.44508	2.1098	2.22126	2.4166	11.6998	8.21803	2.88617	3.13685	0.284971	5.77394	3.08553	1.56894	2.78895	6.09593	1.10827	0.001713	3.71487	0.057979	0.408678	0	0	7.3203	2.60915	2.58756	0.182621	0.721657
chr1	34801794	34801964	Arhgef4	ENSMUSG00000118272	+	0.000598	0.003537	0.004852	0.001508	0.000395	0.001522	0.003827	0.000524	0.000559	0.054028	0.003003	0.001303	0	0	0	0	0	0	0	0	0	0.001438	0.00044	0	0.004418	0.015417	0.015663	0.000297	0.000703	0.001157	0.005566	0.142497	0	0	0	0	0	0	0	0.005068	0	0	0	0
chr1	34813219	34843065	Fam168b	ENSMUSG00000037503	-	21.827	21.6472	20.1067	30.2492	24.8723	27.7775	27.5804	22.9726	19.6903	20.8644	21.6828	19.8434	9.76633	9.9598	10.2054	11.077	30.5176	24.8769	32.1385	31.8269	27.3608	36.8645	38.7721	43.3426	29.7099	35.7015	35.7658	39.9668	24.2106	31.1754	30.6929	24.9443	14.2377	26.238	36.1849	27.7809	36.8449	32.4934	29.1391	10.5766	42.3266	22.2368	16.2939	24.1908
chr1	34849976	34879580	Plekhb2	ENSMUSG00000026123	+	4.62971	6.13145	4.22263	5.15313	12.71	18.3102	15.7278	19.8666	18.7154	19.2793	21.8872	20.5597	35.6058	47.6151	46.5171	43.9993	25.8035	39.0526	32.7517	34.8167	39.5582	62.2664	44.5065	61.5313	44.8519	43.571	38.4496	44.2628	83.7154	43.7256	45.6869	42.0969	22.8451	52.1754	30.1629	20.4441	31.4649	28.1948	14.1935	50.8585	42.1389	42.9619	25.7774	13.1294
chr1	36068400	36106446	Hs6st1	ENSMUSG00000045216	+	7.01625	5.07091	4.68375	6.53568	5.14955	5.18408	6.04239	8.77254	9.95984	12.3316	8.04279	9.97536	6.89072	7.7841	7.25666	6.5892	12.7142	6.4974	10.5164	9.9391	25.5306	25.2914	15.7016	25.3921	7.19883	10.3923	8.26167	7.89411	16.7246	15.2347	16.1718	13.487	17.9402	1.38361	22.3786	0.827008	2.78698	2.26768	0.26791	0.189155	10.3901	9.74291	4.34658	7.05177
chr1	36140027	36244720	Uggt1	ENSMUSG00000037470	-	43.8743	41.047	40.8868	32.3722	65.7891	74.0442	72.5716	72.7003	84.7292	72.5398	59.9915	59.7043	58.1828	66.0955	64.3977	65.8565	84.9397	77.2946	129.991	79.5561	75.9054	103.042	66.8608	99.704	67.8714	74.1773	75.9113	58.709	83.2156	79.5346	67.6133	63.8683	23.0552	21.4694	39.0115	30.5864	33.6602	34.7437	38.735	57.1129	55.8426	52.1048	41.9292	54.8737
chr1	36264597	36274679	Neurl3	ENSMUSG00000047180	-	0.054494	0.078678	0.033825	0	0.016549	0.084696	0.159282	0.138368	0.725656	0.467385	0.142092	0.149436	0	0.635478	0.776004	0.455861	0	0	0	0	0.42203	0	0	0.60406	0	0.880559	0	1.46096	6.02628	3.35861	2.65793	0	0	0	0	0	0.105987	2.92596	1.34135	0.484929	0.322303	15.4814	25.6731	3.24298
chr1	36307733	36324029	Arid5a	ENSMUSG00000037447	+	0.783531	0.343894	0.344837	0.666447	0.298987	0.324441	0.34488	0.127621	1.24339	0.911206	0.674268	0.340132	0.251931	0.519325	1.93589	0.673419	0.001163	0.260692	0.062063	1.53073	0.162514	0	0.243366	0.297661	0.157906	3.45444	0	2.35179	0	0	0	3.67629	0.023776	0.004475	0.000478	0	0.001445	0.002533	0	0	0.001726	0.007193	0.014738	0
chr1	36335730	36369181	Kansl3	ENSMUSG00000010453	-	17.9982	19.1659	23.2759	20.9215	17.5073	18.9012	16.3541	21.8179	27.9375	19.975	16.1919	16.8444	9.78463	11.3526	9.84874	8.24479	28.6414	31.6412	29.6644	22.3779	18.8806	20.6186	19.5478	26.1507	23.4526	17.3539	27.1449	26.6075	23.0972	14.526	19.0999	13.6128	26.4858	14.1601	14.3445	17.3931	13.1149	34.8652	13.1446	36.1314	12.5209	16.6856	19.8002	2.4945
chr1	36372291	36422110	Fer1l5	ENSMUSG00000037432	+	0.145653	0.381021	0.335169	0.408459	0.148379	0.184196	0.267572	0.192618	0.073032	0.254772	0.190734	0.195049	0.023613	0.108034	0	0.114315	0.449643	0.972267	0.843443	0.444122	0.84236	0.757229	0.61219	0.343087	0.358897	0.147035	0.573645	0.125275	0.100042	0.096842	0.03199	0.190348	0.416759	0	1.95064	0.255479	0	0.154227	0	0	0	0	0.351486	0.776326
chr1	36419871	36445271	Lman2l	ENSMUSG00000001143	-	15.2196	22.841	24.0032	16.2624	12.0812	19.0886	23.8407	23.4242	16.5173	23.2343	26.5655	26.1233	14.1971	17.7424	15.7952	22.9811	30.4262	36.8886	32.7429	56.0799	47.1122	55.6111	41.866	36.9078	31.9865	32.3237	22.762	33.2435	78.1936	34.0065	27.8806	30.3632	6.14845	0	18.4446	37.3047	16.139	23.2888	15.1078	7.82648	38.9507	35.6499	9.00712	5.75128
chr1	36471620	36508764	Cnnm4	ENSMUSG00000037408	+	6.708	7.80649	10.5058	4.38549	1.26558	1.29182	0.914843	1.40656	1.63411	3.20708	1.51567	1.81603	1.50002	0.666377	0.829868	1.38799	13.5901	8.56464	4.63973	7.75398	13.5448	14.524	19.417	22.5151	5.96568	4.0901	5.75638	4.91973	11.8018	8.44082	18.2187	7.90223	25.2431	38.7831	0.004692	7.88541	4.71741	6.20783	8.44743	6.49746	1.4446	3.47226	20.1598	0.159862
chr1	36511867	36528237	Cnnm3	ENSMUSG00000001138	+	10.9085	9.46819	10.1391	11.2968	5.23823	4.87795	5.41166	6.73433	6.44644	4.43856	3.8744	5.3192	2.33917	3.34126	2.58308	2.62004	13.1425	8.21918	7.67512	9.23327	5.36928	6.62248	10.4021	9.73473	10.4017	6.81211	10.0058	8.62369	6.50234	9.86185	7.85476	3.80998	8.56002	5.76302	1.80741	6.40692	6.40521	1.05299	7.11099	3.1145	12.4371	5.56503	10.8237	0.993516
chr1	36530188	36536883	Ankrd23	ENSMUSG00000067653	-	5.19321	4.80574	5.04013	5.05523	4.53843	7.02349	11.0227	9.45366	12.3173	11.0329	6.20444	7.12389	3.00205	2.39834	4.5795	3.56584	0.835783	9.02095	7.49584	1.74372	1.72684	9.61892	20.1468	11.0314	3.26594	4.4242	4.30491	0.813659	27.4387	17.1958	17.9009	16.2874	20.9221	3.25291	3.24996	10.9652	10.1309	5.96069	9.05387	7.31675	26.1777	0.959357	2.64008	2.85297
chr1	36537507	36547445	Ankrd39	ENSMUSG00000079610	-	17.7157	15.5083	18.1996	12.7767	13.9769	15.0203	16.8536	17.4021	24.4383	26.9265	21.0893	18.3709	11.816	17.5621	25.1246	15.0078	10.4044	11.9556	19.7559	11.0908	24.2547	12.0316	26.2861	15.762	12.8124	19.1656	27.4002	16.24	13.632	18.0951	8.82842	16.5562	8.02929	34.777	4.96514	17.5947	16.9055	17.6529	15.8957	0.088426	13.496	15.8164	14.9222	24.8562
chr1	36548639	36558349	Sema4c	ENSMUSG00000026121	-	6.84252	6.4879	6.77519	5.70045	1.6137	2.00172	1.27748	3.26068	4.03111	4.27433	2.26873	1.57943	0.0892	0.288132	0.069861	0.652095	7.91193	4.11354	6.40698	6.08906	10.9191	7.58794	6.79256	6.67102	8.45987	8.4004	9.79768	8.86501	12.9398	9.1294	9.95877	9.07011	0.402974	0	0.441102	1.17711	5.00076	4.84473	0.40823	0.379105	0.439411	0.115286	5.42183	2.04256
chr1	36562692	36683183	Fam178b	ENSMUSG00000046337	-	10.9512	8.46984	8.45165	4.20109	0.201338	0.290485	0.356429	1.1662	2.21174	3.08339	0.382143	2.74773	0	0.437607	0.07928	0	3.41106	0.38026	4.1251	0	0.211376	0.647066	0	0	6.22639	9.90828	2.0746	0.405826	0	9.71094	6.24364	0	0.422437	0	0	0	0	0	0	0	0	0	0	0
chr1	36691449	36693681	Cox5b	ENSMUSG00000061518	+	312.606	380.948	344.151	342.429	355.354	363.091	368.636	321.248	518.279	396.373	453.791	433.566	493.578	527.532	516.3	500.697	309.292	327.595	304.495	250.537	342.582	335.581	327.347	343.265	330.69	339.525	320.342	298.416	289.551	324.907	334.947	278.621	455.428	575.304	513.945	473.758	472.382	496.1	366.959	483.781	305.374	445.989	686.449	581.225
chr1	36698114	36714422	Actr1b	ENSMUSG00000037351	-	62.4517	71.3456	72.7864	36.1699	60.1916	99.2499	90.8958	86.1154	78.5971	86.3794	83.7213	90.6589	66.8207	84.463	86.7247	88.8709	85.5514	58.6563	84.0528	79.111	66.8647	84.3421	83.0622	71.5839	72.112	70.6857	64.0047	73.2387	68.8884	64.5922	85.3772	65.8377	73.1322	93.1178	76.3157	55.6207	71.5703	63.867	31.9641	67.1007	25.5952	74.2738	49.7118	74.0145
chr1	36710149	36757953	4933424G06Rik	ENSMUSG00000102416	+	0	0	0.051767	0.054719	0.229965	0	0.072077	0.320124	0.375642	1.11737	0	0.091537	0	0	0	0.326223	0.390419	0	0	0	0	0.59871	0.070371	0.121416	0	0	0	0.320456	0	0	0	5.15169	0	0	0	0	0	0.309996	0	0	0	0	0	0
chr1	36761798	36782818	Zap70	ENSMUSG00000026117	+	0.470385	1.02943	1.29479	0.236853	0	0	0.122734	0.164387	0	0.314278	0.072876	0.199839	0	0	0	0	0	0.182397	0	0	0.30517	0.184272	0	0	0	0	0	0	0	0	0	0	0	0	0	0	0	0	0	0	0	0	0	0
chr1	36792191	36943666	Tmem131	ENSMUSG00000026116	-	21.2696	21.3294	22.0041	22.5895	14.8781	19.5395	15.8972	18.2097	20.3661	14.9944	13.8602	13.9587	5.78941	5.44241	5.26591	5.71284	11.0378	11.7807	14.0381	16.6901	10.0523	6.25168	8.31963	7.76483	13.226	7.22103	14.5034	9.06882	6.12242	7.71697	13.5304	12.356	10.3971	2.25719	14.8612	6.70776	10.7611	12.6202	8.71802	8.86319	4.94987	2.4101	8.84678	14.2658
chr1	37026596	37187613	Vwa3b	ENSMUSG00000050122	+	0.100992	0	0.005485	0.056495	0.156508	0	0.025752	0.168578	0	0.158701	0.024954	0.046927	0	0	0	0	0	0	0	0	0	0	0	0	0	0	0	0	0	0	0	0	0.021654	0	0	0	0	0	0.592045	0	0	0	0	0
chr1	37214434	37263384	Cnga3	ENSMUSG00000026114	+	0.03513	0.025144	0.019826	0.024878	0	0	0	0.059718	0.009274	0.18148	0	0.009299	0	0	0	0	0	0	0	0.031844	0	0	0	0	0	0	0	0	0	0	0	0	0	0	0	0	0	0	0	0	0	0	0	0
chr1	37299865	37410736	Inpp4a	ENSMUSG00000026113	+	2.8363	3.28906	3.89866	3.75815	4.08514	6.50674	5.06	4.71774	2.08777	3.886	2.35175	1.86966	2.39496	2.76916	3.42484	3.66959	6.64023	4.89664	6.45213	9.63485	10.4184	9.117	11.9688	8.9286	4.15042	4.20491	11.4746	9.09489	6.2385	6.64221	10.3831	6.4147	9.73193	5.99083	2.65846	6.13434	2.44866	1.03168	4.05864	3.12174	1.8837	1.83491	13.6313	14.1457
chr1	37417084	37430103	Coa5	ENSMUSG00000026112	-	35.9278	31.2666	35.4584	40.1569	37.3092	47.444	60.0059	44.14	53.5867	59.8049	63.3214	62.6348	43.7088	38.6805	36.2145	42.1599	20.3394	32.9606	36.6189	39.9932	25.2984	37.8708	21.9317	35.1067	34.9041	23.1581	36.929	29.7918	33.6706	36.0466	31.5432	34.7374	7.87088	33.2319	5.74954	18.626	12.6484	29.6282	7.3035	6.67175	17.7723	10.6177	10.7996	16.1336
chr1	37430139	37439124	Unc50	ENSMUSG00000026111	+	74.6444	56.3437	55.823	101.435	127.091	94.106	114.059	104.184	103.716	109.383	129.621	112.872	166.007	115.785	92.0378	110.493	121.909	101.059	94.7456	162.874	106.792	127.169	158.317	161.993	179.436	139.114	92.9532	147.157	185.906	120.768	135.637	122.98	82.1067	147.588	92.6776	105.379	134.191	134.594	102.851	109.871	171.046	132.443	98.7761	169.709
chr1	37439340	37541016	Mgat4a	ENSMUSG00000026110	-	7.11778	5.67082	5.66114	7.82062	28.6071	23.2216	35.4076	24.902	19.8853	18.7663	16.7436	15.2587	16.8516	16.7991	11.134	13.6484	6.62146	1.67868	5.40467	7.13158	12.1925	20.6151	12.4413	15.7994	7.6617	0.435145	3.2201	4.16345	12.7714	18.21	7.55693	8.53092	20.7861	30.6418	15.1141	35.7247	40.402	35.7182	17.0557	29.4851	22.4993	34.4103	50.8961	19.8136
chr1	37611677	37720085	2010300C02Rik	ENSMUSG00000026090	-	0.013303	0.046499	0.007536	0.024374	0.025156	0.130831	0.193995	0.059764	0.020161	0.1234	0.058067	0.078188	0	0	0.024037	0	0.364925	0	1.19151	0.265984	1.93798	2.20018	3.24897	2.48379	0	0	0	0	0.658749	2.72824	6.97507	0.533781	6.8982	10.9009	4.86458	12.3658	10.2353	10.7606	8.15949	4.76117	6.812	11.4942	2.90845	8.72322
chr1	37754776	37866429	Tsga10	ENSMUSG00000060771	-	2.55034	1.91774	2.59357	3.3149	4.78651	2.87014	4.05485	3.74349	3.81048	4.5255	4.04138	2.76827	1.36756	2.5201	0.65928	1.40751	2.82332	4.16944	2.1438	4.07587	4.04546	6.35498	2.08922	5.01118	3.72371	3.87573	2.9228	3.1968	10.1551	2.28491	4.16524	5.63348	1.55081	2.20857	3.43407	0.8054	0.786934	2.87494	5.2455	1.17177	0.453429	0.52557	1.85022	2.95521
chr1	37871738	37876228	Lipt1	ENSMUSG00000037216	+	15.3523	11.0884	13.8388	12.2624	5.91196	8.78951	8.73088	8.82316	11.8773	16.6968	13.4046	9.5858	10.8722	9.04385	6.53914	12.4694	11.4876	13.6132	6.91818	8.49636	6.55923	5.57446	6.80391	24.8154	21.8488	13.8474	13.7794	20.4881	12.0945	17.8776	20.495	17.2566	17.6041	0	31.9095	14.058	5.01784	19.2212	32.6013	8.42754	12.911	13.8554	3.99584	12.1501
chr1	37874801	37890411	Mitd1	ENSMUSG00000026088	-	32.69	25.5496	30.1745	32.5355	45.2053	38.6064	43.0923	44.2689	30.8542	39.6257	40.2125	38.9465	31.4719	25.4803	31.6229	21.9203	29.8799	31.2093	31.2572	28.5555	13.536	32.2458	31.3806	34.6365	38.3663	31.2344	24.86	25.6094	23.4929	29.9346	17.8392	31.6156	37.0367	17.1447	67.191	40.2982	30.6641	25.2577	31.3783	37.6635	32.4883	48.3263	35.11	33.4882
chr1	37890477	37898535	Mrpl30	ENSMUSG00000026087	+	140.129	131.224	143.724	205.005	166.284	154.601	141.285	118.316	183.695	157.138	155.5	152.884	174.314	178.992	159.31	143.779	221.774	231.693	180.323	176.028	227.259	224.569	180.442	203.233	249.834	217.47	202.44	231.221	192.722	168.301	221.898	218.666	238.46	268.398	268.087	295.889	247.869	274.22	130.964	217.62	199.939	213.916	328.842	237.281
chr1	37905923	37916493	Lyg2	ENSMUSG00000061584	-	0	0	0	0	0	0.350241	0.196752	0.03421	0.918711	0.143904	0	0.037079	0	0	0	0	0	0	0	0	0	0	0	0	0	0	0	0	0	0	0	0	0	0	0	0	0	0	0	0	0	0	0	0
chr1	37946736	37957759	Lyg1	ENSMUSG00000026085	-	0	0	0	0	0	0	0	0	0	0	0	0	0	0.152631	0	0	0	0	0	0	0	0	0	0	0	0	0	0	0	0	0	0	0	0	0	0	0	0	0	0	0	0	0	0
chr1	37985189	37997893	Txndc9	ENSMUSG00000058407	-	85.0153	59.1155	67.2777	93.6553	98.2498	93.5427	92.8395	83.2345	83.3842	83.5437	79.9326	65.6507	86.8457	85.396	80.8356	76.5803	76.1524	70.7946	86.6042	79.3775	104.18	108.92	80.6976	95.8959	66.9477	88.807	84.821	88.4613	96.8595	88.2601	105.663	99.122	102.643	90.4512	110.113	111.604	94.3129	113.955	133.247	87.3971	81.9234	80.8011	94.9793	118.483
chr1	37998010	38055579	Eif5b	ENSMUSG00000026083	+	69.8963	71.7374	76.2152	81.8459	86.4978	92.637	103.598	97.075	81.6608	84.1763	75.0328	89.2278	57.9081	55.7184	49.2935	52.8022	62.6431	51.7632	48.1536	49.5882	47.1043	52.5125	55.986	68.349	46.5348	55.2963	59.1922	52.8856	36.34	48.1914	41.3826	54.5684	42.5717	41.2909	24.0239	37.3665	38.4274	15.3059	47.3571	33.013	32.9958	30.1967	29.4015	26.2268
chr1	38052786	38129801	Rev1	ENSMUSG00000026082	-	30.6703	21.4267	24.1925	34.5831	31.6406	33.8508	33.4633	39.8339	42.7124	29.5482	25.6423	23.6257	19.4629	9.91411	9.53529	11.7858	11.3234	10.4946	21.7472	16.6662	25.0137	12.9	15.8443	16.2072	36.7603	35.9109	24.7503	38.3266	16.1067	12.4023	18.3335	53.4101	17.7247	5.34049	16.2271	11.3996	20.5428	19.8646	4.34116	9.17178	40.4632	3.82628	5.3064	7.18363
chr1	38177326	38664955	Aff3	ENSMUSG00000037138	-	5.27624	5.25834	6.11435	6.19322	0.194633	0.159704	0.242409	0.206047	0.170049	0.256203	0.072207	0.090736	0	0	0	0	0.633433	0.465856	0.43844	0.410643	2.07664	2.52626	1.88025	2.50926	0	0	0	0.058891	0	0.374551	2.18417	0.249427	0	0.744803	0	2.52113	1.26967	0	0.783088	0	0.59677	0	0	0
chr1	38793645	38836711	Lonrf2	ENSMUSG00000048814	-	0.189054	0.105917	0.151804	0.012627	0	0	0.06675	0	0	0.461222	0.094364	0	0	0.012849	0	0	1.78077	1.42401	2.25531	1.32571	4.85129	0.927161	1.19183	3.84627	0.161044	0	0	0.137413	0.185683	0.274257	5.67537	0.213131	1.50155	0.692947	2.3349	2.22031	1.47975	2.48839	0.600767	1.79956	9.038	1.94509	0.657698	3.21886
chr1	38863867	38898161	Chst10	ENSMUSG00000026080	-	2.45129	2.22783	1.56572	1.28507	0.234329	0.253652	0.011258	0.282415	0.755237	0.774212	0.187585	0.187636	0	0	0	0	3.75847	5.27594	11.1162	5.37811	4.03213	0	0	10.7034	5.90958	1.54117	8.66327	9.03965	12.0682	2.38285	3.4472	3.5017	3.88811	0	5.23169	2.96474	3.27154	0	0	0	1.35421	0.092265	0	11.5405
chr1	38939149	38950276	Nms	ENSMUSG00000067604	+	0	0	0	0	0.098174	0	0	0	0	0	0	0	0	0	0	0	0	0	0	0	0	0	0	0	0	0	0	0	0	0	0	0	0	0	0	0	0	0	0	0	0	0	0	0
chr1	38985608	38997238	Pdcl3	ENSMUSG00000026078	+	26.8366	25.2386	27.9415	34.1056	41.3377	40.7792	47.4692	45.5192	45.2573	43.6175	47.677	48.0087	61.0343	59.8593	49.7286	54.8322	43.0063	47.4565	57.9546	60.7696	36.1091	54.45	38.8809	46.565	64.9843	50.1337	48.1017	46.3826	41.5332	47.2373	44.9462	39.9972	46.3106	43.3987	51.7384	54.2233	45.9356	36.7672	42.3054	21.4241	61.1442	40.9575	29.7468	38.4226
chr1	39193731	39363236	Npas2	ENSMUSG00000026077	+	0	0.037031	0.021507	0.015132	0.110823	0.358726	0.558055	0.164296	0.54237	0.603747	0.21084	0.310784	0.200856	0.512105	0.188806	0.084467	0.019733	0	0.120372	0	0	0	0.038442	0	0	0	0	0	0	0.106325	0	0.02931	0	0	0	0	0	0	0.111242	0	0	0	0	0
chr1	39367842	39371911	Rpl31	ENSMUSG00000073702	+	1536.09	1870.39	1774.29	1902.35	1101.16	1052.5	973.441	998.434	1214.39	1197.24	1127.9	1215.55	736.649	647.47	616.328	661.708	993.695	1087.03	887.999	879.659	863.665	767.128	846.024	774.261	946.714	967.871	952.482	922.819	756.06	763.451	803.726	737.809	1131.58	897.087	863.574	1076.09	1030.61	1000.9	884.831	619.578	686.322	787.235	997.492	880.303
chr1	39371492	39478755	Tbc1d8	ENSMUSG00000003134	-	2.34636	2.50817	2.31021	1.58471	2.70525	3.8008	2.54273	2.9483	2.23353	4.44841	1.6712	2.61016	1.54155	2.45373	0.552641	2.01442	3.99926	2.5114	3.26584	1.00585	2.59213	10.1443	7.8907	1.65445	4.4885	6.10068	1.15224	5.01139	9.07665	3.63353	10.4361	5.85341	2.79858	12.5227	10.7804	1.4963	0.035157	9.96782	1.3282	4.3868	3.65101	1.70427	1.09788	5.7277
chr1	39534992	39546889	Cnot11	ENSMUSG00000003135	+	14.4291	14.6038	15.2373	19.4955	9.96788	9.1756	13.3271	12.2918	12.2271	13.6054	10.574	13.5744	10.9394	6.56768	6.06597	6.05557	15.3032	9.78424	10.7422	7.25834	7.4117	9.27744	9.62398	12.7451	7.40732	11.2938	6.68282	27.8847	7.90467	15.6397	11.6004	13.3409	19.1106	11.6495	14.3468	9.93685	12.2077	8.71009	13.9915	13.6582	4.17757	2.15056	6.93057	3.65786
chr1	39551296	39577405	Rnf149	ENSMUSG00000048234	-	22.8935	24.2881	22.6334	31.2637	43.8409	32.7363	35.5932	43.1627	25.6955	25.3102	24.7968	28.9581	50.8271	37.3896	37.4331	32.3533	39.934	32.1641	28.3349	40.2852	46.4246	41.5846	37.5894	35.3858	29.9391	33.8576	37.5533	42.5273	40.5024	40.9265	32.4743	47.0175	27.3696	40.5156	26.5655	28.3753	30.1029	20.7597	24.5053	20.7915	31.9457	20.7664	24.2139	16.3002
chr1	39618406	39651474	Creg2	ENSMUSG00000050967	-	0.024253	0	0	0.01087	0	0	0.039273	0	0	0.050719	0	0.108441	0	0	0	0	2.43309	1.30352	2.45954	3.03299	0.552716	0.636495	0	0	3.89536	0.359691	0.722373	3.41385	0.014699	0.250001	0.546866	0	0.391589	0	0	0	0	0	0	0	0	1.06187	0	0.12449
chr1	39665301	39720997	Rfx8	ENSMUSG00000057173	-	0	0.099759	0.159221	0	0.30741	0.123891	0.077071	0.484083	1.51189	0.345715	0.321329	0.720312	0.290943	0.223696	0	0	0	0.715283	2.57296	1.95855	0	0	3.00393	1.99616	1.88048	1.59525	0	3.64962	0	0.673051	1.50288	2.02483	0	0	0	0	0	0	0.088682	0	0	0	0	0
chr1	39804148	39805332	Gm3646	ENSMUSG00000091937	-	0	0	0	0	0	0	0	0	0	0	0	0	0	0	0	0	0	0	0	0	0	0	0	0	0	0	0	0	0	0	0	0	0	0	0	0	0	0	0	0	0	0	0	0
chr1	39900913	40026310	Map4k4	ENSMUSG00000026074	+	39.7354	45.7749	49.366	64.3812	82.4927	70.6984	58.6333	70.6096	33.3155	33.7777	26.151	27.2898	15.788	15.4347	12.6431	14.9607	72.328	60.1595	59.2518	87.6108	87.6656	68.3193	81.819	78.2237	74.24	65.7263	85.0066	83.1485	58.2013	53.432	69.6334	69.4794	61.6324	37.1606	48.3627	50.2695	24.7635	50.79	28.8864	36.0521	19.0332	26.8674	11.714	42.5536
chr1	40074079	40125231	Il1r2	ENSMUSG00000026073	+	0.427178	0.289142	0.81698	0.79096	0.131823	0.165465	0	0	0	1.19916	0	0	0	0	0.272792	0	1.31078	0	0	0	0	0	0	3.82375	0	0.22099	0.093239	0	5.3289	2.473	4.3223	0	0	0	0	5.98829	0	0	0	0	0	16.9996	6.32491	0
chr1	40225080	40317257	Il1r1	ENSMUSG00000026072	+	0.104872	0.024728	0.088402	0.021614	0.229485	0.021265	0.028301	0.048829	0	0.269459	0.189374	0.06622	0.092961	0.94377	0.123889	0.303855	4.34251	0.943832	6.11778	3.6533	37.3095	48.5727	30.8245	44.0622	1.38329	2.78871	5.27064	0.536219	17.2095	36.455	40.3523	14.5016	10.6361	40.5264	19.4457	18.0696	28.7804	33.6549	22.8021	8.42503	9.75317	30.3714	21.077	3.85795
chr1	40324610	40367562	Il1rl2	ENSMUSG00000070942	+	0.171364	0.085326	0.10015	0.224359	0.061169	0	0	0.048863	0	0.123151	0	0.05212	0	0	0	0	0	0	2.27744	0.335931	1.53868	3.92482	3.47717	0.815559	0	0	0.090831	0	0	1.51282	0	0	1.19069	0	0	0.007075	0.401285	0	0	0	0	0	0	0
chr1	40429570	40465415	Il1rl1	ENSMUSG00000026069	+	0.017129	0	0.059031	0	0.047893	0	0.128405	0.038945	0	0.175115	0.008595	0.039825	0	0	0	0	0	0	1.46727	0	0.55404	0	0	0	0	0	0	0	0.17912	0	0	0	0	0	0	0	0	0	0	0	0	0	0	0
chr1	40465552	40500854	Il18r1	ENSMUSG00000026070	+	0	0	0.00954	0.028228	0	0	0	0	0.299327	0.076639	0.034092	0.018841	0	0	0	0	0	0	0.965114	0	0	0	0	0	0	0	0.567257	0	0	0.232924	0	0	0.139464	0	0	0.288432	0	0	0	0	0	4.52774	0	0
chr1	40515362	40551705	Il18rap	ENSMUSG00000026068	+	0	0	0	0	0	0	0	0.062999	0	0	0	0	0	0	0	0	0	0	0	0	0	0	0	0	0	0	0	0	0	0	0	0	0	0	0	0	2.39193	0	0	0	0	0	0	0
chr1	40580081	40630725	Slc9a4	ENSMUSG00000026065	+	0.030179	0	0	0	0.031874	0.008494	0.072366	0	0.038452	0.067194	0.24744	0.011225	0	0	0	0	0	0	0	0	0	0	0	0	0	0	0	0	0	0	0	0	0	0	0	0	0	0	0	0	0	0	0	0
chr1	40680574	40769273	Slc9a2	ENSMUSG00000026062	+	0.131905	0.038098	0.061263	0.14503	0.018023	0.025737	0	0.039576	0	0.068641	0	0.145254	0	0	0	0	0	0	0	0	0.482277	0.174061	0.14773	0	0	0	0	0	0	0	0	0	1.41641	0	0	0	0	0	0	4.31177	0	0	0.069067	0
chr1	40772038	40790687	Mfsd9	ENSMUSG00000041945	-	1.18125	0.897339	1.19471	1.22559	1.74325	1.16239	1.16082	0.707802	1.22683	0.256429	0.605919	1.30296	2.06537	0.107128	1.60902	0.858579	0	0.527683	0	1.32136	6.0853	0	3.88262	2.65184	0.542818	0	0.95383	0	7.59843	4.93288	3.31742	2.91034	0	2.69402	0	0	0	0	0	0	4.22835	10.1741	6.59759	4.04952
chr1	40805601	40856887	Tmem182	ENSMUSG00000079588	+	0	0	0	0	0.088502	0.010008	0	0	0	0.050864	0	0	0	0	0	0.062269	0	0	0	0	0	0	0	0	0	0.087814	0	0	0	0	0	0	0	0	0	0	0	0	0	0	0	0	0	0
chr1	42695768	42703176	Pou3f3	ENSMUSG00000045515	+	0.056118	0.09315	0.080235	0.150899	0.104861	0	0.006874	0.013469	0.053576	0.115916	0.078014	0.07944	0	0.014101	0.009291	0	0.017899	0.709709	0.651875	0	0	0.009559	0.000228	0.006781	0.602049	0	0	0.050813	0.104259	0.000165	0.132268	0.359746	0.000808	0	0.000294	0.000134	0.070351	0	0.013486	0.002985	0.051818	0.988622	0.000453	0.696125
chr1	42851233	42905683	Mrps9	ENSMUSG00000060679	+	112.283	104.005	103.525	126.4	86.0646	91.7916	92.2441	90.7421	113.79	95.7656	98.1166	99.8542	55.9627	62.2609	64.3835	55.321	123.77	136.717	147.928	103.381	112.626	86.6579	82.385	94.0434	135.731	130.985	126.402	112.342	96.043	109.969	77.1998	85.2306	197.33	80.5149	113.202	163.846	135.049	97.4786	110.118	105.728	198.589	124.056	159.285	95.3384
chr1	42952872	43035456	Gpr45	ENSMUSG00000041907	+	1.27651	1.44225	0.644919	1.31942	0.124852	0.125766	0.046674	0.255959	0	0	0.261388	0.209994	0	0	0	0.235386	4.5957	2.98509	3.27859	8.87115	3.56848	1.38255	5.61595	3.14997	2.81422	2.42946	0.84223	1.80766	2.15844	0.942831	3.53683	3.25469	0.122389	5.89114	1.51653	2.25617	0.047345	1.53107	0	1.90612	1.68199	0.293198	0	0.417224
chr1	43047200	43098637	Tgfbrap1	ENSMUSG00000070939	-	4.15445	5.2032	5.65265	5.07383	11.8524	21.2615	28.7215	23.2379	30.5859	37.199	32.9969	34.1817	8.91336	14.0396	9.21012	10.6065	5.81334	3.28457	3.10956	4.43283	7.47073	6.80078	3.1278	3.13193	2.62737	4.77958	2.9506	3.89711	3.813	6.62731	3.9835	3.83608	8.29064	0	3.83109	5.17256	7.06799	1.65956	1.79826	6.6647	0.372936	2.4448	3.95528	0.373967
chr1	43098710	43115947	AI597479	ENSMUSG00000010290	+	13.3566	12.0291	12.9012	17.0747	12.5718	10.2803	13.9191	11.9397	14.5145	12.6938	12.7877	10.7835	5.34339	5.07362	4.46543	2.9587	13.2918	16.3338	23.7794	16.8236	21.7285	14.3294	16.1923	12.5092	25.4554	21.2688	19.2318	20.132	18.0404	16.2297	19.9519	15.6405	3.46991	4.04978	2.09349	9.08413	5.7625	10.4842	9.52383	7.87263	4.4984	17.5711	10.8443	13.9268
chr1	43123074	43196984	Fhl2	ENSMUSG00000008136	-	3.23969	2.91566	3.29968	4.73564	36.9592	23.3362	31.8092	18.5192	31.6287	27.3576	28.9691	25.1389	25.124	39.791	35.4926	27.4956	0	7.92387	17.2334	7.56357	11.4718	33.432	15.0497	15.1964	11.1034	5.53974	7.54027	16.7102	8.98777	51.1646	54.1781	50.5633	1.62778	0	18.5541	70.1112	10.7496	13.7899	13.0909	0	0.566195	70.2378	39.1833	66.1056
chr1	43444579	43570515	Nck2	ENSMUSG00000066877	+	6.44443	5.44908	6.18453	6.58358	7.46102	8.37975	8.71564	11.9799	9.76808	13.3725	5.76261	6.57461	8.05548	6.60168	6.08687	7.17056	12.177	11.0012	9.75663	17.6579	21.7071	20.5792	14.8766	18.7818	22.1918	16.7475	18.4047	14.6227	14.9305	9.89713	17.937	15.8325	5.74107	6.29323	3.47686	17.4692	9.75062	15.8781	5.33922	4.54616	19.9288	6.23772	5.89665	16.2534
chr1	43730602	43742578	Ecrg4	ENSMUSG00000026051	+	1.09072	0.718523	0.925864	0.71923	0.270245	0.606133	0.37803	0.206283	0.177184	0.218037	0.316341	0	0	0	0	0	0	0	1.14222	0	0	0	0	0	0	1.60048	0	0	0	0	0	0	0	0	0	0	0	0	0	0	0	0	2.7762	0
chr1	43746966	43827800	Uxs1	ENSMUSG00000057363	-	32.5499	20.1211	30.13	21.0068	33.4186	28.1661	39.5132	27.3849	34.9581	24.7311	37.5458	32.8221	18.9933	32.4428	25.9103	18.4999	32.4866	29.6381	53.2997	32.6945	22.6259	25.3215	24.5252	33.0395	27.92	20.4468	28.6193	22.8838	17.2196	11.0527	15.2769	20.752	11.6714	2.02515	12.9043	15.8667	20.3263	17.3056	12.9754	14.8014	20.4341	7.3381	16.8413	16.786
chr1	43933647	44003000	Tpp2	ENSMUSG00000041763	+	65.4158	59.1709	53.9614	81.2689	94.1508	81.4032	85.652	89.4407	73.7107	61.1565	49.7237	48.1704	63.3967	40.6536	46.9072	44.8469	74.4937	62.5314	62.6747	68.7747	46.049	72.2646	55.5289	40.8458	52.4594	48.2329	48.9489	60.0266	46.8169	48.7501	39.2202	54.5415	41.8934	59.6656	45.3377	58.5268	36.5599	64.2095	35.5098	68.2737	40.8715	64.866	47.8423	61.0574
chr1	44009408	44020034	Mettl21c	ENSMUSG00000047343	-	1.61064	0.37758	0.332066	0.505452	2.39165	1.58516	0.685646	2.17834	3.18171	0.940017	0.724525	1.28211	0	0	0	0	0	0.217742	0	2.07192	0	0	0	0	0.498037	0.02863	0	0	1.64205	0	0	0	0	0	0	0	0	5.04699	0	0	0	4.60766	0	0
chr1	44055872	44079746	Gm8251	ENSMUSG00000091844	-	0.128056	0.09927	0.155859	0.20799	0.131223	0.210084	0.187625	0.176384	0.259365	0.215155	0.206325	0.137247	0.297102	0.065979	0	0.014126	0.070643	0.342009	0	0.260078	0	0.100763	0	0.03331	0	0.127571	0.137868	0.138732	0	0.037013	0	0	0.112935	0.002517	0	0.265702	0.00395	0.536144	0	0	0.214527	0.083106	0.130614	0.007618
chr1	44086613	44102441	Tex30	ENSMUSG00000026049	-	205.173	161.896	154.903	256.197	257.938	228.284	249.013	237.125	204.138	171.62	195.031	225.921	188.278	154.631	134.861	137.706	167.937	181.191	164.206	205.814	166.16	128.397	101.592	145.188	192.706	184.265	208.668	231.175	144.542	90.4476	77.5888	91.2738	36.0656	102.675	152.455	173.499	163.696	190.993	196.763	66.2293	246.255	175.619	126.502	168.194
chr1	44106546	44118808	Poglut2	ENSMUSG00000026047	-	60.8589	57.364	62.13	81.906	43.8652	53.8569	54.7596	51.2043	45.476	42.808	40.0695	38.7227	26.1811	26.1678	29.4836	31.1856	73.6205	71.8407	55.5189	79.6875	50.7744	51.029	27.9326	57.1196	59.0618	67.0154	71.9533	57.0637	31.7414	37.3069	41.2628	59.4491	41.8728	37.7203	25.5651	41.1555	55.0078	53.4831	32.5591	78.9765	64.6942	66.4467	25.6663	49.1286
chr1	44118957	44144770	Bivm	ENSMUSG00000041684	+	19.8355	14.975	18.1949	21.663	15.3751	15.3699	19.2061	14.9894	14.1142	17.1225	11.2657	13.6603	12.7348	12.9165	8.03503	5.0023	28.5856	14.5798	14.5604	15.7463	10.7316	15.4772	18.4477	10.7596	18.591	16.2984	15.4895	15.9399	19.855	4.86199	32.9605	29.7848	18.1986	0.52407	2.89123	20.8649	8.07392	10.19	25.3043	58.8431	21.7535	8.73148	21.9576	21.4279
chr1	44147744	44181260	Ercc5	ENSMUSG00000026048	+	9.36125	12.4984	14.4174	15.2123	10.5275	15.1064	17.0371	17.5495	12.8049	13.7643	11.7936	9.44895	2.6203	5.86609	6.5851	5.52769	23.8191	16.1301	19.5194	21.3283	14.0866	12.3972	16.5402	21.7464	28.8919	33.986	21.3904	44.8911	20.8591	31.4361	24.8208	47.597	14.0386	1.73767	5.96775	20.6617	18.0368	22.972	10.6019	25.8426	25.121	12.5056	28.0276	10.9961
chr1	44204070	44218961	Mettl21e	ENSMUSG00000046828	-	0	0	0	0	0	0	0.025299	0	0.029539	0	0	0.052378	0	0	0	0	0	0	0	0	0	0	0	0	0	0	0	0	0	0	0	0	0	0	0	0	0	0	0	0	0	0	0	0
chr1	44551511	44796838	Gulp1	ENSMUSG00000056870	+	8.69964	7.3423	9.64608	13.7	0.765265	0.446133	0.520266	1.49991	0.060452	0.955181	0	0.329812	0	0	0	0	16.9127	14.9082	19.243	14.7304	20.1447	20.9582	36.1682	22.1134	14.4747	7.41755	18.3903	6.83704	18.4843	10.3857	17.624	13.2085	30.1135	10.4641	11.0354	13.7407	7.36712	14.7192	28.2735	14.6778	26.8163	7.20652	3.30001	2.53149
chr1	45311538	45349706	Col3a1	ENSMUSG00000026043	+	0.174437	0.015845	0.108708	0.211115	0.042694	0.185267	0.064313	0.048792	0.019902	0.30676	0	0.072501	0	0	0	0	0	0.902831	0	0.042643	0.029917	0	0	0	0.3979	0	0.256445	1.4371	0	0	0.588545	1.53635	10.7229	7.09067	0.348048	203.205	43.9114	0	0	0	0	0	0	0.020404
chr1	45374321	45503282	Col5a2	ENSMUSG00000026042	-	0.782521	0.667674	0.986286	0.916777	0.060279	0.042318	0.152174	0.101013	0	0.154229	0.144656	0.183161	0	0	0	0.138011	5.21492	2.25564	9.18587	12.7927	7.29469	5.74922	7.05151	11.3958	4.97643	7.49773	3.7841	7.26155	3.93178	6.92434	4.78759	2.5724	0.29275	0	0	21.8507	13.3214	0	1.19865	0	0.697274	0	0	0
chr1	45795166	45823619	Wdr75	ENSMUSG00000025995	+	144.207	109.169	109.689	156.934	94.1701	92.5787	99.8432	91.9365	102.289	86.2815	75.6026	71.759	43.1251	41.9685	31.9246	23.1936	54.878	52.8256	57.9973	57.6368	52.4273	38.5488	52.2436	53.4383	62.56	53.9215	52.0484	68.6543	36.8442	24.6744	31.6354	41.7738	37.9122	44.8841	68.2436	76.9129	54.7373	53.2421	51.0602	100.902	42.6934	66.7961	50.8319	75.087
chr1	45889525	45890273	Gm5269	ENSMUSG00000098549	-	0.12033	0.2437	0.234731	0.448482	0.232247	0.031797	1.16315	0.229233	0.835527	0.434018	0.738573	0.110383	0.203817	0.017245	0.385184	0.014043	0.067276	0.104372	0.08898	0.187382	0.038963	0.154555	0.178653	0.115706	0.090217	0.07642	0.029697	0.229836	0.038829	0.014653	0.020703	0.052167	0.058135	0.04526	0.025277	0.049394	0.083409	0.080373	0.265038	0.049999	0.214716	0.059095	0.017038	0.038901
chr1	45908068	45926523	Slc40a1	ENSMUSG00000025993	-	6.1693	4.10715	2.76627	3.99774	75.1439	88.3467	80.6969	81.871	37.7941	31.164	28.9564	31.1862	136.048	139.519	115.552	122.841	21.9559	21.7009	29.7475	23.7698	32.3158	45.1436	54.259	40.8411	34.1553	21.9186	30.8054	33.5337	62.2908	44.8544	61.3402	40.7573	19.9023	28.2494	11.8342	88.6301	91.0355	112.319	26.6486	75.096	73.7012	111.938	212.486	205.551
chr1	46066315	46373550	Dnah7b	ENSMUSG00000041144	+	0.609348	0.51291	0.410717	0.643173	0.509023	1.02734	1.54581	0.409142	0.847669	0.835247	0.50712	0.487948	1.12204	1.40817	3.95091	1.62208	1.11086	1.40978	0.41033	0.285698	0.005792	0.426199	0.131288	2.86143	1.04269	0.609159	0.564833	0.410888	2.05985	1.36079	0.489334	0.815616	0.120576	0	4.61352	0.055183	0.886091	0.683509	1.9405	7.18818	4.52361	1.43035	1.24087	5.70873
chr1	46425592	46807476	Dnah7c	ENSMUSG00000101337	+	0.102121	0.183362	0.074592	0.155993	0.17859	0.070848	0.138259	0.119759	0.052673	0.080332	0.147395	0.095296	0.080169	0.053419	0.144863	0.051226	0.158878	0.09132	0.10427	0.020935	0.019013	0.010806	0.110971	0.079371	0.140906	0.049961	0.100587	0.457547	0.046861	0.098081	0.014383	0.263941	1.36415	0	0.003867	0.016131	0	0.015278	0.285359	0.128482	0.532504	0	0.107811	0
chr1	46807544	46892852	Slc39a10	ENSMUSG00000025986	-	47.448	40.0779	46.9776	60.5156	18.2836	30.4739	20.725	27.768	10.241	25.8644	14.5908	15.2243	29.3489	17.7962	16.2152	16.4106	57.7723	54.0811	55.3501	55.0422	55.5165	74.0699	45.1705	65.1235	63.1965	70.2733	66.1404	55.6115	39.879	73.8567	49.3981	55.0272	16.3932	5.58714	19.5282	32.4666	11.9251	18.5949	56.0667	35.5798	37.5536	28.2808	17.3084	38.1678
chr1	50900647	51187270	Tmeff2	ENSMUSG00000026109	+	0.183715	0.675664	0.54011	0.60777	0.150939	0.188189	0	0.033808	0.126682	0.112913	0.06543	0.111373	0	0	0	0	1.97025	1.26525	0	0.188651	0	3.61386	0	0	0	0.239039	0	0.122095	0	0.712458	0	1.3541	0	0	0	0.237193	0	0	0	0	0	0	0	0
chr1	51289126	51302960	Cavin2	ENSMUSG00000045954	+	0	0.042461	0.071386	0	0.027731	0	0.066102	0.015156	0	0.234487	0.024287	0.133092	0.256005	0.219812	0.438437	0.084337	1.03708	0.127237	0.723971	0	0.704598	0	1.37328	1.20137	0	1.77401	0.457903	0	0	2.65782	0.946991	0	0	0	0.382616	34.2711	12.8868	3.33913	12.4731	8.16443	0	3.20635	0	0.631825
chr1	51465862	51478425	Nabp1	ENSMUSG00000026107	-	25.8927	17.7593	17.3766	27.1372	36.8495	35.4553	49.9277	40.9316	74.8404	76.4658	60.7844	68.1212	69.084	42.1845	49.7966	56.3636	19.7204	17.4631	13.7389	20.4695	11.505	17.0012	21.7752	3.94427	15.3373	20.1788	18.7688	13.158	21.54	18.0366	9.70456	6.78702	9.88166	12.6644	30.1411	16.4414	9.03872	1.29631	9.67638	58.9572	23.581	12.5492	12.9049	20.5418
chr1	51749765	51916071	Myo1b	ENSMUSG00000018417	-	20.1635	22.5226	23.9664	31.3739	80.8379	67.4968	46.4906	56.0283	24.9783	14.2283	10.4833	11.7198	2.08824	2.15978	2.83479	2.49086	43.5529	39.4289	55.269	48.1326	59.5387	59.8317	57.9711	44.683	30.8937	50.5141	50.9582	52.8686	47.4986	40.3482	44.249	67.9959	9.34666	25.103	21.4709	39.4324	18.2268	16.6231	37.9712	30.5074	39.2719	47.781	9.47829	36.5762
chr1	51987148	52107189	Stat4	ENSMUSG00000062939	+	1.66497	1.46254	1.76334	2.28274	0	0.735565	0.113509	0	0.081188	0.499924	0.035249	0.038381	0	0	0	0	0.008032	0.813022	0	2.70611	5.3411	0	0	0	0	0.693469	0	0	0	0	0	0	0	0.279168	0.430677	0	3.21929	0	0	0	0	0	0	0
chr1	52119440	52161865	Stat1	ENSMUSG00000026104	+	2.6576	5.22371	4.11606	3.07457	8.30922	22.7954	17.7006	14.0753	46.8606	36.9121	35.6934	26.9736	12.312	12.5	22.0762	13.2225	11.5307	3.14775	7.75711	4.50466	0.316406	6.46065	7.29994	6.99622	1.22213	8.89865	3.29414	9.87235	0.774458	4.29877	1.42579	14.0204	8.57987	3.97131	0	0.070537	2.58981	20.774	3.44024	6.3294	2.15313	6.29537	0.932861	3.57947
chr1	52163448	52233232	Gls	ENSMUSG00000026103	-	45.1455	31.0281	28.6082	56.0258	12.6234	15.465	16.4938	27.1306	28.5427	33.931	18.5105	21.1727	7.82133	3.55735	3.72533	4.8512	24.3016	14.461	14.9094	20.8946	21.9846	21.2069	15.1598	27.5813	23.8475	16.9332	25.0799	29.9664	17.8158	19.6751	14.2295	29.9736	17.2346	16.9642	34.7791	41.8344	32.3615	32.7974	35.8453	16.514	27.715	46.9554	32.6018	19.2127
chr1	52457294	52500679	Nab1	ENSMUSG00000002881	-	3.04243	3.00109	3.24486	5.91765	2.90429	3.06894	2.678	3.55648	0.619398	0.868535	0.55454	0.602988	3.10473	2.33789	3.16781	2.07447	5.56419	8.65379	2.69757	6.74345	5.09478	6.27414	9.24613	7.2287	5.2071	3.61978	7.70746	7.27655	6.83723	10.1622	11.2075	11.5772	1.60892	0	0.129087	6.71449	3.30119	0.116495	2.62178	7.50729	13.591	6.45987	5.0449	4.82719
chr1	52630703	52651919	Nemp2	ENSMUSG00000043015	+	7.52075	7.42974	7.29061	9.5494	6.44371	5.18411	4.79451	5.74459	3.49874	8.00668	4.00893	4.19369	4.99684	3.35691	3.93646	3.81622	12.2651	3.31052	10.1839	8.89875	10.0075	12.3427	9.88668	9.07478	6.08897	2.5504	6.36521	17.9956	19.404	14.7337	9.06183	12.199	0.996643	7.0723	7.74721	8.59096	12.3221	7.72001	20.0505	8.16736	19.8701	13.2046	9.38862	6.12326
chr1	52656286	52727462	Mfsd6	ENSMUSG00000041439	-	0.517289	0.539212	0.557514	0.530439	0.53978	1.56448	0.80094	0.495844	0.589251	1.23839	0.5291	0.573724	0.466801	1.02025	0.693644	0.514985	1.11525	1.87283	1.25535	0.097393	4.30293	3.2558	7.94044	8.59128	1.20733	1.88878	2.98821	1.61501	4.1584	5.78467	5.56358	1.35133	1.11383	0	4.54571	2.33602	2.27793	0.1116	0.595085	3.00841	4.78443	2.05536	3.3435	1.33283
chr1	52785427	52817688	Inpp1	ENSMUSG00000026102	-	3.38609	2.7683	2.86081	3.81787	0.790452	0.566244	0.976842	0.565482	0.853795	3.11159	1.1154	2.41393	2.21968	3.35209	2.69721	3.00155	4.56126	5.9708	3.28526	1.57868	3.24639	2.45074	3.20916	5.46532	8.6713	4.01338	4.49221	8.59042	5.69357	3.94001	2.66761	4.21993	0.151506	0	2.1396	2.01712	0.033002	0.016484	1.06945	1.51731	3.26193	6.22977	2.9729	2.28254
chr1	52844929	52920986	Hibch	ENSMUSG00000041426	+	17.7773	12.6422	11.7683	16.091	11.0307	16.7208	15.6543	9.67975	14.3544	19.6528	10.6406	12.8823	14.2737	15.2654	12.9559	12.7676	9.57203	12.5242	3.91877	12.4846	11.431	20.609	11.1863	9.69508	5.92972	1.33276	13.1564	6.28922	12.9516	17.7215	18.7026	12.8424	5.79289	2.52049	0.580965	15.6175	5.09338	3.48004	12.9959	13.8052	7.54824	26.0614	16.506	0
chr1	52922324	53020179	1700019D03Rik	ENSMUSG00000043629	-	26.1982	21.6953	24.9717	43.3926	17.8212	18.104	49.8607	35.6071	35.6146	13.2814	24.5702	33.797	34.6929	26.733	30.7231	29.2313	2.34474	4.26795	5.11811	4.49106	18.5916	11.0473	11.2302	10.2715	2.4367	4.39434	4.94884	3.22091	13.5277	17.9904	7.22492	12.5842	2.84728	8.09715	8.19359	5.35052	5.27369	6.76424	8.74907	17.1055	9.01074	5.28735	4.97212	3.16873
chr1	53061640	53068079	Mstn	ENSMUSG00000026100	+	0	0	0	0	0	0.01914	0	0	0	0	0	0.059733	0	0	0	0	0.045401	0.17754	0	0	0	0	0	0	0	0	0	1.0131	0	0	0	0.189848	0	0	0	0	0	0	0	0	0	0	0	0
chr1	53158577	53187636	1700019A02Rik	ENSMUSG00000060715	-	0.446265	0.433451	0.227449	0.848565	0	0	0.443872	0.473687	0.424925	0.465573	0.512601	0.361657	0	0	0	0	0.330698	0.356358	0	0	3.352	0.453623	0	0	0.669459	0	0.283068	0	0	0	0.941397	0	0	0	0	0	0	0	0	0	0	0	0	0
chr1	53189187	53297018	Pms1	ENSMUSG00000026098	-	32.3977	27.3333	32.183	35.5312	22.0656	16.9535	20.7006	18.0887	17.1952	18.053	14.0494	14.2382	11.4679	6.88734	7.14065	6.90204	24.1958	33.9084	28.6377	22.3153	15.8996	19.4203	10.1864	10.5241	18.3121	21.9242	19.3902	21.6572	16.358	21.2061	10.0393	17.9923	16.1746	1.01093	17.5578	6.50722	14.5105	0.875635	12.3333	16.7024	11.0988	22.4651	5.95573	17.8709
chr1	53297095	53310309	Ormdl1	ENSMUSG00000026097	+	34.1194	26.2764	28.687	47.0997	73.827	65.8172	67.8684	60.4135	66.4644	60.4387	49.3427	49.3679	101.209	84.1183	60.9529	61.2359	65.8335	60.6546	62.6272	72.3737	68.5024	99.6876	91.7631	54.088	84.4594	75.4374	72.7001	90.1177	90.3662	64.1386	84.8363	88.091	60.0831	25.72	61.9362	61.0532	58.3173	39.2715	50.8066	26.3934	55.1331	42.5909	54.2329	55.6731
chr1	53313624	53326343	Osgepl1	ENSMUSG00000026096	+	30.2769	33.4318	38.053	54.0311	44.498	34.3327	36.8716	34.8915	31.7928	31.467	30.371	29.582	18.0639	15.7749	14.5454	17.5306	70.1144	36.1572	45.9081	59.5958	63.9876	46.2584	40.5006	24.5442	34.4965	58.6541	59.2198	39.565	43.7301	34.4898	22.796	59.9978	36.6295	8.91343	14.9306	19.8411	55.237	38.8222	24.6944	49.8366	27.9128	40.6974	19.5678	34.1857
chr1	53344617	53352752	Asnsd1	ENSMUSG00000026095	-	71.0692	68.8349	68.5532	100.379	66.243	51.6936	56.4229	54.0478	42.7228	54.7542	42.5102	47.7623	39.8624	40.5762	33.1824	42.4437	78.7235	72.0957	57.1631	67.9812	73.5163	66.1425	78.4358	77.5809	62.4957	82.3062	63.2634	58.6442	77.5609	62.7769	51.0674	61.5371	48.8645	19.5265	46.1604	29.6298	27.2501	50.5434	38.6721	18.1668	29.5818	32.301	23.3342	23.2708
chr1	53348479	53352619	Asdurf	ENSMUSG00000117809	-	0.103932	0.160105	0.133052	0.13225	0.090799	0.152993	0.124398	0.16951	0.137785	0.174214	0.817148	0.156843	0.406106	0.158314	0.189735	0.17313	0.07441	0.186175	3.60693	0.191393	0.138093	0.191048	0.271888	0.18576	2.03622	0.193187	0.254198	0.709567	0.169447	0.178999	0.311654	10.0022	0.122325	0.251257	0.47725	2.32836	1.8681	0.112866	0.404233	3.21166	13.6733	0.108228	0.423712	0.57705
chr1	53397006	53706784	Dnah7a	ENSMUSG00000096141	-	2.17768	2.6844	1.58112	3.71426	0.060403	0.115869	0.043777	0.182758	0.033946	0.299695	0.036861	0.073124	0.025011	0.007261	0	0	4.41147	5.8505	1.60581	2.95669	8.73599	1.18398	6.50267	2.16913	0.015118	1.76896	1.63378	0.201155	0.427536	0	3.43325	0.156093	0.005015	0	15.5952	0	0.081688	0.015346	0.043402	0.017528	0	0.008795	0.301308	0
chr1	53755506	53785224	Stk17b	ENSMUSG00000026094	-	23.3788	11.9785	12.9241	21.2831	25.1275	14.4785	15.9983	16.0458	16.0896	8.80078	10.0622	8.48194	12.0516	8.0126	6.56282	8.01992	5.97067	3.93631	2.22413	4.68592	9.96481	4.99832	4.7105	5.0184	2.71617	5.08999	4.221	1.80035	10.1513	10.5251	14.271	13.2865	1.27472	1.32964	11.9064	8.15713	6.44091	0.878904	9.29339	1.11753	0	2.87144	2.5664	1.70429
chr1	53806876	54195168	Hecw2	ENSMUSG00000042807	-	1.15899	0.656349	1.04592	1.27321	0.679845	0.203823	0.117594	0.420437	0.042043	0.044361	0.080058	0.149051	0	0	0	0	3.32533	1.17574	1.82748	2.75876	4.19815	4.05649	2.14064	6.70894	0.244016	0.389089	0.556309	0.796863	1.9356	0.946902	3.53617	6.93343	0.936358	1.68141	0	0.121798	0	0	0	0	0.432727	0	0	0
chr1	54250683	54368727	Ccdc150	ENSMUSG00000025983	+	0.287906	0.406881	0.518664	1.81461	0.87779	1.24135	0.771161	1.157	0.777646	2.51541	1.46828	0.738536	0	0.158143	0.281139	0.225756	0.986176	0.859243	1.35489	2.62568	3.21759	0.514708	4.14607	1.81647	0	3.06744	0.118529	1.64469	0.933708	2.46289	0.903042	7.26617	0.501422	2.02101	0	0	0	0	0	0	4.92608	0	0	0.730794
chr1	54396004	54438971	Gtf3c3	ENSMUSG00000041303	-	31.0905	23.8664	26.1898	33.5015	26.4734	25.5614	25.4064	27.3595	22.8487	25.2513	20.6881	23.6108	21.1496	15.2173	12.4967	13.7481	42.4801	30.3442	30.8133	26.2672	31.5023	33.6043	23.6351	23.6445	49.469	32.7134	27.7011	31.5655	39.2872	48.0351	31.0365	40.0844	9.48132	14.8963	17.3568	25.5359	18.6793	33.6222	26.0725	33.2095	28.9167	16.9022	24.6804	25.0733
chr1	54443404	54456763	Gm34066	ENSMUSG00000109809	-	0.038658	0.055905	0	0	0	0	0	0.430855	0	0	0	0.050694	0	0	0	0	0	0	0	0	0	0	0	0	0	0	0	0	0	0	0	0	0	0	0	0	0	0	0	0	0	0	0	0
chr1	54472994	54557684	Pgap1	ENSMUSG00000073678	-	9.89029	9.47412	11.0926	13.5338	42.5661	44.186	51.4536	46.2656	46.2537	48.7273	32.4129	37.1971	9.43029	10.1907	8.03022	8.91914	7.94375	7.11293	5.67252	12.0344	17.8955	26.5556	16.2751	13.0161	8.54857	8.95191	8.17715	11.7123	15.3266	18.0421	27.9901	18.9482	10.8317	3.34978	10.5999	12.0016	14.0883	15.8942	26.7653	11.9107	19.4899	11.7264	10.1871	16.6996
chr1	54645340	54926387	Ankrd44	ENSMUSG00000052331	-	1.44891	2.40309	2.10536	3.93841	1.30414	2.81799	1.28504	1.85846	2.16089	2.12484	0.934433	0.8244	0	0.457353	2.35298	1.06639	6.90902	5.19289	2.38765	4.24932	9.91035	12.5269	3.96628	9.24373	1.61432	4.40842	0.841727	0.663701	6.41393	4.22975	6.72504	7.81923	6.02631	0	5.15615	20.0278	8.76713	16.2885	16.1206	9.35006	10.0243	1.87087	9.19805	24.7092
chr1	54985169	55027481	Sf3b1	ENSMUSG00000025982	-	228.993	219.59	248.091	275.918	223.623	199.112	199.721	202.397	191.466	187.458	143.442	173.018	125.81	116.92	116.885	114.88	259.871	242.067	239.123	254.111	247.85	270.948	276.763	276.278	255.187	277.545	273.2	239.901	298.125	230.382	243.618	268.029	177.04	173.919	209.141	238.205	200.154	201.441	283.054	208.659	254.626	206.228	133.916	179.388
chr1	55052770	55072702	Coq10b	ENSMUSG00000025981	+	21.5564	17.3805	19.1759	25.3052	77.2719	67.2308	60.4869	61.3606	59.6232	53.5162	44.3556	54.3013	61.0313	42.8424	31.0486	46.0358	16.3419	12.1669	11.0537	21.1213	25.5261	15.6619	25.2723	29.6237	13.7497	13.5373	9.64216	7.38792	16.4023	16.6319	24.4481	21.8823	3.81028	27.8137	16.1141	14.0901	4.09502	15.6697	22.409	12.5059	19.9331	28.6012	7.76397	12.3476
chr1	55077835	55088243	Hspd1	ENSMUSG00000025980	-	1395.65	1279.26	1391.36	1502.41	998.611	1061.37	1181.38	1106.52	1261.23	1164.22	1510.87	1388	1103.68	1025.98	927.505	952.116	686.053	697.649	701.112	671.594	420.904	425.297	326.704	397.921	592.671	631.241	676.53	688.175	405.771	387.702	326.96	357.153	524.564	409.425	453.294	656.269	562.023	583.278	602.18	413.367	593.21	710.336	597.277	668.967
chr1	55088132	55091307	Hspe1	ENSMUSG00000073676	+	2392.45	2526.25	2457.32	2957.97	2150.19	2247.14	2023.05	2489.91	2405.34	2248.19	2304.45	2628.47	1897.18	1649.38	1517.24	1553.58	1195.08	1468.5	1237.25	1174.63	881.938	727.651	873.69	706.852	1237.09	1191.19	1181.33	1178.63	638.169	736.865	645.707	671.512	1314.72	1258.63	1013.79	1666.46	1475.81	1680	1300.05	1185.69	1231.84	1356.08	1699.92	1511.63
chr1	55131231	55154899	Mob4	ENSMUSG00000025979	+	88.7139	70.8568	87.4573	110.867	135.115	96.3585	105.1	120.757	72.3886	67.1503	88.9426	86.4111	75.8314	56.1837	62.5103	55.4745	93.1017	98.3423	92.8233	76.3851	85.476	87.5347	54.7838	90.3785	78.7639	101.049	74.2111	74.4359	79.5464	83.4488	84.7081	67.2142	29.1061	55.4314	43.1491	61.1166	47.2123	76.5416	127.488	67.6929	113.044	87.2042	44.7443	78.7218
chr1	55170159	55226782	Rftn2	ENSMUSG00000025978	-	0.220468	0.229529	0.07835	0.187847	0.347089	0.366965	0.212463	0.418086	0.959734	0.709536	0.205372	0.078453	0	0	0	0	2.16133	1.7271	1.52273	0.832759	0.097126	0	0.569205	0	0.012935	0.115124	0.170322	0	0	0	0	0	0	0	0	0.035208	3.26212	0	0.460504	0.26814	0	0	0	0.160559
chr1	55237177	55248470	Mars2	ENSMUSG00000046994	+	2.17681	1.62506	1.69805	1.51198	2.75953	2.7742	4.43049	3.36438	4.8294	4.61187	3.86259	3.87185	3.04502	1.56698	2.43913	3.29749	1.90643	2.29214	0.60724	2.40319	2.31011	0.80412	0.521408	0.641709	0.267492	0.352643	1.60427	0.290384	0.508397	0.090392	0.040607	0.118399	1.61124	0.181462	4.25221	0.448749	1.83367	0.637956	0.218009	0.005533	2.54314	0.685552	2.56896	0.456426
chr1	55248658	55363469	Boll	ENSMUSG00000025977	-	4.23128	2.64306	1.71356	1.08086	0.501791	0.072686	0.592985	0.303569	0.940689	0	0.766797	0.421159	0.178216	0.061322	0.004526	0.072948	0	0	1.50283	0.755318	0	0	0	0	0	0	1.74047	0	0	0	0	0	0	0	0	0	0	0	0.758792	0	0	0	0	0
chr1	55405921	55754285	Plcl1	ENSMUSG00000038349	+	0	0	0.00574	0.017569	0.033956	0.160279	0	0.016312	0	0.090236	0	0.006201	0	0	0	0	0.004373	0.14602	0.146761	0.226234	0.468982	0.103168	0.079258	0.131431	0	0.587519	0	0.023876	0	0.569848	0	0	0	0	0	1.27742	0.502806	2.74967	0	0	0	0	0	0
chr1	56636044	56637435	Hsfy2	ENSMUSG00000045336	-	0	0.040209	0	0.08543	0	0.037194	0.257765	0.081813	0	0.451355	0.023855	0.354089	0	0	0	0	0	0	0	0	0	0	0	0	0	0	0	0	0	0	0	0	1.43784	0	0	0	0	0	0	0	0	0	0	0
chr1	56793981	56978650	Satb2	ENSMUSG00000038331	-	0.498893	0.495138	0.46004	0.527774	2.7914	2.37511	2.00274	2.05508	1.29523	6.90094	1.89579	3.42978	0.373728	0.548456	0.960018	0.251625	5.46826	5.45524	6.50446	9.13017	11.344	7.34145	15.5721	13.5307	6.19182	8.80913	7.50777	6.30056	20.5423	11.2415	10.7692	13.2411	34.0677	36.2547	48.1477	0.751372	0.408099	3.04119	27.9054	15.4953	48.8083	0.144106	0	0.528894
chr1	57377620	57385423	1700066M21Rik	ENSMUSG00000038323	+	3.16732	2.41408	3.16374	5.5482	6.99358	4.83531	9.61693	8.01888	6.94582	6.14921	7.63381	6.3099	9.45222	7.1085	6.56449	5.23894	0	2.68457	1.91855	3.33436	2.78467	1.88773	3.39781	1.25195	2.40643	3.15603	4.22852	3.30367	6.36703	4.02516	6.9803	4.50245	5.10278	0	4.18537	3.97207	2.16349	4.43402	2.00588	10.1671	18.0969	2.66354	6.06456	2.01088
chr1	57388237	57407101	Tyw5	ENSMUSG00000048495	-	72.8578	48.7016	54.5215	88.6062	79.5504	64.7914	67.0549	60.6912	65.9633	53.1821	45.3376	51.9065	46.1333	36.8788	24.3867	28.0854	42.1863	56.5368	32.8422	52.2028	43.8816	65.4105	39.8565	29.9361	60.0403	64.3938	62.8662	51.6217	46.7825	67.858	52.6932	39.9085	67.6113	31.4775	53.0058	87.631	41.2029	23.2614	40.2377	87.3765	147.288	67.2509	68.5796	33.4783
chr1	57406328	57417953	Maip1	ENSMUSG00000025971	+	19.4534	16.6275	17.3087	15.0626	19.9068	21.9244	25.0422	23.4054	24.7915	23.5695	26.7305	24.5123	26.8131	26.996	26.1708	25.2189	27.6923	27.6773	11.5062	23.3719	25.5783	24.8088	23.5732	18.8097	25.4457	16.8341	26.7091	27.6647	20.1331	18.9544	26.0368	22.4369	13.1537	16.3254	34.383	30.8447	9.86893	13.3341	57.3893	57.6879	38.0103	28.7377	37.5532	50.9794
chr1	57774162	57948394	Spats2l	ENSMUSG00000038305	+	3.51284	6.27191	5.14622	6.68823	10.1817	11.8506	13.0571	7.85233	3.52717	6.10198	6.19652	4.22215	7.85346	9.61973	13.6532	16.661	3.56311	3.99607	11.3508	4.37163	11.3922	14.0048	9.13744	8.85965	7.08765	15.6104	6.72032	6.60314	20.3958	13.4605	9.42465	9.3797	9.1724	1.30154	4.04537	19.6558	25.0063	10.8407	28.8967	5.3679	14.4283	5.27622	38.3177	39.3943
chr1	57955101	58018956	Kctd18	ENSMUSG00000054770	-	11.304	9.00577	9.38059	11.9896	9.31623	9.1397	7.86635	8.74455	12.899	9.24386	6.13116	5.78483	2.74834	2.6997	6.06777	2.78321	10.7414	6.95282	12.3816	6.08809	9.48865	6.93392	11.4091	11.8445	13.7092	8.57235	3.85431	20.5104	4.08335	17.2657	16.3012	22.4503	2.29263	0	15.6883	14.9939	1.75153	1.13034	13.7249	32.192	3.23161	16.2603	0	10.8976
chr1	57995971	58025899	Sgo2a	ENSMUSG00000026039	+	25.7835	21.3157	22.4639	36.2792	22.4195	17.0783	18.3746	18.3861	19.3651	16.4597	11.4674	13.6439	11.3907	7.16466	11.8522	8.37425	16.909	19.7685	19.7821	19.7629	22.8554	25.4228	18.0335	19.3256	15.9193	20.7403	19.4371	14.0438	14.7166	11.2535	9.02967	16.2176	8.49104	12.5212	10.0534	15.6666	25.2987	16.5323	12.344	9.23112	19.9963	10.2546	7.23595	4.87773
chr1	58029931	58106413	Aox1	ENSMUSG00000063558	+	0.129645	0.026529	0.043989	0.083512	0.120261	0.087267	0.020875	0.039207	0.034579	0	0.073864	0.102751	0	0	0	0	0.310617	0	0	0	0	0	0.929465	0	1.06207	0.094418	0.775432	0.186597	0	0	1.77611	1.73799	0	0	0	0.053171	0	0	0	0	0	0	0	0
chr1	58113130	58200698	Aox3	ENSMUSG00000064294	+	0.045388	0.191038	0.08281	0.056483	0.01805	0	0.091956	0.195625	0.075008	0.041428	0.045841	0.31049	0	0	0	0	0.045718	0	0	0	0	0	0	0	0	0	0	0	0	0	0	0	0	0	0	0	0	0	0.376818	0	0	0	0	0
chr1	58210397	58268597	Aox4	ENSMUSG00000038242	+	0.18209	0.381333	0.030599	0.12151	0.215807	0.113125	0.380816	0.387884	0.18419	1.40022	0.085882	0.214424	0.729583	0.161837	0.875487	0.331028	0	0.024478	0	0.089932	0	0	0	0.00906	0	0	0.002757	0	0	0	4.25741	0	0	0	0	0	0	0	0	0	0	1.26425	0	1.39539
chr1	58278326	58380259	Aox2	ENSMUSG00000079554	+	0	0	0.00763	0.014401	0.087257	0.044992	0.10661	0.153585	0.12721	0.121637	0.096705	0.06038	0.259402	0.128401	0	0.39027	0	0.349776	0	0	0	0.388972	0	0	0	0	0	0	0	1.65581	0.045563	0	0.22967	0	0	0	0.246343	0	0	0	0	0	0	0
chr1	58392898	58407353	Bzw1	ENSMUSG00000051223	+	315.265	253.208	238.063	363.176	531.118	280.272	341.381	338.061	239.896	202.859	229.696	258.199	330.296	286.299	267.838	256.008	255.81	329.901	327.085	287.08	251.584	255.42	200.669	270.042	314.119	263.875	275.086	304.477	225.546	233.101	185.904	270.316	253.855	151.058	270.864	347.215	302.242	231.565	193.996	289.684	304.08	246.581	221.665	235.638
chr1	58410189	58424066	Clk1	ENSMUSG00000026034	-	173.128	159.616	168.257	387.702	413.333	261.755	255.154	267.888	314.178	250.903	167.889	172.76	131.849	95.4678	71.5039	69.8145	218.776	209.412	218.061	261.04	359.711	294.513	341.319	330.188	329.919	294.535	286.739	337.386	389.751	338.319	359.025	350.52	156.922	152.726	152.677	237.923	168.27	166.212	280.266	216.891	264.584	332.119	106.126	248.661
chr1	58430994	58445486	Ppil3	ENSMUSG00000026035	-	83.1667	66.762	66.646	101.245	74.3748	56.755	65.8471	56.2482	70.4379	61.5333	62.1182	60.1787	54.6069	27.643	32.5412	31.003	87.8799	80.2837	47.5452	65.259	43.9414	52.2594	45.1499	39.5594	51.5826	72.0559	74.3185	46.0598	43.4218	49.6004	57.2598	44.1357	64.0432	84.265	56.9504	49.3764	114.385	23.5534	47.2053	78.9343	86.3188	65.9612	62.3525	80.0447
chr1	58445151	58481816	Nif3l1	ENSMUSG00000026036	+	43.9718	37.2265	34.7633	39.5317	24.1391	18.5109	19.1731	16.4826	19.9577	20.3766	16.6877	15.5165	14.5744	13.0042	13.9452	16.711	22.6608	29.2719	52.8547	32.923	21.6219	24.2638	21.0318	30.0057	29.3894	24.6608	36.3649	35.5743	23.2594	14.3516	27.1255	15.873	49.8165	57.7138	19.9747	24.2807	40.4346	51.2987	39.295	25.6708	22.8456	47.5916	46.9834	69.8384
chr1	58462771	58505109	Orc2	ENSMUSG00000026037	-	64.1191	50.5872	50.5504	73.6554	53.3374	37.6869	42.941	35.2294	36.7672	33.0563	28.6513	31.352	14.4915	13.0312	13.7495	9.6393	30.0691	33.9948	33.5047	49.3285	22.011	22.0555	19.7167	14.9642	22.5062	31.2754	24.2876	31.1693	20.828	18.8343	18.5177	21.8193	14.9723	17.6924	21.7288	17.8945	15.4439	22.9752	15.9892	14.0572	36.7103	13.4294	23.4943	9.84736
chr1	58522806	58586323	Fam126b	ENSMUSG00000038174	-	6.89966	5.31848	6.0413	10.1489	20.79	16.8402	22.0315	23.8829	21.5336	18.6032	14.2097	16.797	12.8236	9.28645	9.01283	6.19882	7.47331	7.12821	5.50959	3.69416	6.26886	3.78481	4.37842	4.78017	5.70644	6.93632	6.91233	6.20224	7.45587	6.95258	5.90766	6.92384	2.03178	2.93558	7.52266	7.25417	4.56537	1.88975	11.2885	1.08828	9.96858	1.43575	1.03005	4.43486
chr1	58586384	58595964	Ndufb3	ENSMUSG00000026032	+	210.211	230.222	228.816	319.724	387.983	307.091	315.926	317.439	366.014	319.972	343.974	336.03	364.185	293.594	281.639	299.983	270.012	285.35	247.817	286.759	304.449	233.469	236.206	218.01	311.656	249.755	294.849	256.081	230.165	261.779	264.834	287.755	253.924	380.801	314.897	291.726	244.531	342.566	287.645	351.394	328.841	247.773	426.197	237.178
chr1	58646903	58695989	Flacc1	ENSMUSG00000047528	-	8.19692	6.69707	6.14282	5.90831	7.9005	6.97484	6.11275	5.98242	4.39352	5.04246	5.07722	4.87837	5.79919	6.80426	4.04138	4.51598	6.77863	6.50708	5.92853	6.24447	3.90889	4.96764	5.9012	4.84604	5.45634	6.04181	6.0545	6.31616	6.90439	4.48753	2.97693	5.10212	2.93688	3.48586	3.67098	6.0347	5.71	5.86565	4.9372	5.15288	5.11245	4.3479	3.26054	4.93314
chr1	58711508	58758884	Cflar	ENSMUSG00000026031	+	10.9545	12.3883	13.675	16.787	22.6588	22.7837	28.9603	18.6331	18.177	21.6392	18.1305	17.2511	20.3235	21.165	20.0228	14.8578	21.4496	15.6966	15.0601	8.92298	18.3117	22.2871	25.3788	19.2461	34.3289	14.9787	19.3004	19.0504	24.0129	24.8318	16.0718	27.7807	29.1088	77.9255	43.8708	22.297	16.909	3.96021	19.331	35.6281	29.3875	19.4636	21.7379	7.79756
chr1	58795374	58847503	Casp8	ENSMUSG00000026029	+	2.27825	2.67351	4.02511	5.60415	21.4706	19.8103	25.1486	19.2199	16.5934	13.219	11.1931	10.7662	13.2158	15.9248	12.4291	10.8044	9.43445	17.9787	18.2306	15.8323	37.1879	42.9217	35.3186	49.4245	12.2871	15.3889	17.8754	18.0072	22.3012	34.3077	36.2151	38.3499	20.5005	12.2916	30.8163	32.9488	6.10917	38.9635	29.2236	23.5788	50.6368	19.3027	29.5106	29.0234
chr1	58900449	58973430	Trak2	ENSMUSG00000026028	-	8.07896	8.14633	9.08615	9.57654	18.7125	27.6929	33.4457	25.3954	38.3296	26.361	27.4076	29.2475	21.2373	21.1587	16.8021	17.7516	6.95432	4.66231	3.4351	4.32272	8.04388	4.72096	1.59652	4.88307	4.01473	6.4667	6.28355	4.51152	7.39958	8.0791	5.70287	4.87428	9.76334	0.670384	2.21956	10.6941	5.49433	2.99106	10.8279	14.2555	0.423589	6.81076	10.4852	9.70256
chr1	58973522	58995715	Stradb	ENSMUSG00000026027	+	2.53207	4.68681	4.95036	5.24056	9.5357	11.8441	17.0644	12.8294	9.09339	9.99129	15.3442	12.8024	18.141	16.3527	25.8183	15.9366	11.6764	6.58543	15.2752	9.32115	12.9418	25.6251	20.1741	11.7112	7.4781	11.4073	12.2011	12.6825	23.312	6.77337	17.0727	14.4724	6.75122	23.4973	12.6202	23.0865	0	11.1559	5.69841	15.4691	7.34269	11.1688	6.54186	14.0345
chr1	58997116	59094900	C2cd6	ENSMUSG00000072295	-	0	0.013533	0.04955	0.033824	0	0.028451	0.012151	0.039948	0.050973	0.206807	0.033036	0.097597	0	0	0	0	0	0	0	0	0	0	0	0	0	0	0	0	0	0	0	0	0	0.155811	0	0	0	0	0	0	0	0	0	0
chr1	59100590	59120408	Tmem237	ENSMUSG00000038079	-	35.0612	38.9756	42.3652	38.5206	11.7441	14.6285	13.5456	13.5588	9.28661	12.1546	12.2973	10.4935	11.2609	13.5436	7.38401	8.74089	49.3915	54.2345	65.3777	61.0594	54.5059	64.4882	46.7212	60.1991	72.1711	69.4258	59.0822	50.9035	46.8223	54.2915	44.9678	48.8289	66.5112	31.1165	35.9709	49.2288	28.9495	31.0936	13.3551	67.8634	74.1897	35.2523	12.0317	34.0993
chr1	59120935	59163389	Mpp4	ENSMUSG00000079550	-	1.44813	2.38764	1.47074	1.95815	1.53431	0.876978	1.26969	1.51306	0.65495	0.774553	0.377415	0.313977	0.21387	0.288147	0.158821	0.028163	1.26365	1.50876	0.020994	0.736691	0.569093	2.51205	0.037687	0.007069	0	0	0	0	2.01708	0	0	0.669215	0.666757	0	0	0	0	0	1.76658	0	0	0	0.860054	0.273977
chr1	59162926	59237231	Als2	ENSMUSG00000026024	-	13.418	11.1702	11.6631	11.559	15.9862	16.9028	19.7227	23.2532	22.0056	25.2183	18.2817	21.5013	9.1087	12.6666	12.6242	9.98712	6.03402	6.04128	10.95	7.68515	12.4772	10.9103	14.6488	12.3948	13.3525	14.9147	12.4798	7.40547	22.1789	18.3597	8.67899	9.54608	13.7535	16.2251	15.6071	1.06551	14.6037	2.29065	12.6421	0.00629	2.59029	9.55294	12.1919	7.01781
chr1	59256906	59352993	Cdk15	ENSMUSG00000026023	+	0.192414	0	0.23086	0.46804	0.162898	0.009404	0	0.081582	0	0.145953	0.061596	0.045536	0	0	0	0	2.80578	0	0.615086	0	1.47755	0	0	0	0	0	0	0	0	0.063226	0	0	0	0	0	0	0	0	0	0	0	0	0	0
chr1	59482424	59486955	Fzd7	ENSMUSG00000041075	+	33.4876	30.2287	32.3277	41.0053	17.3195	7.42444	6.19303	11.254	7.8303	8.39374	7.17309	6.68666	4.6093	4.26807	4.38469	5.11508	16.6915	8.68908	12.844	13.2549	12.6301	13.1207	10.726	19.8867	7.57736	12.0428	24.2502	8.24362	19.0142	17.8114	16.8905	25.3991	3.88556	0	2.02776	3.40252	5.25742	7.89527	13.5733	2.30105	3.82375	8.74233	6.26024	14.3539
chr1	59516264	59636417	Gm973	ENSMUSG00000047361	+	0.399821	0.327671	0.729791	0.675793	0.731539	0.082086	0.195344	0.545611	0.191629	1.69588	0.092557	0.416824	0	0	0	0.242277	1.63501	6.27177	1.85553	2.55804	0	0	0.267661	0.157158	1.06917	1.73518	1.26555	3.86666	2.26738	3.15377	1.04615	2.47294	0	0	0	1.64239	0	0	0	0	0.325313	0	0.969623	0.572413
chr1	59586558	59670834	Sumo1	ENSMUSG00000026021	-	594.732	493.224	507.03	845.969	609.147	385.227	347.297	373.793	334.164	294.113	291.87	319.109	339.707	301.473	273.887	263.523	771.136	678.875	748.42	761.023	601.83	587.198	516.77	553.562	769.91	657.16	665.059	773.87	530.191	520.49	561.61	583.413	478.334	425.159	592.928	697.682	511.538	492.911	649.431	761.645	862.523	598.61	499.427	533.673
chr1	59684971	59719044	Nop58	ENSMUSG00000026020	+	651.364	616.438	353.776	476.153	455.061	229.731	421.201	249.245	271.059	242.551	199.076	222.296	99.0682	126.211	84.6298	109.687	136.915	257.866	160.998	148.424	179.442	143.204	83.0017	77.6704	173.659	168.748	147.944	148.951	110.57	112.174	71.9295	102.824	92.2001	69.3897	152.948	140.489	104.94	116.655	178.41	157.441	252.383	168.688	160.779	152.683
chr1	59763400	59879014	Bmpr2	ENSMUSG00000067336	+	5.74515	4.87493	4.89389	9.06823	19.1888	13.4875	20.3907	18.0017	21.0729	15.7506	13.0733	15.4384	3.31977	2.01886	2.29607	2.03617	11.6175	7.19581	10.6036	7.97968	10.8104	8.20354	8.68075	8.97685	8.26707	10.4921	12.6725	16.6721	15.3628	11.4499	8.65927	13.7755	2.52692	1.2499	6.03683	9.86437	8.88462	7.96514	8.29886	10.3843	14.2384	8.91785	7.88823	4.03617
chr1	59913006	59985346	Fam117b	ENSMUSG00000041040	+	6.19032	5.84179	5.87888	10.1017	15.4816	13.5252	20.6806	18.2125	10.7699	8.12384	12.8101	17.7317	3.46617	3.47701	2.69453	2.83464	14.5475	7.05527	11.6106	9.89848	17.9313	9.7564	10.6091	17.155	7.25864	6.65323	12.0255	13.0732	9.74933	12.0085	9.47952	19.9695	4.29822	1.32758	6.68387	3.15892	9.11455	7.09955	18.4223	11.9703	15.8701	6.52146	2.67826	1.45582
chr1	59982490	60043184	Ica1l	ENSMUSG00000026018	-	0.851726	1.29599	0.34226	0.968068	1.43217	1.64383	1.19289	0.993177	1.70331	0.427534	0.631048	0.45902	0	0	1.18253	0	0	0	0.211657	0	0.590959	1.18867	0	0.082892	0	0.418139	1.08721	1.32612	1.21559	0	0.715134	5.23025	0	0	0	0	0.112201	0.776237	0.254317	1.11696	0	0	0	0.637633
chr1	60069785	60098645	Wdr12	ENSMUSG00000026019	-	117.736	82.2208	89.8817	99.6557	59.8293	61.5024	72.3561	58.1275	74.6356	69.1459	67.9637	68.0424	33.063	35.5525	38.5319	31.6433	35.1465	33.7239	39.6056	47.6262	26.0476	20.1218	26.3643	20.4554	52.1736	40.4523	52.7419	55.6898	25.9166	26.9793	18.3037	31.3311	22.6794	12.2618	34.0523	34.0302	40.2493	58.9929	64.939	45.7266	36.7267	56.2241	78.7055	17.5806
chr1	60098247	60153953	Carf	ENSMUSG00000026017	+	3.53436	3.91137	3.20407	4.39726	6.31895	6.80283	8.98988	9.01901	10.8239	10.6564	5.5054	7.51617	3.60602	2.89123	1.3926	1.55333	4.71511	2.90624	2.40054	8.33305	0.514825	7.75416	5.45437	3.39071	9.12746	3.43825	8.17195	0.995621	3.08924	2.07474	9.15385	8.14166	3.46735	0.569112	2.49146	10.4946	3.88862	3.18055	1.5782	12.9905	1.21502	4.62842	3.76406	1.91583
chr1	60180599	60338328	Nbeal1	ENSMUSG00000073664	+	15.5135	15.1125	13.8082	23.1786	43.3589	43.4018	44.7949	55.8919	38.7138	38.2604	26.3643	29.2192	19.0292	12.5155	12.9961	13.1844	17.1066	13.102	16.0494	18.9608	20.2656	28.1214	26.3002	22.6883	20.187	20.6634	23.4056	28.9048	17.1382	24.9858	21.1307	28.6873	5.87458	2.49666	3.6638	1.58581	7.83208	7.88361	7.2946	14.48	15.6392	11.1955	14.0609	6.55882
chr1	60343323	60388060	Cyp20a1	ENSMUSG00000049439	+	17.3775	14.3385	15.241	16.0537	20.8582	22.9004	21.4344	23.689	17.3379	22.5214	20.0643	19.7379	27.9622	29.667	29.9164	29.9343	19.2379	20.3185	14.6343	14.3175	26.9475	16.8238	17.722	25.7395	38.1025	29.5719	21.4186	18.5323	36.3649	15.7416	5.87853	31.0593	13.6527	102.28	12.7974	23.9251	9.17662	29.863	18.6928	31.9998	22.0223	20.7793	38.0715	19.0668
chr1	60409619	60481158	Abi2	ENSMUSG00000026782	+	37.8152	34.4237	39.783	46.3255	42.6219	50.4776	57.2944	59.9412	30.6518	23.3863	30.1404	37.9424	37.4671	27.3503	30.1017	29.6288	30.6491	24.6858	27.7244	24.4779	25.7621	19.5495	16.2448	17.2817	20.2324	20.9818	25.0804	21.615	19.313	17.6745	24.0237	27.0295	2.939	21.5873	8.26695	16.1651	18.3451	12.8308	20.0157	18.7201	24.2232	12.5267	17.9325	16.1997
chr1	60482292	60567104	Raph1	ENSMUSG00000026014	-	18.5728	17.4144	18.0272	23.5401	24.242	22.7851	24.6578	26.2246	20.7062	22.4973	17.6095	19.3295	16.9321	16.3045	18.1872	17.6219	12.9252	20.5782	11.9607	18.8951	18.8585	11.7447	12.5962	19.702	11.5377	13.5592	15.2571	15.8636	17.3559	6.77217	5.23089	14.7991	12.6751	13.8146	12.9831	12.4006	15.6951	7.26952	6.20257	2.23479	11.6828	12.0186	3.744	8.47179
chr1	60716800	60773359	Cd28	ENSMUSG00000026012	+	0.034537	0.040009	0.044713	0.008352	0	0.076825	0.171271	0.457898	0.174763	0.355516	0.097981	0.079361	0	0	0	0	0	0	0	0	0	0	0	0	0	0	0	0	0	0	0	0	0	0	0	0	0.087166	0	0	0	0	0	0	0
chr1	60887000	60915832	Ctla4	ENSMUSG00000026011	+	0	0	0.054201	0	0.052242	0	0	0	0	0	0.043953	0	0	0	0	0	0.48049	0	0	0	0	0	0	0	0	0	0	0	0	0	0	0	0	0	0	0	0	0	0	0	0	0	0	0
chr1	60977927	61000320	Icos	ENSMUSG00000026009	+	0.437893	0.027889	0.275461	0.380759	0.017844	0.015096	0.008093	0	0	0.543649	0.104598	0.019388	0	0	0	0	0	0	0	0	0	0.221848	0	0	0	1.52785	0.659633	0	0	0.380597	0	0	0	0	0	0	0	0	0	0	0	0	0	0
chr1	61638824	62642284	Pard3b	ENSMUSG00000052062	+	0.551448	0.532583	0.646574	0.715347	0.847193	0.845504	0.784719	0.998923	0.414797	0.280923	0.33114	0.308842	0.486334	0.398315	0.40883	0.372051	2.59832	1.96663	3.45479	4.25366	7.1463	10.1025	9.76272	16.1322	5.14435	3.88362	4.22633	2.63204	8.93793	5.17985	8.27492	12.9853	3.69989	0.761476	3.47789	3.22142	3.00752	5.13423	12.3587	6.17502	13.8376	8.55214	9.19833	7.81525
chr1	62703285	62818695	Nrp2	ENSMUSG00000025969	+	0.651845	0.834537	1.04247	1.8702	11.6069	6.13804	11.2759	10.9557	8.63415	6.43928	5.72748	6.24501	7.48519	10.579	7.66155	6.94602	14.7251	18.5579	14.9488	21.8249	37.941	56.5881	82.128	67.6885	5.99943	10.5539	9.64413	5.02514	29.4325	38.5938	71.2799	55.0145	4.94342	6.9188	1.69595	20.1303	24.7733	9.26798	7.31231	28.2104	17.2191	27.5564	11.9872	42.2427
chr1	62958418	63114667	Ino80d	ENSMUSG00000040865	-	13.4133	11.1799	13.151	13.9026	10.2127	11.9436	18.836	16.4015	17.3084	17.1352	11.1828	13.6678	7.95774	5.40967	5.63995	5.07056	4.50571	6.24231	4.135	6.34718	9.27793	6.08124	3.34434	8.90126	8.21083	13.9786	9.8438	10.265	11.8011	9.39258	8.24763	11.5281	2.27592	20.1042	2.66907	3.8241	5.08398	5.97865	5.0577	8.94983	11.6904	3.82045	6.32547	8.18891
chr1	63143596	63176833	Ndufs1	ENSMUSG00000025968	-	122.441	88.5406	94.3831	140.165	143.743	110.651	135.485	116.756	143.593	120.062	112.852	114.108	128.791	114.786	104.306	110.962	84.0432	73.4562	69.384	91.4366	70.8594	80.4702	52.248	107.627	67.1372	76.037	80.9721	74.431	83.3687	56.9429	68.1275	52.5091	88.4916	127.95	36.7422	55.765	99.6149	66.281	119.927	19.5172	64.2085	110.131	84.9486	62.6261
chr1	63176825	63180486	Eef1b2	ENSMUSG00000025967	+	2036.14	1443.6	1627.06	1942.61	1561.1	1261.9	1492.37	1290.7	1533.88	1441.54	1215.86	1529.66	690.585	600.909	590.083	484.87	946.088	953.833	714.023	814.637	878.285	544.286	710.896	547.907	712.254	920.779	760.625	947.664	695.943	556.453	738.835	865.519	598.798	614.984	649.209	950.581	867.876	575.82	804.424	588.79	742.4	503.193	825.489	532.88
chr1	63182691	63214543	Gpr1	ENSMUSG00000046856	-	2.36454	1.41059	0.884096	1.63982	0.778691	0.456491	1.12726	1.03412	0.857427	1.06578	0.514739	0.501756	0.183407	0.784807	0.319536	0.598252	0	0	0.237141	1.96735	0	0	1.75555	1.45349	0	1.38132	0	0	0	0	0	0	0	0	0	0	0	0	0	0	0	0	0	0
chr1	63273265	63314576	Zdbf2	ENSMUSG00000027520	+	12.1017	13.1173	11.3683	22.7458	1.53439	1.40717	0.949799	1.51855	0.811291	1.18971	0.920466	0.883849	0.200981	0.067487	0.235922	0.358938	7.8757	5.84896	6.9242	7.391	5.19507	6.52685	6.66463	6.87977	0.047467	0.341202	0	0.584631	0.172175	0.268745	1.02662	0.464056	3.38111	5.9468	1.25156	6.25067	5.05959	7.24297	0.633638	0.018951	2.28871	1.81314	0	0
chr1	63445891	63596276	Adam23	ENSMUSG00000025964	+	19.1306	17.0168	15.8741	20.6048	0.317156	0.185991	0.11738	0.675349	0.160505	0.541623	0.119321	0.690881	0	0.003618	0	0	2.85129	6.23627	3.69187	4.22696	1.25695	1.34178	1.25444	0	4.88897	2.70464	0.52399	0.63837	0.284064	0.884823	0	0.458381	0.008204	0.484744	0	2.26504	0.00452	0	0	0	0	0	0	0
chr1	63615968	63620819	Gm39653	ENSMUSG00000115378	+	0	0	0.182351	0.080014	0.112037	0	0.145879	0.08094	0	0.433667	0	0.164686	0	0	0	0	0	0	0	0	0	0	0	0	0	0	0	0	0	0	0	0	0	0	0	0	0	0	0	0	0	0	0	0
chr1	63622851	63686927	Dytn	ENSMUSG00000069085	-	0.011317	0	0.025382	0	0	0	0.066733	0	0	0.111234	0.021891	0.01297	0	0	0	0	0	0	0	0.114022	0	0	0	0	0	0	0.080441	0	0	0	0	0.041951	0	0	0	0	0	0	0	0	0	0	0	0
chr1	63698819	63730318	Mdh1b	ENSMUSG00000025963	-	0.628402	0.376422	0.558753	0.404014	0.096463	0.300433	0.49657	0.413226	0	0.207276	0.144143	0.145027	0	0.383052	0	0	0	0.971327	0	0	3.86868	0	0	0	1.3234	0	0	0.487089	0	0	0	0	0	0	0	0	0	0	0	0	0	0	1.27911	0
chr1	63730614	63754655	Fastkd2	ENSMUSG00000025962	+	47.2594	29.236	28.6378	50.0856	36.9475	39.0197	46.1378	33.8788	41.1029	37.239	30.0481	30.3227	35.5112	23.5876	28.7536	27.4891	25.8892	28.1593	21.281	27.019	29.809	18.2312	30.4851	30.917	21.2831	45.3426	20.5756	33.5218	23.8956	29.1138	36.755	34.7183	56.969	9.77345	12.6212	37.7876	30.4233	17.5159	34.831	30.4827	36.8098	40.6656	25.3515	49.5084
chr1	63754907	63769267	4933402D24Rik	ENSMUSG00000025961	-	0.173864	0.690762	0.391627	0.372923	0	0.10072	0.028826	0	0.4443	0.413869	0.454231	0.397231	0	0	0	0	2.60347	0.137594	0.108556	0	0	0	0	0	0	0.138717	0	0.158042	0	0	0	0	0	0	0	0	0	0	0	0	0	0	0	0
chr1	64029447	64122282	Klf7	ENSMUSG00000025959	-	11.2108	11.8669	12.9338	14.7473	9.59545	16.9047	15.7831	11.2954	5.14518	7.68235	5.70416	6.85691	5.09388	5.70218	5.71757	3.64435	12.311	12.5295	18.5128	16.7425	20.9039	24.1292	21.4778	39.7534	25.6813	22.9909	15.6309	20.9205	27.1511	26.7543	36.3428	39.2937	24.7608	24.7624	10.5856	14.9503	36.2168	19.0747	12.7287	26.685	28.4187	27.8578	33.8463	45.238
chr1	64532645	64604548	Creb1	ENSMUSG00000025958	+	42.8261	39.3689	39.1586	49.9794	30.1971	35.1275	37.0509	34.8773	31.9772	25.4953	28.0018	24.3066	12.091	12.8996	9.69035	10.4277	33.1308	32.604	32.7538	47.83	20.0674	25.6936	28.7543	26.5453	17.1816	31.6266	49.6596	33.3233	23.4522	23.4917	21.9715	34.8458	45.32	38.6243	26.7634	22.9491	48.1493	36.33	17.6634	59.9971	42.4476	34.2229	17.9058	36.1163
chr1	64606473	64617242	Mettl21a	ENSMUSG00000025956	-	16.5193	13.604	15.0233	16.6466	15.6134	17.6977	18.294	17.6081	17.2879	20.1616	17.2686	18.9274	11.1165	15.5272	8.89474	10.2993	21.5834	8.35283	24.6578	16.0044	23.3627	33.745	23.7184	31.3582	12.8675	25.4539	26.9186	13.292	28.2659	26.9588	18.9312	11.2771	1.70759	11.0757	9.25362	38.33	22.2959	20.014	9.08638	19.7928	4.63957	13.0285	4.73278	6.99267
chr1	64690455	64725644	Ccnyl1	ENSMUSG00000070871	+	12.0056	12.0261	12.0948	18.0951	12.4725	11.2697	14.0637	11.8569	12.7226	12.0927	10.1931	12.4695	5.73077	6.19591	4.97097	5.04864	7.65116	5.24202	3.77114	10.7584	9.51446	9.1699	2.70827	3.8556	9.68169	4.42187	7.33282	6.49527	8.37082	5.85969	3.81899	2.681	0	20.8014	14.3888	9.73654	9.69066	2.679	1.79844	1.2102	4.91596	2.62	14.6904	8.27874
chr1	64730558	64737751	Fzd5	ENSMUSG00000045005	-	3.6025	3.61988	3.70322	2.49756	31.8279	11.8841	3.61199	18.2202	2.22707	2.61558	2.00692	2.73149	2.8175	2.0823	3.26291	2.95435	0.247429	0.732234	0.252178	0.10272	2.60581	4.1572	3.47619	6.20585	0.617483	0.97431	0.854615	1.095	4.36696	3.43321	9.33291	8.39523	10.6132	5.96493	1.85612	7.05351	7.07262	12.7672	2.80801	8.66836	6.97985	17.4669	18.214	12.6271
chr1	64785983	64956824	Plekhm3	ENSMUSG00000051344	-	2.8151	4.29586	4.77123	5.37665	7.53944	5.03824	2.63218	4.11851	2.3368	2.64561	2.44078	2.42274	0.588345	0.298898	0.232759	0.358473	7.24214	3.98657	4.19595	2.04661	1.57732	8.86561	4.30412	4.67563	5.81145	1.29242	2.94737	3.48068	10.1409	2.24696	5.30937	6.82394	5.89295	0	6.4696	1.59201	0.053685	1.52974	2.44242	0	9.04206	8.15729	1.66573	5.03232
chr1	65012689	65032759	Akr1cl	ENSMUSG00000025955	-	0.194519	0.227918	0.099697	0.301939	0.488968	0.146139	0.118861	0.241812	0.440246	0.523468	0.497175	0.34574	0.071155	0	0.119594	0	0	0	0	0	0	1.68991	0	0	0	0.043082	0	0	0	0	3.63722	8.67067	0	0.023098	0	0	0	0	0	0.476091	0	0.03805	0.319168	0.348764
chr1	65048554	65051149	Cryge	ENSMUSG00000070870	-	0.303999	0	0	0	0	0	0	0	0	0	0	0	0	0	0	0	0	0	0	0	0	0	0	0	0	0	0	0	0	0	0	0	0	0	0	0	0	0	0	0	0	0	0	0
chr1	65061872	65063452	Crygd	ENSMUSG00000067299	-	0.039203	0	0	0	0	0.062457	0	0	0	0	0.115896	0	0	0	0	0	0	0	0	0	0	0	0	0	0	0	0	0	0	0	0	0	0	0	0	0	0	0	0	0	0	0	0	0
chr1	65071525	65073689	Crygc	ENSMUSG00000025952	-	0.123686	0	0.181118	0	0	0	0	0	1.30176	7.46399	1.82991	1.27756	0	0	0	0	0	0	0	0	0	0	0	0	0	0	0	0	0	0	0	0	0	0	0	0	0	0	0	0	0	0	0	0
chr1	65080219	65082288	Crygb	ENSMUSG00000073658	-	0.315632	0.408446	0.047301	0.239515	0.238029	0	0	0	0	0.52016	0.155679	0	0	0	0	0	2.1508	0	0	0	0	0	0	0	0	0	0	0	0	0	0	0	0	0	0	0	0	0	0	0	0	0	0	0
chr1	65100389	65103373	Cryga	ENSMUSG00000044429	-	0.203422	0.067006	0.052943	0	0	0	0.567097	0.314057	0.308225	0.53628	0	0.141129	0	0	0	0	0	0	0	0	0	0	0	0	0	0	0	0	0	0	0	0	0	0	0	0	0	0	0	0	0	0	0	0
chr1	65105285	65123214	D630023F18Rik	ENSMUSG00000044816	-	2.59647	1.02803	0.576805	1.40632	0.492859	0.517383	0.467461	1.94709	1.38601	2.03144	1.63309	2.97397	2.12038	2.44716	0.440784	2.11999	0	0	0	2.65445	0	0.345887	0	0.320077	0.246523	3.91094	4.81539	2.17983	1.13569	0	1.31673	5.16612	0	0	0	3.80273	0	0	3.40831	0	0	4.65079	0	0
chr1	65158616	65186500	Idh1	ENSMUSG00000025950	-	34.6376	32.3877	34.0676	44.3167	62.3818	53.2037	64.3025	56.3218	68.5088	67.0937	55.4378	68.8578	102.095	92.5535	100.51	84.448	178.767	162.369	208.234	227.786	183.265	211.847	128.619	202.196	130.937	182.476	171.222	126.664	134.488	118.89	101.942	155.245	200.389	191.71	202.429	150.463	234.477	185.823	186.732	181.659	200.044	168.002	138.919	151.343
chr1	65186683	65278695	Pikfyve	ENSMUSG00000025949	+	13.6225	12.251	11.5586	16.24	21.9423	31.4968	34.2347	37.9935	43.8584	32.8648	23.8221	27.6597	23.0761	18.5698	19.8234	19.845	11.7952	14.7005	10.0681	7.14624	6.38101	6.37441	7.21617	12.5925	9.4682	17.9524	9.55924	11.1611	8.72735	9.35478	8.79206	9.37345	1.7555	9.2155	10.8236	6.23731	15.0366	13.2994	23.4188	12.9272	6.66958	12.1359	2.4908	10.779
chr1	65282056	65389244	Pth2r	ENSMUSG00000025946	+	0.038185	0	0.108425	0	0.045763	0.042895	0.413501	0	0.787274	0.225931	0.307122	0.084596	0.116949	0.691717	0.078385	0	0	0	0	0.00658	0	0	0	0	0	0	0	0	0	0	0	0.232434	0	0.020783	0	0	0	0	0	0	0	0	0	0
chr1	65926520	65928307	Crygf	ENSMUSG00000025945	+	0.010235	0	0	0	0.7471	0	0	0.172001	0	0	0.166183	0.232319	0	0	0	0	0	0	0	0	0	0	0	0	0	0	0	0	0	0	0	0	0	0	0	0	0	0	0	0	0	0	0	0
chr1	66175273	66442583	Map2	ENSMUSG00000015222	+	8.35531	9.72438	10.3447	9.60163	0.727262	0.153874	0.777812	1.0789	1.17673	0.350435	0.36673	0.527834	0	0	0.047946	0.098804	4.97479	7.75758	10.6531	11.4897	11.564	18.0098	10.804	4.9283	4.99679	3.39148	4.6437	2.96156	5.18356	3.92518	4.75652	5.96108	8.50711	12.7869	23.6284	6.48921	0.498648	9.86846	12.7145	11.2926	5.94959	2.6754	0.018949	1.1256
chr1	66468367	66699148	Unc80	ENSMUSG00000055567	+	0.831022	2.14517	2.24021	3.24334	0.4594	0.573729	0.279946	0.117623	0.025153	0.385806	0.026327	0.167212	0	0	0	0.00011	0	0	0.032013	0.007803	0	0	0.004847	0	0	0.000197	0	0	0	0.20252	0	0	0	0	0	0	0.026671	0.094879	0	0	0	0	0	0
chr1	66700831	66719805	Rpe	ENSMUSG00000026005	+	47.0877	33.093	38.2317	52.3721	89.0522	85.2273	111.441	97.4691	107.991	97.874	107.419	115.94	89.6657	68.1369	60.8669	61.6209	34.7382	33.1683	30.2374	34.6348	34.4858	40.6548	45.9327	36.914	37.6481	31.8908	30.5141	57.9208	33.2417	49.8135	34.9025	23.7706	6.41021	10.9003	30.0486	63.0579	29.317	60.0468	26.2161	10.484	40.2171	44.6195	74.0112	54.5864
chr1	66719248	66817562	Kansl1l	ENSMUSG00000026004	-	4.10119	3.65082	3.82945	6.98339	11.5627	15.0496	19.5873	19.7322	21.233	16.2059	15.4837	14.8107	3.69468	4.1153	4.58686	5.039	6.11393	9.78113	9.50751	4.28515	10.0116	6.23225	11.7631	9.69103	6.237	9.29465	4.46393	10.3263	4.62045	13.0204	4.20392	6.08888	5.60437	4.14372	14.4746	11.7038	10.0392	9.64806	17.8542	3.07035	8.09913	0.582196	2.87619	10.2435
chr1	66830839	66863277	Acadl	ENSMUSG00000026003	-	32.1054	40.79	40.5676	34.6821	54.3117	44.5235	44.2109	43.1847	51.966	48.7307	65.9577	58.0363	52.7345	49.5264	51.0833	49.7912	71.01	54.378	61.3	80.445	40.8101	37.6662	43.0154	38.0659	44.1438	35.5373	51.0274	46.883	74.4037	52.5015	41.657	84.9875	37.5984	107.349	44.302	91.5262	110.178	99.3137	63.081	40.9668	62.5894	100.481	130.055	69.1066
chr1	66924295	66945404	Myl1	ENSMUSG00000061816	-	0	0	0	0.074156	0.133001	0.089173	0	0	0	0.079126	0	0.312797	0	0	0	0	1.13383	10.3627	4.69265	3.57405	0	0	0	0	0	0	0	0	0	0	0.900312	0	0	0	0	0	0	0	1.19723	0	0	0	0	15.8232
chr1	67000517	67038872	Lancl1	ENSMUSG00000026000	-	15.3814	20.74	26.3489	21.0986	18.6477	18.2036	18.095	16.4549	21.7411	24.3389	19.1575	25.341	16.0058	19.987	19.1156	22.7084	51.4011	47.5102	44.8373	55.2329	98.4548	69.3986	61.3902	51.0674	35.3401	59.0254	58.6647	31.5906	40.2949	87.9094	52.7682	69.6014	38.5569	35.7642	33.0576	33.8447	53.5335	61.2729	39.7257	25.5116	100.47	33.1469	58.3013	79.5966
chr1	67123026	67231259	Cps1	ENSMUSG00000025991	+	0.109856	0.058703	0.033519	0.024551	0.089308	0.045172	0.041075	0.016774	0.052461	0.17626	0.020777	0.04532	0	0.144491	0	0	0	0	0.00549	0	0.009247	0.046982	0.52111	0.028567	0	0	0	0.211512	1.27655	0.049971	0.470251	1.69736	0.642146	0	0	9.8052	21.5458	14.6037	0	0	1.4829	13.4431	29.0322	6.68161
chr1	68032186	69108059	Erbb4	ENSMUSG00000062209	-	0.006705	0.015327	0.009414	0.025176	0.031362	0.055312	0	0.016199	0.006205	0.10786	0.048476	0.044965	0	0	0	0	0.654473	0.07462	0	0	0	0	0	0	0	0	0	0.018985	0	0	0	0	0	0.080805	0	0	0.02711	0	0	0	0.370181	0	0	0
chr1	69531214	69687245	Ikzf2	ENSMUSG00000025997	-	4.83729	4.25931	4.16475	6.49705	1.78998	1.93442	0.947572	2.61887	0.609928	2.38706	1.00381	0.989083	0	0.012759	0.258727	0.009484	15.7285	8.54854	10.5097	19.3121	23.1987	45.4462	32.2347	32.0067	10.6516	14.7194	12.8255	10.8697	34.1981	35.0833	23.2006	26.2077	15.2173	3.75716	50.0639	3.58372	11.1703	6.40143	19.4241	19.1846	33.0783	13.3186	3.53473	5.07726
chr1	69826970	70725132	Spag16	ENSMUSG00000053153	+	1.83013	2.44126	3.09891	3.69013	0.420189	0.426883	0.086149	0.359825	0.112931	0.463904	0.030757	0.202063	0	0.086453	0	0	12.5926	6.1157	8.66319	11.1071	13.1184	20.6827	21.6631	10.9952	0.404274	3.55456	0.34742	5.42299	6.27755	3.17748	1.77177	9.7539	0.109579	1.38161	0.216732	0	0	0.022228	0	0	1.04623	6.93925	0	1.06084
chr1	70725715	70885397	Vwc2l	ENSMUSG00000045648	+	0	0	0.032211	0.027583	0	0.05658	0	0.080058	0	0.148026	0	0.008634	0	0	0	0	0	0	0	0	0	0	0	0	0	0	0	0	0	0	0	0	0	0	0	0	0	0	0	0	0	0	0	0
chr1	71027498	71103146	Bard1	ENSMUSG00000026196	-	14.8478	13.9199	13.5031	13.0479	5.85319	7.76679	7.7672	8.62364	8.8158	9.82184	7.34659	8.08721	2.73353	1.99169	2.74953	2.65595	6.31718	5.66447	6.91673	7.78566	4.40714	3.84468	6.72433	2.61346	5.42979	4.81033	2.14148	4.94392	2.01377	1.39952	0.814205	1.2972	6.11647	7.75993	3.17122	4.49511	9.20793	3.22831	7.01709	3.71343	0.893758	13.4764	0.865717	6.89298
chr1	71242276	71414910	Abca12	ENSMUSG00000050296	-	0.038264	0.06643	0.10372	0.048489	0.026431	0.053341	0.059959	0.098305	0.077894	0.094813	0.078604	0.289362	0	0	0	0	0	0	0	0	0.001501	0	0	0	0	0	0	0.000925	0	0	0	0	0	0	0	0	0.055425	0	0	0	0	0	0	0
chr1	71557150	71579631	Atic	ENSMUSG00000026192	+	140.804	135.987	151.694	106.347	36.6335	67.3666	79.2652	65.7136	73.8268	91.3325	92.5709	105.436	83.7178	87.6781	87.4032	95.3877	46.3548	75.348	71.6405	48.2199	31.0089	24.7623	28.9188	35.7384	95.3635	65.8083	65.9882	57.2633	73.471	45.1299	38.0124	47.8442	67.1295	76.3042	87.0405	71.3195	59.164	74.0091	48.8294	78.8626	65.3786	78.2512	88.4014	61.6498
chr1	71585520	71653200	Fn1	ENSMUSG00000026193	-	19.7053	35.5087	52.1056	95.2868	33.9261	101.819	105.37	81.2252	57.358	50.913	56.6232	49.6155	140.259	134.834	128.755	153.253	336.712	299.138	330.198	375.287	404.278	499.725	381.242	496.149	331.143	369.505	322.016	386.496	462.483	457.76	477.743	483.504	169.231	195.485	179.523	100.274	98.9005	57.8028	103.665	209.849	189.508	99.8413	76.8819	120.622
chr1	72159442	72212307	Mreg	ENSMUSG00000039395	-	3.28217	2.03123	2.35803	2.71066	59.9894	40.1772	55.8	53.7116	48.9108	37.8624	44.0611	54.3294	74.8967	53.9342	60.6897	68.167	41.386	41.3252	74.1684	57.6716	140.308	129.181	143.423	169.105	14.2948	22.8208	36.0968	57.0286	153.681	115.917	113.519	147.5	7.3519	16.88	10.6973	46.4981	82.8097	30.6054	21.0207	31.5517	63.4543	12.0609	25.5239	51.2822
chr1	72259167	72284314	Pecr	ENSMUSG00000026189	-	40.4914	38.0323	44.595	48.8477	80.3405	110.268	137.936	127.609	186.037	139.202	167.079	171.406	256.685	262.578	316.82	264.103	37.5261	44.7584	57.3336	37.0494	91.1807	33.298	88.1324	75.892	33.2336	59.4003	59.8127	41.266	108.863	114.975	98.593	96.3219	90.3493	78.6902	51.3409	78.3177	85.2051	67.5329	78.5255	76.9422	137.521	95.188	107.947	106.075
chr1	72284369	72303104	Tmem169	ENSMUSG00000026188	+	0.181785	0	0.132344	0.347334	0.029088	0.435074	1.48892	1.08625	1.56437	2.33988	2.26078	1.66883	2.76162	2.71414	1.68226	2.06386	0	0	0	2.47466	0.062292	0	1.07142	0	0	0	0	0	0.169898	0.808669	0	0.72739	0	0	0	5.55283	0	0	0	0	0	0	0	0
chr1	72307427	72394952	Xrcc5	ENSMUSG00000026187	+	73.6176	66.8856	66.139	86.6253	84.1591	67.2275	77.1036	62.7043	71.4467	56.8688	61.2818	63.7346	60.2852	57.235	62.3044	52.9313	64.8104	56.7277	87.0756	48.3548	96.6922	113.657	96.5225	101.73	93.464	74.8399	69.0799	65.5778	91.016	91.2891	104.644	81.268	61.495	35.8126	29.5458	40.0976	59.9096	51.7062	117.629	62.2543	92.3691	75.8164	102.194	85.9987
chr1	72427112	72536930	March4	ENSMUSG00000039372	-	0	0	0	0.0284	0	0.102684	0.023827	0	0	0.05961	0.095917	0.017923	0	0	0	0	0	0	0	0	0	0	0.11798	0	0	0	0	0	0	0	0	0	0	0	0	0	0	0	0	0	0	0	0	0
chr1	72583251	72633134	Smarcal1	ENSMUSG00000039354	+	14.2063	19.4886	21.3396	15.6975	14.366	12.059	14.4347	15.3822	12.2456	12.3811	10.5638	11.2804	5.02758	7.4007	4.97142	4.96713	18.0916	17.2865	28.3167	29.8972	13.8989	13.9007	20.6032	18.6146	23.6217	19.2722	25.5276	19.3246	26.2126	22.7216	17.2178	11.9267	15.3071	29.5076	13.2526	18.8768	27.0445	24.6229	3.85002	0.296338	20.2455	10.1101	6.82538	13.8387
chr1	72642980	72700579	Ankar	ENSMUSG00000039342	-	0	0.021547	0.051032	0	0.039538	0.031092	0.060224	0.041901	0.096643	0	0.099347	0.032849	0	0	0	0	0	0	0	0	0	0	0	0	0	0	0	0.085437	0	0	0	0	0	0	0	0	0	0	0	0	0	0	0	0
chr1	72711290	72713813	Rpl37a	ENSMUSG00000046330	+	1952.17	3439.92	2931.22	2206	1688.17	1825.11	1397.09	1642.69	1798	1893.83	2270.28	2069.39	1595.8	1604.07	1558.13	1573.47	2207.89	2505.73	2540.58	2059.61	3008.06	2415.11	3122.3	2701.67	2976.75	2802.6	2754.33	2827.03	2908.54	2740.42	3105.09	2972.4	3058.37	3317.16	2888.49	2492.88	3234.34	2690.51	2371.01	2354.47	2167.99	2681.27	2967.56	2445.39
chr1	72824503	72852474	Igfbp2	ENSMUSG00000039323	+	510.954	566.403	640.533	382.114	316.259	297.049	109.664	293.236	3.93011	3.7561	6.72504	4.43028	3.91528	1.09699	0.749286	0.566147	799.38	552.924	725.469	760.986	704.774	609.311	528.371	448.207	1053.95	785.034	1014.71	815.086	428.179	701.493	720.603	641.428	307.522	651.35	364.794	416.529	384.529	585.015	473.256	553.229	536.945	541.659	558.684	585.194
chr1	72857932	72874884	Igfbp5	ENSMUSG00000026185	-	1.39322	0.921865	0.975446	0.649712	0.945594	2.68921	8.17582	4.54345	7.44971	5.93336	13.8346	14.1781	10.2115	10.4231	10.6787	8.98419	112.336	66.3203	139.216	115.785	283.137	242.938	262.191	261.932	89.4099	92.8883	157.824	125.184	270.398	295.17	191.414	269.442	33.6824	31.7566	39.3919	3.79024	5.31196	20.7079	65.923	50.4891	52.1016	7.32533	2.04466	4.26204
chr1	73015074	73015909	Tnp1	ENSMUSG00000026182	-	0.307059	0	0	0.076883	0	0	0	0	0	0	0.368293	0	0	0	0	0	0	0	0	0	0	0	0	0	0	0	0	0	0	0	3.16202	0	0	0	0	0	0	0	0	0	0	0	0	0
chr1	73910231	74124449	Tns1	ENSMUSG00000055322	-	0.91384	1.1647	1.21793	1.10544	0.025803	0.507403	0.417981	0.129644	0.042708	0.960017	0.107152	0.118423	7.12017	8.99544	12.528	18.5012	5.25273	2.30447	2.48875	6.97773	1.38416	0.032477	0.679433	1.04162	1.64253	2.26751	4.61568	0.171212	1.97998	1.5022	9.22249	1.80598	0.130213	0.578589	0	7.84363	1.73845	2.22151	0	0	3.49816	0.403991	0.158404	0
chr1	74125541	74148223	Rufy4	ENSMUSG00000061815	+	0.044528	0.110942	0.12786	0.084638	0.039187	0	0.028049	0	0	0.166994	0	0	0	0.385446	0.438633	0	0	1.04521	0	0	0	0	0	0	0	0	0	0	0	0	0	0	0	0	0	0	0	0	0	0	0	0	0	0
chr1	74153989	74161246	Cxcr2	ENSMUSG00000026180	+	0.406352	0	0	0.409279	0	0.186441	0	0	0	0.01828	0	0.070066	0	0	0	0	0	0	0	0	0	0	0	0	0	0	0	0	0	0	0	0	0	0	0	0	0	0	0.01381	0	0	0	0.033965	0
chr1	74191785	74194631	Cxcr1	ENSMUSG00000048480	-	0	0	0	0	0	0	0	0.339315	0.083344	0	0.077966	0.188827	0.100896	0.578548	0.247635	0	0	0	0	0	0	0	0	0	0	0	0	0	0	0	0	0	0	0	0	0	0	0	0	0	0.972641	0	0	0
chr1	74236084	74268209	Arpc2	ENSMUSG00000006304	+	233.767	213.426	236.489	268.755	358.435	414.038	456.912	402.077	388.521	423.51	416.904	479.018	613.061	537.409	493.332	513.684	342.413	324.179	333.858	333.099	305.107	336.292	287.899	326.849	334.388	278.527	327.184	285.593	292.006	298.236	292.631	291.631	317.939	223.247	254.083	355.126	372.542	306.627	268.985	415.799	367.716	308.504	323.36	205.522
chr1	74278550	74279624	Gpbar1	ENSMUSG00000064272	+	0.283475	0.147483	0.515909	0.543855	0.446783	0.242013	1.67101	0.872654	1.05966	0.168134	0.507218	0.673383	0	0	0	0	0	0	0	0.850991	0	0	0	0	1.01213	2.39118	0	0	0	0	0.407038	0	0.850391	0	0	15.7242	0	0	0	0	0	9.40175	0	0
chr1	74279840	74284738	Aamp	ENSMUSG00000006299	-	154.133	167.868	185.783	108.619	133.647	191.721	213.017	198.401	202.9	239.844	286.752	274.26	265.677	326.219	356.519	330.849	233.455	259.082	223.834	241.162	253.357	208.99	242.476	252.441	213.482	252.463	197.996	249.945	247.464	252.156	266.921	275.096	189.268	318.135	216.049	268.643	237.895	252.755	225.645	251.151	268.114	243.669	222.08	209.686
chr1	74284930	74353694	Pnkd	ENSMUSG00000026179	+	42.2889	65.8029	60.8681	45.5669	68.1883	92.3826	71.2397	91.3812	80.9014	81.3985	78.9675	97.168	92.3333	123.996	111.658	116.17	74.9435	79.4438	46.3725	76.4475	92.0359	83.8324	86.1834	74.1982	86.6801	68.6111	94.8082	87.7955	55.4774	73.0831	84.7315	64.3933	57.3817	144.702	86.3431	138.095	107.305	97.7611	133.872	134.017	103.807	133.004	162.176	118.56
chr1	74288247	74305622	Tmbim1	ENSMUSG00000006301	-	5.3388	5.22712	6.14186	4.65106	16.5672	30.1236	29.1017	27.1516	23.5564	24.7326	24.1435	29.0286	37.8642	51.2028	40.4609	52.384	5.88293	5.28804	7.18782	6.9391	4.31245	9.6717	8.02617	6.11204	9.06643	5.68903	14.8331	7.48618	3.67149	8.11106	8.53873	4.63198	12.9961	23.8491	2.9338	21.3792	32.948	11.9311	1.04091	16.238	2.27166	59.9919	46.9665	56.0705
chr1	74362108	74369321	Catip	ENSMUSG00000073650	+	0.334652	0.353638	0.340126	0.252494	0.021398	0.024519	0.207991	0.215266	0.340411	0.129629	0	0.175125	0.091121	0	0	0	0.440539	0	0.195402	2.75957	1.85643	0	0	0	0	0	0.499943	0.636666	0	0	3.19281	0	4.51393	0	0	3.32793	8.39377	0	0	0	4.7989	1.85041	0	0
chr1	74375195	74386062	Slc11a1	ENSMUSG00000026177	+	0.44395	0.027494	0.138809	0.08368	0.547419	0.233061	0.136256	0.26883	0	1.08623	0	0.689671	4.7527	2.14215	4.26667	2.09195	0	0	0	0	0	0	0	0	0	0	0	0	0	0	0	0	0	0	0	0	0	0	0	0	0	0	0	0
chr1	74391509	74397285	Ctdsp1	ENSMUSG00000026176	+	13.0863	16.7311	17.2219	18.2149	16.1126	24.6353	27.2523	23.065	26.5135	22.1168	30.9473	24.5352	12.7225	14.9418	18.9649	16.1371	30.202	23.6797	19.0665	24.6019	20.5928	28.4625	29.7326	22.1455	19.7872	20.5792	27.6634	32.2991	26.5311	19.9042	27.0719	13.3846	34.067	24.0905	42.8877	33.1449	28.7623	14.4731	27.3077	16.335	36.0534	19.354	17.7621	12.6795
chr1	74409376	74435559	Vil1	ENSMUSG00000026175	+	0.372323	0.376595	0.463356	0.3551	32.9288	48.1274	60.8435	61.5441	45.0225	48.7914	60.7288	71.0478	90.0713	95.3225	92.8764	94.1708	25.7621	9.31833	10.9722	13.5934	3.06019	16.7033	23.5904	15.639	10.5479	12.8025	9.58612	11.9774	11.5551	19.6025	36.0092	20.534	28.6402	44.9395	38.9117	14.7504	14.3666	37.6086	30.397	31.0668	25.8092	36.2066	83.1455	25.3866
chr1	74435511	74544284	Usp37	ENSMUSG00000033364	-	39.8759	27.8652	27.1818	34.2968	39.7311	32.2037	36.2281	32.9491	29.93	34.4939	19.4724	23.829	17.9196	14.3957	11.8832	15.0321	28.9665	31.4076	23.6744	31.2547	23.8745	22.4304	24.6128	31.9988	24.2167	23.009	28.3588	28.0005	23.9968	29.7971	24.4575	22.8904	13.5143	11.9853	12.09	23.3013	7.56817	10.4947	35.9353	27.0533	35.6819	22.2296	16.8676	13.2579
chr1	74506058	74530842	Cnot9	ENSMUSG00000026174	+	157.346	142.753	159.472	192.769	231.271	219.86	184.792	196.932	237.705	186.134	181.226	182.364	149.116	148.538	140.067	141.858	185.981	176.467	187.106	176.025	121.33	139.572	109.934	111.003	137.145	172.284	166.192	154.686	107.342	99.1872	83.5378	128.992	125.814	144.991	91.9806	121.712	124.408	117.857	122.159	127.867	127.312	139.078	110.201	165.346
chr1	74542888	74567794	Plcd4	ENSMUSG00000026173	+	0.589846	0.901819	0.796557	1.36375	0.191705	0.247296	0.866513	0.319493	0.158732	0.573617	0.103549	0.258451	0.050341	0.424094	0	0.049362	3.14754	2.37872	3.36317	0.0662	0.020754	0.053551	0	0.147939	14.0361	14.4089	10.58	22.3711	0.221645	0	0	0	0.002238	0	0	0	0.018627	0	0	0	0	0	1.74485	0
chr1	74565127	74588246	Zfp142	ENSMUSG00000026135	-	14.61	11.0986	10.8798	11.5099	5.76331	7.70977	8.74961	10.9526	11.5613	11.9707	7.21796	10.8525	2.24098	2.04216	3.91732	2.48984	10.5589	8.49735	11.2686	12.8717	5.94254	7.82472	5.0663	9.7865	7.46067	7.82971	12.1862	5.19773	5.69325	1.52437	2.80652	7.24909	0	0	7.58775	5.32906	8.22163	4.46805	3.24607	3.43928	5.70432	6.65445	2.13372	8.74263
chr1	74588289	74592443	Bcs1l	ENSMUSG00000026172	+	18.1796	15.3497	18.148	12.9403	21.2973	27.5732	25.8149	28.094	32.0627	30.5835	25.7271	26.5997	17.1673	15.1063	21.0861	14.6239	8.25951	13.0353	9.07017	23.4478	16.5293	19.5515	6.03709	17.4983	14.7583	13.2939	14.8978	24.3449	19.3908	8.41877	13.7001	16.1221	13.7949	86.9918	30.0133	11.4692	31.2699	11.8333	33.0907	19.5742	16.1143	39.9493	16.531	17.647
chr1	74593748	74601397	Rnf25	ENSMUSG00000026171	-	45.6104	44.01	49.3709	46.0647	61.9308	60.6949	66.236	64.5139	76.5385	52.006	56.885	60.0601	86.1005	94.2349	109.259	114.375	48.6182	50.751	39.17	51.5151	74.8434	76.2624	44.5818	73.5527	53.548	48.7557	50.066	53.1111	68.908	80.2373	63.3038	36.1343	56.7537	22.1861	59.3774	49.4771	21.4464	61.6774	61.6047	55.2115	82.127	31.3509	36.5587	53.1533
chr1	74601445	74636894	Stk36	ENSMUSG00000033276	+	1.28793	1.22862	1.2233	1.42788	1.99712	1.89045	1.22053	1.27808	0.613593	1.76873	0.929484	1.70215	0.561967	1.90747	0.7055	1.5495	2.79222	1.92551	3.80176	3.84557	8.09049	5.83699	8.60712	3.64924	5.95072	5.34352	2.01338	6.16399	4.3559	4.80823	4.62758	8.10266	6.89236	4.55471	0.245674	0	2.85691	0	0.860379	0	8.53923	1.18485	4.60065	0.083167
chr1	74661745	74703730	Ttll4	ENSMUSG00000033257	+	34.2962	32.298	37.2005	44.3009	23.9607	31.2994	27.5261	33.2168	28.2379	35.4283	24.4687	25.9296	8.21787	7.55952	6.69931	6.10075	13.3145	24.1245	12.62	20.6908	17.2632	7.97367	17.317	15.006	25.7216	14.1139	9.54537	18.7636	11.1077	14.9676	6.86216	11.1029	14.3327	6.71251	5.30951	9.26297	7.34345	11.037	5.66141	35.1764	4.18101	12.0784	8.86052	8.97212
chr1	74713574	74737892	Cyp27a1	ENSMUSG00000026170	+	1.53783	1.15416	1.38454	2.35476	3.15954	2.82676	2.84622	4.95163	4.1576	3.91736	2.22262	5.19555	4.11882	2.36338	0.513891	2.14857	8.97663	5.31892	9.19078	18.8003	8.03236	8.96962	7.49845	5.01446	30.9786	0.931406	4.6845	4.94347	2.55311	2.99313	0	0	0	0.18522	0	0	4.55025	0	0	0	0	0	0	0
chr1	74738922	74749221	Prkag3	ENSMUSG00000006542	-	0.001236	0	0	0.018884	0.258123	0	0	0.072201	0.129446	0	0.026525	0	0	0	0	0	0.282383	1.0177	1.02732	0.870055	2.7957	0.024883	0	0	0	0	0	0.040228	0	0	0	0	0	0	0	0	0	0	0	0	0	0	0	0
chr1	74771892	74785322	Wnt6	ENSMUSG00000033227	+	0.103226	0	0	0.102599	0.114647	0	0	0	0	1.11093	0.095086	2.72511	0	0	0	0	14.7087	19.1182	2.14	9.76776	0	0	1.04157	0	6.20752	2.94332	2.15354	0.67135	0	0	0	0	0	0	0	0	0	0	0	0	0	0	0	0
chr1	74791516	74804179	Wnt10a	ENSMUSG00000026167	+	0	0.145026	0	0	0.055471	0	0	0	0	0.245011	0.011691	0	0	0	0	0	0	0.168318	0	1.99334	0	0	0	0	0	1.04461	1.44089	0	0	0	0	0	0	0	0	0	0	0	0	0	0	0	0	0
chr1	74854934	74857732	Cdk5r2	ENSMUSG00000090071	+	0.054471	0.054583	0.067675	0.069652	0	0.014798	0	0	0	0	0	0.043053	0.001387	0	0.024718	0	0.011429	0	0	0	0	0	0	0	0.127853	0	0	0	0	0	0	0.268196	0	0	0	0	0	0	0	0	0	0	0	0
chr1	74881509	74885419	Fev	ENSMUSG00000055197	-	0.025973	0	0	0.03056	0	0	0	0	0	0	0.030585	0.027297	0	0	0	0	0	1.1013	0	0	0.121452	0	0	0	0	0	0	0.512673	0	0	0	0	0	0	0	0.20532	5.95753	8.60171	0	0	0	0	0	0
chr1	74889934	74893143	Cryba2	ENSMUSG00000006546	-	0.248491	0.044504	0	0	0	0	0	0	0	0	0	0	0	0	0	0	0	0.792817	0	0	0	0	0	1.04995	0	0	0	0	0	0	0	0	0	0	0	0.293421	7.43105	11.7957	0	0	0	0	0	0
chr1	74902071	74935599	Cfap65	ENSMUSG00000047021	-	0	0.138929	0.201697	0.057662	0	0.203657	0	0.134794	0.040293	0.884928	0.110593	0.094391	0	0.035592	0.366342	0.063202	0	0	0.177838	0	0	0	0.0274	0	0	0	0	0	0.176958	0.287291	0	0	1.95859	0	0	0.315321	0	3.84129	0	0	0	0.018972	0	0.86925
chr1	74945315	74951672	Ihh	ENSMUSG00000006538	-	0.079743	0.060541	0.070522	0.026868	3.76943	6.86735	10.619	6.21666	15.9412	18.4776	22.0089	19.2155	10.6742	10.6186	12.7481	12.1612	2.3863	2.31208	7.84522	4.11296	36.5678	21.4238	39.941	24.9471	13.1105	19.2369	20.61	4.18581	29.4727	25.4344	51.2569	52.1062	35.299	106.328	23.5804	37.4899	47.022	30.805	40.3139	24.3593	33.8325	43.7442	17.5454	48.5997
chr1	75125541	75133890	Slc23a3	ENSMUSG00000026205	-	0.151969	0	0	0.055607	3.1659	5.85414	6.85159	6.55826	3.13597	2.81071	6.29614	5.39394	26.2117	26.9696	25.1381	30.9805	0	0	0.09842	0	0	0.723888	0.117912	0.038729	0	1.24246	0	0	0.641057	0.65266	1.50855	1.07874	0	0	0	0	0	0.104657	0	0	0.556071	0	0.229697	0
chr1	75134554	75142711	Cnppd1	ENSMUSG00000033159	-	6.3497	8.93073	9.26783	6.35753	21.8635	27.0169	26.0602	34.0804	31.8241	31.5614	25.0948	27.8189	28.4137	32.7676	29.4425	27.7294	13.138	18.5102	24.7491	15.351	28.9308	23.61	30.6018	24.1503	19.0912	19.3954	14.956	24.7332	44.7093	45.533	28.9896	21.659	27.5453	25.5481	25.3576	16.1036	24.0005	16.5055	24.142	9.9844	10.9436	8.01924	5.13609	30.6537
chr1	75142778	75147913	Retreg2	ENSMUSG00000049339	+	8.78508	10.0896	11.1201	10.3504	22.9882	20.4474	23.0312	26.9371	29.2302	33.3284	24.4013	28.4125	20.2627	21.6626	24.8301	24.7463	25.5473	21.0669	28.1454	21.9664	23.2881	18.4071	17.0002	22.9156	26.9933	21.248	21.9744	33.8914	24.9182	39.1083	26.3968	35.0688	19.6657	13.7566	10.0049	30.8057	14.9962	4.11294	9.56883	3.34178	26.5257	13.7717	13.0631	5.31665
chr1	75168646	75171629	Zfand2b	ENSMUSG00000026197	+	16.8064	19.3125	16.4944	15.676	21.8019	21.0602	23.3446	25.9168	29.7998	27.1128	21.8607	27.2285	17.7493	24.1588	22.7709	21.16	25.3061	23.9452	11.6825	31.998	40.5963	38.4197	37.0492	61.9716	41.2168	22.9837	35.761	23.8448	35.3069	37.7145	53.9511	34.9584	77.7123	23.1808	69.9778	39.1294	49.3584	23.9212	42.3476	47.9527	12.3047	56.3	71.4786	58.1235
chr1	75171717	75180392	Abcb6	ENSMUSG00000026198	-	10.6104	14.8931	14.9645	5.67807	8.33181	14.2059	16.1384	12.6312	11.2831	15.141	18.9289	14.9307	11.7385	16.7234	19.7314	19.2306	35.4603	18.1252	28.5213	22.4386	26.1337	19.7846	35.9574	18.7286	12.4768	20.6138	14.1811	16.5358	16.6534	12.0834	15.1171	16.8807	3.85372	0	8.03769	9.48307	13.3726	7.89258	11.3332	0.201556	24.274	23.8024	4.17146	16.8679
chr1	75180860	75192196	Atg9a	ENSMUSG00000033124	-	5.37653	7.08917	8.06526	4.65118	7.68495	6.81413	10.706	9.56721	14.3094	8.31783	13.978	13.12	7.33495	9.16014	7.3502	10.3097	7.40357	12.1856	7.89527	9.40205	15.1244	14.6418	18.6036	9.72766	13.7057	4.40939	10.3463	8.90327	11.5473	10.7161	9.623	5.11596	2.92411	0	3.8022	7.50662	0.632014	9.29926	0.316799	0	1.73991	7.45416	1.26695	3.84673
chr1	75192151	75199387	Ankzf1	ENSMUSG00000026199	+	20.5402	31.0505	28.6086	23.3766	15.9994	22.7422	20.7658	31.3573	25.5041	37.761	24.2963	23.9796	9.70187	8.65746	11.6164	7.47938	26.7817	27.2296	36.5422	23.4129	35.2589	37.7908	48.9733	23.6934	18.7473	22.9904	29.0897	26.6914	31.41	23.8804	35.2889	21.0588	40.9389	12.9756	9.32776	20.3793	30.09	34.6767	19.5935	36.4867	12.6692	22.9001	24.6806	4.25773
chr1	75198236	75210813	Glb1l	ENSMUSG00000026200	-	4.99811	2.96888	3.21671	4.71004	2.93219	5.21137	4.73514	5.98105	7.11537	10.6459	5.19254	6.02248	2.08825	2.76836	5.9536	4.40096	9.52928	12.5804	10.2689	7.0204	10.18	21.197	22.8921	11.7512	12.9353	3.88662	8.83766	4.35937	6.36443	5.65625	11.9873	11.7813	0	13.1842	14.2228	5.24077	11.6214	0.824733	1.63872	20.4031	7.28344	12.7708	0.015621	4.68527
chr1	75210838	75215606	Stk16	ENSMUSG00000026201	+	71.0072	55.0434	83.4732	57.7525	40.7383	59.2668	63.9283	73.0967	64.5291	60.9651	63.6293	62.0589	30.1245	34.0283	46.2737	53.039	74.8875	76.0324	100.62	84.59	87.9409	90.4133	106.204	75.331	41.6702	45.6836	50.6142	58.9789	61.4427	76.5473	60.0157	53.7028	69.4713	127.816	73.4165	90.2332	91.3203	44.9493	55.8114	140.97	104.03	59.0652	45.9582	84.1628
chr1	75214228	75219865	Tuba4a	ENSMUSG00000026202	-	72.723	51.2956	49.1999	24.0099	17.8448	38.1506	39.5793	41.1381	62.144	48.4328	61.7718	66.6629	46.1263	46.4822	65.2527	52.4867	35.4254	22.5155	30.8819	25.6168	55.5694	55.4235	66.3459	72.2006	14.2737	28.7664	24.2433	23.5857	41.885	36.9384	47.5351	49.7035	80.9884	33.3271	32.762	26.183	37.4056	24.4315	24.9892	14.8151	72.8107	53.1888	22.2108	46.671
chr1	75220095	75232102	A630095N17Rik	ENSMUSG00000096094	-	0.155167	0	0	0.142395	0	0	0	0.153782	0	0.621261	0	0	0	0.956095	0	0	0	0	0	1.41558	0	0	0	0	0	0	0	0	0	0	0.874503	0	0	0	0	0	0	0	0	0	0	0	0	0
chr1	75236406	75245692	Dnajb2	ENSMUSG00000026203	+	3.96176	4.59185	5.81372	2.70544	6.73081	8.79111	9.25709	13.0459	10.3556	11.6342	11.3129	9.16719	9.21445	11.2151	9.19566	8.68543	17.1942	19.4652	26.4873	16.1113	15.5833	28.1894	43.4983	26.3972	6.88114	17.5225	23.4479	25.3006	21.0781	16.7544	16.6718	23.1814	22.2176	16.985	16.5936	13.758	17.1254	17.1747	2.3054	11.9063	10.8379	17.4465	12.3104	5.34907
chr1	75247027	75264502	Ptprn	ENSMUSG00000026204	-	1.87789	1.94703	1.32288	1.38815	0.078123	0.118946	0	0	0	0.090339	0.017849	0.230558	0.098776	0	0	0.063647	0	0	0.326062	0.627659	0	0	0	0	0	0.548581	0	0	0.057904	0	0	0	0	0	0	0.211869	0	0	0	0	0	0	0	0
chr1	75272199	75278415	Resp18	ENSMUSG00000033061	-	0.096405	0.383978	0.70753	0.327547	0	0	0	0.101631	0	0.197388	0	0	0	0	0	0	0	0	0	0	0	0	0	0	0	0	0	0	0	0	0	0	0	0	0	11.2081	21.036	12.6143	0	0	0	0	0	0
chr1	75307896	75317990	Dnpep	ENSMUSG00000026209	-	54.1119	65.105	59.3083	55.3084	109.901	93.5333	91.0724	88.7401	105.257	99.7145	115.464	102.881	106.214	145.093	125.116	158.814	190.039	192.769	224.572	222.943	328.572	353.681	253.38	408.435	204.358	344.172	262.203	299.138	491.104	441.919	378.205	317.362	177.191	154.51	192.888	112.421	154.403	206.61	127.633	192.341	205.007	152.744	189.555	202.572
chr1	75360329	75368579	Des	ENSMUSG00000026208	+	4.92714	5.37298	5.73817	2.04487	0.044616	0.218517	0	0.178147	0	0	0.025047	0.24773	0	0	0	0.271062	20.8905	27.0894	17.0589	13.3465	2.41592	4.29231	3.42822	4.27023	10.4074	7.05004	23.6129	4.93968	4.03054	4.72006	1.65266	2.89934	0	2.07985	6.70401	12.4195	0	1.4084	1.69921	0	7.57285	0.410531	0	2.22205
chr1	75375297	75432320	Speg	ENSMUSG00000026207	+	9.75923	13.7316	16.545	9.72718	2.91038	1.22025	2.61643	0.732017	0.083811	0.191748	0.115629	0.321225	2.38768	3.17705	2.56594	0.745489	16.1408	22.282	22.3065	18.8639	39.6315	28.3735	34.5849	23.8213	20.5952	18.2269	20.6078	21.1956	35.3223	27.844	34.5911	28.3551	14.5899	32.3343	14.8656	27.3169	0.391373	11.7159	26.1348	6.68084	26.1933	24.3635	0	1.08622
chr1	75435930	75443179	Gmppa	ENSMUSG00000033021	+	40.7758	38.0741	34.9007	21.75	50.3107	73.9936	70.2283	82.9489	85.2325	84.3641	75.6446	72.4199	61.3198	73.4008	78.1152	83.3265	45.8665	40.1478	31.0814	34.3861	54.389	58.5427	48.9168	62.3751	29.2083	48.2918	36.5511	26.0291	60.6958	46.5999	39.4217	62.376	28.354	66.2961	9.00893	30.2717	78.8943	35.6717	28.9295	28.6146	46.6739	47.4599	57.739	56.7482
chr1	75450436	75474343	Asic4	ENSMUSG00000033007	+	0.141095	0	0.163257	0.032986	0.017704	0	0	0	0	0	0	0.028947	0	0	0	0	0	0	0.118892	0	0	0	0	0	0	0	0	0	0	0	0	0	0	0	0	1.43853	0	0	0	0	0	0.553037	0	0.244865
chr1	75474569	75479307	Chpf	ENSMUSG00000032997	-	7.38736	10.8315	13.3571	4.14908	2.76009	7.49261	8.08709	7.26199	7.75878	10.3465	14.7625	12.8895	6.73102	11.9788	15.1798	13.3848	24.8794	32.7839	17.0505	33.5413	23.5681	22.8836	33.3562	34.5247	23.3306	22.4834	16.6393	27.8237	20.1532	26.9511	15.4146	28.4076	41.3991	1.89315	13.0077	3.34557	2.98051	3.82758	10.4454	32.3542	17.4675	2.57472	7.83325	15.716
chr1	75479310	75506452	Obsl1	ENSMUSG00000026211	-	9.47076	25.0784	21.742	12.0307	69.2718	114.793	155.666	130.822	144.608	128.021	153.79	129.652	69.071	93.5108	105.961	109.298	105.346	119.061	133.629	147.474	127.31	113.532	129.291	139.406	112.605	138.99	150.792	150.823	143.307	186.77	145.002	164.474	97.0635	91.8878	72.7542	81.1471	71.729	108.733	74.5204	56.3609	114.55	91.0651	93.0013	84.3643
chr1	75479532	75485705	Tmem198	ENSMUSG00000051703	+	0.28648	0.094592	0.194362	0.283317	0.900148	0.473575	0.569967	1.46602	1.69578	0.559798	0.456706	0.85091	0.253457	0.265553	0.174812	0.189476	0	0.293763	2.54936	0.147133	0.757794	0.418425	0.032204	0.862697	0.875977	0	1.25676	0.800888	1.16566	0.179918	0	0.487587	0	0	0	0	0	0	0	0	0	0	0	0
chr1	75507077	75510366	Inha	ENSMUSG00000032968	+	0.05933	0.369043	0.108477	0.227332	0.803027	2.60923	1.1728	2.02109	2.65544	2.53291	0.962749	1.52476	0.64739	3.92746	1.42944	0	3.62151	1.66243	1.46436	7.02561	6.77329	4.37895	4.7415	15.1653	4.38454	6.89946	5.70609	6.99837	6.83643	10.9799	17.315	5.91594	0	13.2033	2.27069	9.75044	0	0.451377	12.4143	5.47528	7.98216	28.3323	0.433367	6.13023
chr1	75521529	75537335	Stk11ip	ENSMUSG00000026213	+	20.643	17.0727	19.5492	13.9282	12.4437	22.0927	18.0483	25.0123	26.2373	23.7253	18.3344	14.5696	6.10889	9.77443	8.30818	10.4313	19.8878	12.0126	29.5474	19.2641	25.9758	40.6578	38.4337	14.4466	27.1889	21.6091	31.7089	18.9464	33.9306	21.7772	32.3039	17.9463	15.4042	16.7313	16.5496	10.4558	18.7568	8.01033	19.4683	11.7467	11.2966	7.33656	7.43956	18.4847
chr1	75546266	75562172	Slc4a3	ENSMUSG00000006576	+	2.52485	2.72766	3.20128	1.98655	1.37495	1.22534	1.92877	1.52627	0.490935	1.22226	0.726528	0.284539	0	0.024182	0.091724	0.015638	5.97474	6.80753	2.02984	5.60051	21.0485	13.9801	16.1241	9.08075	6.15162	5.59718	5.99007	9.47887	9.19545	7.58435	11.0191	13.4916	1.11263	4.28575	1.73106	0.63339	0	4.20287	3.99345	7.05512	10.2069	5.95158	9.68664	0.742259
chr1	77367185	77515088	Epha4	ENSMUSG00000026235	-	1.5654	3.3342	5.69345	7.32197	38.6773	27.8365	16.5241	25.2643	10.8475	8.31201	7.54082	8.32944	2.04841	1.81725	1.62615	0.869958	37.9446	31.2117	45.4591	39.2327	8.44886	22.2261	10.0777	14.0652	30.0094	35.2656	27.3384	27.9197	33.8106	17.1777	7.19166	30.3695	3.04417	0	0.511628	4.93922	9.20817	7.49857	6.59404	21.0273	13.256	9.63108	0.847233	9.78872
chr1	78101267	78197134	Pax3	ENSMUSG00000004872	-	0.015354	0.1199	0.150043	0.023246	0.624386	0.7526	0.437247	0.294509	0.128021	0.138428	0.147595	0.135652	0.185822	0.346574	0	0.191539	40.7465	35.353	22.3523	28.6952	2.81066	0	0	0	26.484	20.1144	24.6899	24.7153	2.90898	4.76521	0.025656	0.039518	2.01751	0	0	0	0	0	0	0	0	0	0	0
chr1	78310345	78420289	Sgpp2	ENSMUSG00000032908	+	1.20021	0.639386	0.514195	0.72899	16.016	14.5539	20.921	15.0982	9.67517	5.41922	10.3292	8.17061	14.4814	13.1736	20.8961	13.8734	15.1309	17.1694	14.7529	19.8932	3.49764	13.136	12.3612	9.05729	34.219	28.1476	25.012	30.6064	1.24819	8.17508	3.90032	9.1549	10.3558	9.35256	14.1326	33.7571	35.606	22.1219	3.30723	10.4394	19.162	52.8994	29.3077	25.0881
chr1	78417975	78488897	Farsb	ENSMUSG00000026245	-	107.21	109.943	108.595	142.476	118.369	87.663	105.003	78.5907	116.242	97.8473	129.611	104.535	144.388	132.503	152.711	153.844	121.843	133.434	127.724	161.742	120.534	100.872	94.8724	63.6157	86.9369	117.953	157.986	136.717	78.5968	91.7439	52.8746	70.1309	122.887	94.4775	110.551	133.006	95.5842	140.918	79.0408	116.772	177.637	105.625	95.9463	107.279
chr1	78497026	78512158	BC035947	ENSMUSG00000090486	-	0.351555	0.467236	0.666253	0.769831	2.43412	1.6495	4.38448	4.92587	2.86693	1.21197	1.99283	2.37726	3.63987	3.82761	3.31216	4.6651	0.313091	0.284099	0.024729	0.228955	0.176672	0.391854	0.137465	0.87031	0.301487	0.064692	0.444761	0.267501	0.145458	0	0.36561	0.551856	0	1.21162	0.012759	0	0	0	0	0	0.312147	0.441202	0	0
chr1	78510991	78538173	Mogat1	ENSMUSG00000012187	+	0.804267	0.999747	0.564741	1.20314	11.7326	1.52724	2.629	8.31724	0.808971	2.47632	1.17252	1.84957	1.25701	0.692118	1.03631	2.84255	0	0.103011	0	0	0	0	0.94754	0	0	0	0	2.73094	0	0	0	1.25087	0	0	0	0	0	0	0	0	0	0	0	0
chr1	78657825	78707743	Acsl3	ENSMUSG00000032883	+	30.6266	40.4518	38.6513	52.9141	68.8322	89.5492	131.998	90.1573	75.2337	55.6773	78.4844	89.9095	54.1921	50.4058	45.1125	41.885	56.6336	60.5435	37.8185	47.6227	37.1851	30.3225	22.4311	22.32	54.2662	60.8741	59.5298	64.1917	41.5896	29.7764	17.0033	16.222	14.9027	7.83006	19.6069	33.8875	45.8801	27.0816	43.6986	25.8719	20.2747	35.7773	26.4234	19.1246
chr1	78658038	78671512	Utp14b	ENSMUSG00000079470	+	6.41164	5.9808	6.56404	7.10069	8.68721	15.3054	22.8415	16.5664	13.2599	14.1987	14.357	18.4685	6.37418	5.4293	4.82439	3.82044	6.61099	6.78717	5.28215	5.96924	2.91259	7.72311	1.84025	1.75923	8.44412	5.53614	3.62435	4.56185	2.54201	2.78629	3.30983	4.09018	4.21275	5.81566	5.55128	3.86829	2.30255	1.85451	4.20896	0.949941	6.22663	2.22219	0.370347	3.31017
chr1	78816758	78820028	Kcne4	ENSMUSG00000047330	+	0	0	0.063863	0	0	0	0	0	0	0	0	0.015126	0	0	0	0	0	0	0	0	0	0	0	0	0	0	0	0	0	0	0	0	0	0	0	0	0	0	0	0	0	0	0	0
chr1	79434669	79440120	Scg2	ENSMUSG00000050711	-	0	0	0	0.087448	0.149202	0	0	0	0	0.059965	0.113091	0.175572	0	0	0	0	0	0	0	0	0	0	0	0	0	0	0	0	0	0	0	0	0	0.034283	0	0.122625	3.81615	6.53473	0	0	0	0	0	0
chr1	79606876	79671972	Ap1s3	ENSMUSG00000054702	-	15.5282	14.5878	18.9174	14.7944	60.3847	53.0311	34.4167	61.666	9.03743	16.3448	15.8078	17.0372	0.470874	0.86259	1.15072	0.67289	11.1241	4.47057	5.86623	12.9865	14.1203	17.2565	9.35051	5.31891	16.4483	24.5515	13.12	16.7571	35.9713	25.8875	6.39935	24.5606	2.0007	7.08329	1.79896	3.74023	5.47588	2.18715	14.4968	0.714712	13.5571	23.018	8.88771	0
chr1	79702262	79776143	Wdfy1	ENSMUSG00000073643	-	35.3698	32.1542	46.7182	27.6704	55.409	67.623	69.3789	77.0393	55.4809	49.1499	55.5673	71.9013	50.9103	58.1348	59.4382	57.2242	25.1097	28.1011	55.4042	23.4593	23.3985	86.4888	54.425	32.1885	36.2006	49.9009	43.4116	29.4145	37.9572	56.3483	44.1911	41.5537	11.4811	38.3096	4.92476	22.7053	24.5008	14.244	20.8485	43.4715	46.2189	33.693	8.40626	12.7131
chr1	79776018	79781445	Mrpl44	ENSMUSG00000026248	+	62.9326	52.2459	58.0561	54.4145	32.1373	32.9704	39.0939	30.7875	43.0609	32.5916	42.2968	35.4521	40.7325	37.3396	38.234	38.0726	52.0193	50.7817	75.4645	56.0966	66.704	71.6228	71.2979	71.2906	53.2	41.9096	80.3972	68.7362	63.6691	68.3475	64.3492	87.2136	58.0855	95.0121	74.2166	57.0616	63.8512	107.82	117.222	111.583	140.534	69.8456	53.2163	109.617
chr1	79794197	79861180	Serpine2	ENSMUSG00000026249	-	29.066	26.5259	33.1215	31.3991	38.6431	22.2189	25.561	25.3696	15.8199	11.4231	12.0997	12.075	15.4808	17.3109	20.0164	14.2618	94.2879	106.522	109.527	103.087	93.3374	77.5169	111.44	73.3249	133.032	130.495	115.03	161.736	81.2616	68.53	49.3033	137.608	215.4	272.208	216.591	54.7238	66.51	44.0166	91.7147	123.347	66.6875	38.9707	11.8721	42.2153
chr1	80198706	80218473	Fam124b	ENSMUSG00000043230	-	0.112638	0	0	0.077344	0	0.03744	0	0	0.062706	0.16704	0	0	0	0	0	0	0	0.226324	0	0	0	0	0	0	0	0	0	0	0	0	0	0	0	2.3711	0	0	0	0	0	0	0	0	0	0
chr1	80264923	80340480	Cul3	ENSMUSG00000004364	-	38.6281	30.1216	31.6018	56.1311	44.4365	39.7777	52.2462	48.5566	37.5925	36.9995	33.6025	43.0411	33.9292	25.5147	21.5263	22.4705	21.7602	18.3435	22.6851	27.8479	24.0704	24.7177	23.3804	26.7632	29.8537	24.1332	26.4851	19.9587	18.779	31.3948	31.6387	38.4224	18.9675	40.4556	20.2287	27.9349	21.2212	24.1123	35.8711	26.933	17.8381	25.3284	37.4001	30.6478
chr1	80449597	80461448	Gm45261	ENSMUSG00000110100	-	0	0	0	0	0	0	0	0.381035	0	0	0.489622	0.039154	0	0	0	0	0	0	0	0	0.571276	0	0	0	0	0	0	0	0	1.30345	0	0	0	0	0	0	0	0	0	0	0	0	0	2.41353
chr1	80501073	80758527	Dock10	ENSMUSG00000038608	-	0.103654	0.15939	0.287692	0.301827	0.069704	0.354332	0.063507	0.256255	0.058674	0.90272	0.319059	0.116968	0.015132	0	0	0	0.001566	0.024065	0.243553	0.485953	0.225075	0	0.04695	0.052816	0.003053	0.010816	0.058281	0.014552	0.03945	0	0	0.006303	0.014827	0.020391	0.020378	0.014232	0.009491	0.006545	0.003085	0.009925	0	0.004666	0.005454	0.004221
chr1	81076950	81341764	Nyap2	ENSMUSG00000054976	+	0.013845	0.082058	0.01964	0.069162	0.045839	0.075815	0.035152	0.061095	0.14178	0.113392	0	0.090594	0	0	0	0	0	0	0	0	0	0	0	0	0	0	0	0	0	0	0	0	0	0	0	0	0	0.861907	1.74985	0	0	0	0	0
chr1	82233101	82291416	Irs1	ENSMUSG00000055980	-	2.88857	3.23258	3.14896	3.5431	0.125829	0.303288	0.171865	0.486354	0.18142	0.114566	0.068605	0.150867	0	0.025908	0.030265	0	8.15201	5.79215	7.25957	8.48947	6.7201	6.88731	9.77609	15.8508	5.26964	5.23486	9.63292	11.2888	12.7227	4.45093	10.989	9.6842	0	0	0	7.32814	0.556656	1.47051	7.14065	0.986711	1.05346	0	0	0.328378
chr1	82233112	82235933	Gm9747	ENSMUSG00000022591	+	0	0	0	0	0.254251	0	0.025428	0	0	0.10873	0.000216	0	0.063712	0	0	0	0	0	0	0	0	0	0	0	0	0	0	0	0	0	0	0	3.47709	0	0	0	0.781442	0.002172	0	0	0	0.061964	0	0
chr1	82316452	82445366	Rhbdd1	ENSMUSG00000026142	+	3.5484	3.9065	3.81764	3.15148	3.97145	3.8674	4.74345	4.33266	3.37383	5.88777	4.84089	4.38265	4.55042	3.88283	3.05784	7.64632	8.46019	8.20953	8.59932	4.86079	8.19582	4.76572	18.3675	3.89801	3.96032	11.7109	5.65381	5.30416	10.1059	6.76126	5.12652	8.97696	6.36249	0	6.09471	12.8842	1.52578	4.56646	0.162853	0.011451	0.108299	4.54382	3.25617	8.56298
chr1	82448423	82586849	Col4a4	ENSMUSG00000067158	-	0.060873	0.008555	0.077138	0.019156	0.157031	0.019182	0.059078	0.096153	0.356292	0.120745	0.080269	0.107992	0	0.033489	0	0.039345	0	0	0	0.170647	0.025102	0.032791	0.102561	0.094591	0	0.61454	0	0.160616	0.022325	0	0.043189	0.127945	0	0	0	0	0	0	0.133937	0	0	0	0	0
chr1	82586921	82722059	Col4a3	ENSMUSG00000079465	+	0.129813	0.036788	0.028379	0.096825	0.031692	0.082542	0.143273	0.121603	0.288288	0.219003	0.125043	0.066422	0.033522	0	0.029117	0	0	0	0	0.113851	0	0	0.037678	1.1047	0	0	0.242288	0.138505	0	0	0.102149	0	1.68699	4.51092	0	0.165751	0	0	0	0	0.813171	0	0	0.013449
chr1	82724890	82752394	Mff	ENSMUSG00000026150	+	115.124	102.704	111.006	190.68	155.827	108.747	121.096	102.574	132.584	85.6971	99.1879	86.7032	108.103	85.546	88.5016	83.4115	128.509	113.59	105.323	110.184	115.852	131.121	125.49	127.023	140.195	117.173	112.524	107.688	123.494	111.356	155.243	121.582	117.723	68.4687	128.058	159.292	81.7809	77.4862	115.155	142.369	94.0265	118.742	92.7107	96.8817
chr1	82756649	82768461	Tm4sf20	ENSMUSG00000026149	-	0	0.283546	0.104844	0.074901	1.49405	4.86513	3.51755	2.13029	0.817975	0.825447	0.811993	0.508676	3.51479	2.99488	1.59499	2.56489	0.16405	0.071449	0	0	0	0	0.044596	0	0.480124	0	0	0.122384	2.40762	0.179811	0	0	0	0	0	10.0375	15.6949	8.73186	0	12.1292	0	51.8687	58.7155	14.268
chr1	82770824	82771243	Gm47791	ENSMUSG00000114299	-	0	0	0	0	1.47382	3.95639	5.85828	4.05838	2.10474	3.54759	1.3364	2.51371	0.48726	1.54726	0.091423	1.39363	0	0	0	0	0	0	0	0	0.004775	0	0	0	0	0	0	0	0	0	0	0	0	0	0	0	0	0	0	0
chr1	82839483	82901182	Agfg1	ENSMUSG00000026159	+	19.1913	20.3054	13.3002	26.0965	54.2295	46.9981	60.6302	58.8128	59.21	33.863	40.5588	49.4063	32.7146	22.132	17.7267	18.6549	10.4563	10.169	12.8182	19.0838	7.59671	18.2429	10.8207	13.3314	8.19271	13.0232	14.6356	22.6745	5.31304	17.164	13.6488	18.0404	5.52491	2.66801	6.49619	20.7178	49.5683	14.35	11.2747	5.07491	7.02071	21.1445	6.13423	8.72631
chr1	82913325	82914130	A030005L19Rik	ENSMUSG00000113880	+	0.135358	0	0.296477	0.290969	2.89231	2.36205	1.34405	2.3931	1.8502	0.747018	0.224458	0.531291	0.157548	0.221009	0.819322	0	0	0	0	0	1.42443	0.804896	0	0	3.00336	0.589076	0.175495	0	1.91337	0	0.612733	0.129884	0	0	0	0.040309	0	0	0	0	0	0	0	0
chr1	82924917	82925712	A030014E15Rik	ENSMUSG00000113973	+	0	0.017503	0	0	0	0.042278	0	0	0	0	0	0	0	0	0	0	0	0	0	0	0	0	0	0	0.002519	0	0	0	0	0	0	0	0	0	0	0	0	0	0	0	0	0	0	0
chr1	82930571	82931399	Gm6217	ENSMUSG00000113846	-	0	0	0	0	0	0	0	0	0	0.052076	0	0	0	0	0	0	0	0	0	0	0	0	0	0	0.002419	0	0	0	0	0	0	0	0	0	0	0	0	0	0	0	0	0	0	0
chr1	82942559	82943388	A030003K21Rik	ENSMUSG00000113084	-	0	0	0	0	0	0	0	0	0.725649	0.017338	0	0	0	0	0	0	0	0	0	0	0	0	0	0	0.002416	0	0	0	0	0	0	0	0	0	0	0	0	0	0	0	0	0	0	0
chr1	82955186	82956013	Gm7544	ENSMUSG00000113925	-	0	0	0	0	0	0.675468	0	0	0	0	0	0.064062	0	0	0.065175	0	0	0	0	0	0	0	0	0	0	0	0	0	0	0	0	0	0	0	0	0	0	0	0	0	0	0	0	0
chr1	82960286	82960924	Gm47955	ENSMUSG00000114011	+	0	0	0	0	0	0.081968	0	0	0	0	0	0	0	0	0	0	0	0	0	0	0	0	0	0	0.003138	0	0	0	0	0	0	0	0	0	0	0	0	0	0	0	0	0	0	0
chr1	83000548	83001480	Gm47959	ENSMUSG00000113097	+	0	0	0	0	0.26175	0	0	0	0	0	0	0	0	0	0	0	0	0	0	0	0	0	0	0	0.00215	0	0	0	0	0	0	0	0	0	0	0	0	0	0	0	0	0	0	0
chr1	83012523	83038448	Slc19a3	ENSMUSG00000038496	-	0.461918	0.669035	0.641204	0.59139	1.78378	2.31337	4.51706	1.96958	3.08003	1.39385	3.11525	2.13979	2.07333	5.36528	1.91326	3.91197	0.529314	3.18987	2.85888	0.610034	0.069165	0	3.15353	0.09626	0	0	5.71468	2.30587	0	0.099623	0	2.34814	0	0	0.027745	0	0	0	0	0	0	0	0	0
chr1	83041524	83042480	Krtap28-10	ENSMUSG00000100190	-	0	0	0	0.023097	0	0	0	0.031553	0	0.36149	0.086146	0	0	0	0	0	0	0	0	0	0	0	0	0	0	0	0	0	0	0	0	0	0	0	0	0	0	0	0	0	0	0	0	0
chr1	83044932	83045946	Gm47969	ENSMUSG00000113267	+	0	0	0.034781	0	0.258187	0.024484	0	0.056384	0	0	0.051893	0	0	0	0	0	0	0	0	0	0	0	0	0	0.001976	0	0	0	0	0	0	0	0	0	0	0	0	0	0	0	0	0	0	0
chr1	83058286	83059378	A030005K14Rik	ENSMUSG00000104423	-	0	0	0	0.002629	0	0	0	0	0	0.239621	0.40301	0	0	0	0	0	0	0	0	0	0	0	0	0	0.001835	0.20724	0	0	0	0	0	0	0	0	0	0	0	0	0	0	0	0	0	0
chr1	83060930	83061921	Krtap28-13	ENSMUSG00000101315	+	0	0	0.019133	0	0.013892	0.02453	0	0	0	0	0.069255	0	0	0	0	0	0	0	0	0	0	0	0	0	0.002022	0	0	0	0	0	0	0	0	0	0	0	0	0	0	0	0	0	0	0
chr1	83116766	83119167	Ccl20	ENSMUSG00000026166	+	0.577644	0.860428	0.48335	2.18598	2.20593	0.876012	1.26535	0.233599	0	0	0.142865	0	0	0	0	0	0	0	0	0	0	0	0	0	0	0	0	0	0	0	0	0	0	0	0	0	0	0	0	0	0	0	4.33285	0
chr1	83159752	83210574	Daw1	ENSMUSG00000053161	+	0.307402	0.12251	0.238661	0.359203	0	0	0.030849	0.317023	0	0.931955	0.055404	0	0	0	0	0	0	0	0	0	0.74396	0	0	0	0	0	0	0	0	0	0	0	0	0	0	0	5.77231	0	0	0	0.043354	0	0	0
chr1	83254139	83408200	Sphkap	ENSMUSG00000026163	-	0.250895	0.707164	0.932322	0.826057	0.066688	0	0.069207	0.067685	0	0.14747	0.098943	0.115717	0	0	0	0	0	0	0	0	0	0	0.578293	0	0	0.951813	0	0	0	0.024387	0	0	0	0	0	0.018183	2.19429	3.21098	0	0	0	0	0	0
chr1	84036296	84364180	Pid1	ENSMUSG00000045658	-	15.4425	15.6571	16.3435	18.8899	24.0147	38.6278	28.218	44.6224	40.3586	25.2313	22.9658	33.055	51.6301	36.932	34.4535	35.705	21.0477	27.0795	25.0527	14.3456	13.2933	9.28495	27.8611	10.426	26.2344	55.6818	23.9527	37.1955	55.6809	11.9927	9.99194	24.524	0.001047	4.5936	6.33861	0	0	0	10.0772	0	1.59397	0.050504	0	0
chr1	84369839	84696221	Dner	ENSMUSG00000036766	-	0.278376	0.419759	0.262882	0.209779	0	0	0.020123	0.142684	0	0.144855	0.041685	0.295902	0	0	0	0	2.08221	0.052155	0.079268	0	0.36881	0	0	0.0348	0	1.16497	0.170145	0.538859	0	0	0	0	0.054365	0	0	0	0	0	0	0	0	0	0	0
chr1	84721189	84840516	Trip12	ENSMUSG00000026219	-	72.5116	53.8846	59.6521	75.6112	211.368	181.33	190.06	203.724	209.755	162.343	106.895	118.404	97.5825	84.7896	80.0715	83.0033	65.2083	65.3138	45.7677	61.35	57.5176	54.3516	63.0059	80.5497	67.8312	65.4539	65.7567	64.2756	82.9983	58.8233	68.9072	89.1435	30.749	50.846	24.2923	29.3367	37.8383	64.7106	54.8154	29.0627	64.8396	39.2821	55.1453	67.2298
chr1	84839841	84900487	Fbxo36	ENSMUSG00000073633	+	1.39122	1.45584	2.27114	2.23364	3.07634	1.95935	3.96699	2.82729	2.85717	7.93447	5.05416	4.39072	6.00214	11.6818	10.1836	7.14553	12.8739	8.95758	19.3891	12.0238	22.8747	18.2439	18.1241	20.9857	7.45757	10.5113	10.5297	4.70647	15.6833	10.283	15.3494	8.9629	17.2888	13.982	25.5787	25.8025	2.24855	13.8752	0	29.4567	0	8.72165	11.2483	7.97266
chr1	84905898	84935134	Slc16a14	ENSMUSG00000026220	-	0.196533	0.113555	0.156008	0.070164	0.506632	0.439763	0.226228	0.252074	0.928893	0	0.119322	0.684967	0	0	0.246366	0.182021	0	0.236665	0	0	0	0	0	0	0.138459	0	0	0	0	0	0	0	0	0	0	0	0	0	0	0	0	0	0	0
chr1	84992690	85270566	C130026I21Rik	ENSMUSG00000052477	-	0.093718	0.123414	0.095648	0.057359	1.12656	0.44633	0.095291	0.368094	0.131669	1.9418	0.340759	0.264203	0	0	0.038482	0.065329	0.036253	0.043656	0	0.384083	0.928962	0.559446	0	0	6.99822	0.030221	1.20825	5.70629	9.41672	6.90176	2.62937	14.9762	0	0	0	0.993014	0	0	18.7858	19.1127	8.02053	0.263199	0	0
chr1	85083069	85109853	A530032D15Rik	ENSMUSG00000089844	-	0.173318	0.152001	0.577089	0.323749	0.514095	0.648882	0.270164	0.308529	0.941937	0.725314	0.282095	0.409469	0	0	0	0.140463	0.480474	0	0.496223	0.505395	0.175959	0.757813	0.724774	0.801223	0.797468	0	0.187851	0.535094	0.840747	0.650824	0.665888	0.832074	0.247521	0	0	0.859086	0	0.056411	1.88944	0.568575	0.520944	0.03107	1.11222	0
chr1	85575676	85577295	G530012D18Rik	ENSMUSG00000094127	+	0	0	0	0	0	0	0	0	0	0	0	0	0	0	0	0	0	0	0	0	0	0	0	0	0	0	0	0	0	0	0	0	0	0	0	0	0	0	0	0	0	0	0	0
chr1	85576899	85598817	Sp110	ENSMUSG00000070034	-	0	0.16741	0.064411	0.013428	0.275	0.145189	0.026241	0.073391	0.049168	0.35758	0.140562	0.048776	0	0	0	0	0	0	0.728019	0	0	0	0	0	0.423414	0	0.043149	0.279635	0.695192	1.19558	1.34057	3.11395	0.074453	1.35403	0	0	1.58464	0	7.18918	0.784899	3.39447	0	0	0
chr1	85600378	85645037	Sp140	ENSMUSG00000070031	+	0.656436	0.743285	0.954104	0.742486	1.53825	1.33213	1.87253	1.65514	1.37804	1.18812	1.11362	1.39832	0.735147	0.602989	0.683168	0.316318	1.98553	2.35113	1.37834	1.92546	2.40778	2.88136	2.01435	2.47986	2.26276	0.207619	1.11452	1.60202	3.56753	2.93906	2.67393	2.82219	0.204068	0	0.474823	2.73863	0.398236	0.530626	4.11201	3.22799	1.39354	0.534836	0.749518	0.472053
chr1	85649988	85709998	Sp100	ENSMUSG00000026222	+	0.02452	0.039508	0	0.066043	0.159476	0	0.030186	0.066162	0	0.12902	0.134918	0.105396	0	0	0	0.118422	0	0	0	0	0	0	0.243023	0.574958	0	1.04	0.59754	0	0	0	0	0	0.075413	0	0	0	0.075653	0	0.06139	0	0	0	0	0
chr1	85717083	85778643	A630001G21Rik	ENSMUSG00000052760	-	4.49611	1.64728	1.94984	2.20546	0.900403	0.356087	0.859667	1.24556	0.593786	0.217154	0.407345	0.509437	0	0.254895	0.23893	0	0	0	0	0	0.969077	0	0	0	1.93693	0.187935	0	0	1.24259	0.6615	0	2.76689	0	0	0	0	0	0	0	0	0	0.146099	0	0
chr1	85793441	85851576	Cab39	ENSMUSG00000036707	+	29.4752	27.2021	27.3054	48.485	54.6587	59.9196	70.484	64.2476	32.1565	35.7214	41.0324	44.6393	54.8255	48.8104	39.276	36.0386	25.1272	29.1423	23.798	30.0717	31.5696	27.7276	20.7058	30.0722	22.9234	25.1705	27.1376	17.6778	45.655	34.1854	36.34	24.8409	24.1955	11.8566	8.88551	27.0582	23.7344	16.055	16.9272	23.8085	14.1622	25.1107	13.3803	16.1451
chr1	85894281	85908675	Itm2c	ENSMUSG00000026223	+	36.6005	47.9163	52.6772	30.7716	23.9182	29.1626	35.5269	32.8694	50.1681	60.1675	66.4291	54.1042	69.2584	69.4039	77.8543	79.9417	166.877	153.7	143.323	156.203	184.749	180.926	235.835	181.408	213.235	190.493	188.539	196.183	175.933	179.998	187.765	188.162	86.1879	56.3536	102.307	78.5933	63.4374	68.5273	101.24	88.3568	135.492	115.806	65.7413	99.3563
chr1	85928483	85940624	4933407L21Rik	ENSMUSG00000026224	+	0.020267	0	0	0	0	0	0	0	0	0.121183	0.07998	0	0.047103	0	0	0	3.06559	0.001219	0.068119	0.452255	0	0	0	0	0.613948	2.52243	0	0	0	0	0	0.001113	0	0	0	0.000316	0	0	0	0	0	0	0	0
chr1	85938318	85961007	Gpr55	ENSMUSG00000049608	-	0	0	0.029483	0.023523	0.043774	0.027967	0.082261	0	0	0.036353	0	0.092713	0.593086	1.27045	0.816613	0.738012	0.04402	0	0	0	0	0	0	0	0.315343	0	1.5087	0.29825	0	0	0	0	0	0	0	0	0	0.297411	0	0	0	0	0	0
chr1	86016816	86029958	Spata3	ENSMUSG00000026226	+	0.040393	0	0	0	0.161411	0.09282	0	0.047154	0.24353	0.259815	0.383613	0.219818	0	0.113889	0	0	0	0	0	0	0	0	0	0	0	0	0	0	0	0	2.49946	0	0	0	0	0	0	0	0	0	0	0	0	0
chr1	86045863	86055456	2810459M11Rik	ENSMUSG00000026227	+	0.510457	0.177405	0.367695	0.105907	10.5893	16.0674	22.6805	15.5169	18.4162	11.5708	20.9469	17.4917	27.0156	26.8589	27.4197	22.4349	0.630387	0	2.11417	2.12736	1.29058	6.51978	1.01875	3.56546	0.064865	0.58578	0.106242	0	0	4.18617	7.58112	13.783	0	0	1.18901	0	8.74182	2.51812	9.3447	9.21362	13.4186	4.74842	6.3001	8.85015
chr1	86064387	86139151	Psmd1	ENSMUSG00000026229	+	241.575	208.003	216.384	229.264	198.775	177.205	194.057	180.978	174.633	178.799	147.079	178.428	176.909	160.733	158.268	166.667	219.72	206.837	202.985	250.794	153.258	186.214	146.516	185.922	157.424	170.854	146.722	159.46	116.361	118.852	99.0777	143.554	85.2564	113.186	92.5063	155.6	123.056	84.7731	94.1036	61.2054	152.676	118.55	104.169	83.4017
chr1	86099026	86111970	Htr2b	ENSMUSG00000026228	-	1.3091	0.601547	0.817094	1.97081	1.48826	1.67534	1.49517	1.62494	3.62662	1.3097	1.17383	0.903921	0.436153	1.03374	0.279706	0.610233	0.471587	0.050353	1.67106	0.591498	0.413427	1.0151	0.536878	0	0	0.070582	0.162721	0.02965	0	0	0	0	0	0	0	1.61492	0	0.365146	0	0	4.20313	0	0	8.682
chr1	86154780	86278284	Armc9	ENSMUSG00000062590	+	15.8583	13.9459	15.4764	13.5265	8.36682	8.38663	10.7774	11.8651	8.18888	13.9828	8.54537	8.53767	9.41671	9.43265	8.53782	9.34158	18.9803	18.508	15.879	18.6013	11.2424	25.2529	11.8282	12.8873	15.4284	15.2322	14.753	18.3345	19.6807	15.7134	28.7129	20.6869	8.04845	2.95439	22.637	20.3766	6.53253	14.2397	5.46396	19.1059	4.90224	3.61872	14.9124	6.83566
chr1	86302832	86307305	B3gnt7	ENSMUSG00000079445	+	19.9679	20.063	21.629	7.00109	7.34684	9.93701	9.1183	12.3642	15.9493	16.2491	21.3277	20.7514	6.30453	8.42577	5.56971	6.56145	26.0821	20.052	23.6126	31.5836	12.4415	14.906	5.0457	11.5485	36.9207	22.2981	15.8293	24.3038	41.1185	20.3257	9.22714	20.5184	5.60739	0	10.1343	0	0.977793	4.48679	5.56317	10.0333	17.4631	0	0.042435	10.3242
chr1	86344719	86359400	Ncl	ENSMUSG00000026234	-	1168.43	871.386	977.078	1058.54	561.479	623.845	739.521	616.725	668.735	611.009	732.399	779.315	260.448	318.87	305.635	311.553	471.224	388.352	366.491	451.737	271.146	293.62	265.536	229.06	338.314	333.343	337.487	299.095	213.99	204.544	175.774	199.738	196.737	213.115	217.78	232.495	266.549	210.011	290.09	132.4	227.119	252.497	254.546	195.502
chr1	86386303	86426228	Nmur1	ENSMUSG00000026237	-	0	0.076653	0	0	0	0.022276	0	0.036932	0	0.085883	0	0.094685	0	0	0	0	0	0	0	0	0	0	0	0	0	0	0	0	0	0	0	0	0	0	0	0	0	0	0	0	0	0	0	0
chr1	86426329	86428052	Tex44	ENSMUSG00000036574	+	0	0.078124	0	0	0.128399	0	0	0.032695	0	0.06625	0	0	0	0	0	0	0	0	0	0	0	0	0	0	0	0	0	0	0	0	0	0	0	0.001609	0	0	0	0	0	0	0	0	0	0
chr1	86526726	86530712	Ptma	ENSMUSG00000026238	+	5209.71	5710.66	5968.8	4680.48	2110.56	1798.34	1742.7	2164.49	1736.38	1660.07	1777.76	1933.27	962.423	1096.29	1107.75	1105.11	4357.06	4341.87	4496.44	4294.08	3122.58	3396.62	2985.87	3176.76	3594.25	3387.95	3597	3251.31	2984.54	2619.86	2574.68	2872.94	2911.03	3029.66	2943.92	3530.42	3397.18	3322.51	3137.01	2953.77	3036	2525.02	2768.44	2636.18
chr1	86542994	86582629	Pde6d	ENSMUSG00000026239	-	24.891	39.5666	36.7915	35.0098	16.2519	15.7739	10.8924	16.464	14.1544	17.3056	16.3155	17.0397	22.5172	21.7981	26.8353	21.5226	72.3012	82.7523	65.2439	76.364	60.0577	76.4567	76.2591	64.089	67.8857	51.0204	63.1169	67.8123	74.3136	49.3	64.6215	61.5921	58.76	57.4942	35.589	67.9884	63.9995	68.3871	118.187	46.17	101.543	68.3015	71.3323	55.0103
chr1	86582904	86609375	Cops7b	ENSMUSG00000026240	+	28.6039	34.5639	37.9299	33.9018	21.4581	26.6957	23.5385	24.9883	24.4456	28.0293	27.7179	25.2642	12.0553	17.9158	17.7069	14.8442	37.2433	41.3626	40.3854	47.3893	49.4738	34.3603	40.1905	31.0419	30.8383	29.1587	34.8421	54.7731	29.4198	32.3154	8.74282	43.3148	18.5079	31.1908	39.2683	50.0359	14.2523	34.5637	24.8049	14.9112	33.9719	44.5439	30.8168	22.5977
chr1	86666291	86670571	Nppc	ENSMUSG00000026241	-	0.088248	0	0.098908	0.218044	0	0	0.029816	0.080176	0.111734	0.335587	0.050291	0	0	0	0	0	0.117705	0	0	0.13767	2.61329	0	1.22221	0	0	0	0	0.486481	0	0	6.22678	1.50272	0.415665	0	1.76055	0.178438	0	0	0	0	0	0	0	1.02595
chr1	86703808	87050095	Dis3l2	ENSMUSG00000053333	+	9.67205	9.98106	12.5115	9.57281	9.03	12.9114	11.6209	13.0877	19.884	15.8466	12.3172	11.1445	11.1015	9.16905	11.1116	10.4473	22.6101	40.5371	29.8826	34.944	39.7449	30.7684	23.5505	43.0483	31.6122	42.3391	41.138	31.2047	25.0911	31.7811	38.8065	27.7918	29.6954	1.99928	11.7313	10.7669	16.511	27.4558	8.95376	9.14139	26.4407	14.39	11.4794	27.6441
chr1	87086694	87089928	Alppl2	ENSMUSG00000026246	-	0	0	0	0	0	0	0	0.027356	0	0	0	0	0	0	0	0	0	0	0	0	0	0	0	0	0	0	0	0	0	0	0	0	0	0	0	0	0	0	0	0	0	0	0	0
chr1	87098002	87101606	Alpi	ENSMUSG00000079440	-	0.033463	0	0	0	0	0	0	0	0	0.082317	0.070005	0	0	0	0	0	0	0	0	0	0	0	0	0	0	0	0	0	0	0	0	0	0	0	0	0	0	3.07343	0	0	0	0.624309	17.8757	0
chr1	87124973	87127912	Akp3	ENSMUSG00000036500	+	0	0.0617	0	0	0	0	0	0	0	0	0	0	0	0	0	0	0	0	0	0	0	0	0	0	0	0	0	0	0	0	0	0	0	0	0	0	0	0	0	0	0	0	0	0
chr1	87147655	87156521	Ecel1	ENSMUSG00000026247	-	0.824081	0.779668	0.736308	0.513002	0	0.296302	0	0.05234	0	0.329521	0.014591	0	0	0	0	0	0	0.247229	0	1.0916	0	0	0	0	0	0	0	0.1339	0	0	0	3.2053	0	0	0	0	0	0	0	0	0	0	0	0
chr1	87183313	87188405	Prss56	ENSMUSG00000036480	+	0.094368	0.060479	0	0	0	0	0.046258	0	0	0	0	0	0	0	0	0	2.20929	0	0	1.7537	1.043	0	0	0	0	0	2.83964	0	0	0	0	0	0	0	0	0	0	0	0	0	0	0	0	0
chr1	87190607	87200070	Chrnd	ENSMUSG00000026251	+	0.228924	0.259393	0.165345	0.180581	0	0	0	0	0	0.369884	0	0	0	0	0	0	0	0.603759	0.911153	0	0	0.013089	0	0	0	0	0	2.13657	0	0	0	0.669719	0	0	0	0	0	0	0	0	0	0	0	0
chr1	87204657	87212694	Chrng	ENSMUSG00000026253	+	0.13919	0.038406	0.078077	0.079145	0.091958	0	0.02116	0.054931	0	0.14722	0.059648	0.019447	0	0	0	0	0	0	0	0.047494	0	0	0	0	0	0	0	0.110214	0	0	0	0	0	0	0	0	0	0	0	0	0	0	1.18072	0
chr1	87213914	87240488	Eif4e2	ENSMUSG00000026254	+	99.2204	94.9739	93.181	70.4671	85.4174	119.459	124.264	112.755	147.999	115.82	140.753	136.461	192.727	239.232	197.54	219.25	154.953	137.89	137.069	132.023	154.78	140.782	166.472	109.963	152.369	131.336	153.294	153.363	156.235	129.009	130.585	129.061	269.302	201.167	232.352	103.661	142.305	182.88	191.624	185.891	149.965	129.903	203.459	175.227
chr1	87264363	87310839	Efhd1	ENSMUSG00000026255	+	0.542216	0.249619	0.345616	0.093307	0.134294	0.046496	0.193947	0.230968	0.11191	0.129101	0.535398	0.87064	0.304821	1.10993	5.46891	1.88092	0	0.131902	0	0	0	0	0	0	0	0	0	0	0	0	0	0	0	0	0	0	0	0	0	0	0	0	0	0
chr1	87326998	87450796	Gigyf2	ENSMUSG00000048000	+	61.0232	47.3495	50.5151	68.3068	138.221	184.758	211.807	195.566	306.319	206.304	163.036	148.053	108.969	88.4474	86.2429	91.6512	48.4625	47.6896	41.5023	56.2019	52.4154	36.7062	31.1174	43.1803	58.0265	49.028	44.7765	61.7808	45.9963	42.4373	31.204	40.1431	27.2529	36.0325	16.4613	39.2708	22.7742	24.6392	52.0266	69.8473	52.3484	32.7024	12.1303	43.3687
chr1	87386363	87394729	Kcnj13	ENSMUSG00000079436	-	4.12828	3.39787	3.6017	4.35128	15.2632	18.4509	19.5212	20.2452	27.7382	17.0032	9.16919	10.0898	5.23409	4.33074	4.17729	3.99134	3.8422	3.26451	0.359427	1.38488	1.72692	2.66037	7.21765	3.95423	2.81917	1.52075	0.473806	10.3355	0	5.66855	1.96018	4.78222	12.0306	0	0	0	0.574414	1.53642	5.62315	0	0	2.86246	1.8155	1.20213
chr1	87470271	87475482	Snorc	ENSMUSG00000026258	+	0	0.28744	0	0.411056	0	0	0	0	0	0	0	0	0	0	0	0	0	1.0918	0	0	0	0	0	0	0	0	0	0	0	0	0	0	0	0	0	0	0	0	0	0	0	0	0	0
chr1	87476834	87573870	Ngef	ENSMUSG00000026259	-	0.491829	0.39304	0.249376	0.126839	0.114488	0.308354	0.480825	0.664918	0.17336	0.138566	0	0	1.20209	0.925126	1.28514	1.81931	0.613601	1.40045	1.79825	0.382219	0	0	0	0	0.074385	0.197466	1.81067	1.60925	1.18924	0.64067	0.510486	0	8.75854	0	0	0.819616	0	2.13686	0	0.742873	2.55891	0	5.80931	2.64341
chr1	87509889	87597845	Neu2	ENSMUSG00000079434	+	0	0.026985	0	0	0.113152	0.259579	0.182894	0.757249	0.587162	0.514443	0	0.081202	0.153739	0.708642	1.28465	0.614953	0	0	0	0	0	0	0	0	0	0	0	0	0	4.73495	0	0	0	0	23.5219	0	0	0.182003	0	6.95167	4.3102	0	0	0
chr1	87620312	87720507	Inpp5d	ENSMUSG00000026288	+	0.559251	0.055968	0	0.078771	0.243649	0.049999	0	0.069668	0.041017	0.576697	0.228595	0.007562	0.077058	0	0	0	0	0	0	0	0.730977	0	0	0	0.713444	1.22945	0	0.325742	0	0	0	0	0	0	0	0	0.056261	0	0	0	0	0	0	0
chr1	87755870	87792428	Atg16l1	ENSMUSG00000026289	+	43.9845	36.4054	40.6933	36.8383	49.6879	54.2902	58.1988	61.1836	52.2459	56.6952	41.0996	41.339	22.9925	19.9739	20.2649	28.2393	37.3537	27.7342	30.5433	33.3527	29.1806	37.033	36.8105	47.1888	31.2184	37.4078	28.2989	38.4342	31.5553	27.813	33.6003	38.7615	37.0068	0.504966	34.3718	28.6221	34.621	43.7226	50.0315	43.6597	30.9245	16.8362	32.2797	26.6186
chr1	87803680	87845158	Sag	ENSMUSG00000056055	+	1.44516	0.061244	1.82532	1.60824	3.95159	5.03635	3.57585	3.81734	2.43563	3.48021	2.19843	1.9788	0	0	0	0.017194	0	0.045749	0	0.129044	0.788526	0.047196	1.23524	0.168857	0	0.580462	0	0.262218	0	0.164691	0.334187	0	0.186271	0	0	0	0	0	0	0	0	0	0	0
chr1	87853287	87945180	Dgkd	ENSMUSG00000070738	+	27.5582	24.3169	24.5529	26.8053	16.8974	22.7655	25.1196	27.7492	26.9136	19.6187	14.7015	14.8273	15.3314	16.2195	14.2769	12.6294	15.0742	18.0182	16.7143	20.4779	10.9784	12.1514	14.1982	14.0592	10.8488	19.6562	21.8892	20.6939	17.4973	11.2961	20.1982	19.8065	15.755	25.73	7.31785	8.3924	12.8304	14.9298	27.1525	12.5199	14.1231	11.0581	23.9469	19.5378
chr1	87945119	88008551	Usp40	ENSMUSG00000005501	-	10.0926	9.7753	10.7064	15.4139	28.8918	38.113	46.1232	40.0396	38.3545	39.877	30.7209	25.2235	18.6213	17.6948	20.5905	16.0102	16.1702	17.8528	12.5767	14.9986	25.4662	13.9759	17.9698	25.473	8.08009	23.6465	21.8644	16.3928	25.2593	24.3875	19.8292	22.5307	17.8723	1.69685	22.5464	25.9958	14.7106	9.78875	15.5431	10.1724	32.3128	32.7937	41.5043	13.5023
chr1	88055388	88219004	Ugt1a10	ENSMUSG00000090165	+	0.028856	0	0	0.174487	0.278591	0.026311	0.049115	0.344951	0.047477	0	0.036987	0.066244	0.625839	0.339392	0.437185	0.317734	0	0	0	0	0	0	0	0	0	0	0	0	0	0	0	0	0.052531	0.378525	0.232333	0	0	0	0	0	0	0	0.005744	0
chr1	88070800	88218997	Ugt1a9	ENSMUSG00000090175	+	0	0.060162	0	0	1.3494	1.318	1.16551	2.11392	3.82745	1.28853	1.65176	0.341291	10.2589	7.50368	4.51219	8.26376	0	0	0	0	0	0	0	0	0	0	0	0	0	0	0	0	0.588817	0	0.222027	0	0	0	0	0	0	0	0.005526	8.87012
chr1	88087813	88219004	Ugt1a8	ENSMUSG00000089675	+	0	0	0	0	0.605341	0.384168	0.541934	1.86788	1.39995	0.478314	0.314368	0.538494	2.13257	1.25	1.5976	1.51736	0	0	0	0	0	0	0	0	0	0	0	0	0	0	0	0	0.56139	0	0.880683	0	0	0	0	0.526891	0	0	0.006679	0
chr1	88095062	88220002	Ugt1a7c	ENSMUSG00000090124	+	0	0	0	0	1.68975	2.45989	5.74554	4.10142	4.36044	3.35584	3.57465	2.54021	35.4638	31.2211	46.2046	44.2087	0	0	0	0	0	0.06692	0	0	0	0	0	0	0	0.070521	0	0	14.4801	0.10536	4.80686	0	0	0	3.58819	4.34558	0	1.6356	8.54023	0
chr1	88103252	88219003	Ugt1a6b	ENSMUSG00000090145	+	0	0	0	0	0.687468	2.00549	1.34158	1.25428	0.475832	1.80225	2.25197	1.0873	4.39403	2.27803	1.17792	5.97462	0	0	0	0	2.92166	0	0	0	0	0	0	0	0	0	0.139864	0	0	0	0	0	0	0	7.41694	0	0	0	0	0.649145
chr1	88134809	88218997	Ugt1a6a	ENSMUSG00000054545	+	0	0.056654	0.068095	0	3.71938	4.24259	3.20989	4.32496	1.20795	3.97473	1.66903	2.35689	9.90745	6.94428	6.57025	5.50543	0	0	0	0	0.809327	0	0	0	0	0	0	0	0.01237	0.003391	6.70465	0	0	4.79562	0.001864	0	0.018338	0	7.49898	0	0	0.019992	0.810404	4.658
chr1	88166012	88218997	Ugt1a5	ENSMUSG00000089943	+	0	0	0	0	0.204948	0.922564	0.354585	0.229696	0.14991	0.157066	0.041395	0.172153	0.418632	0.499203	0.059298	0.030654	0	0	0	0	0.012083	0	0	0	0	0	0	0	0	0	0.011786	0	0	0	0	0	0	0	0	0	0	0	0	0
chr1	88200601	88218997	Ugt1a2	ENSMUSG00000090171	+	0	0	0	0	0.272444	0.447651	0.348669	0.096003	0.399988	0.133985	0.088541	0.039777	0.654234	0.134216	0.402189	0.219646	0	0	0	0	0.007004	0	0	0	0	0	0	0	0	0	0.004182	0	0	0	0	0	0	0	0	0	0	0	0	0
chr1	88204732	88205782	Dnajb3	ENSMUSG00000081984	-	2.52108	3.69492	3.18221	2.55571	5.11592	6.94182	6.42986	5.18885	4.55314	7.3023	5.80932	5.54481	6.01743	5.75196	9.30216	5.33138	6.70856	6.28862	12.6118	11.6393	14.7871	12.065	20.1817	2.71324	13.4102	23.6894	14.6452	11.4492	13.6144	9.0372	15.7421	20.993	4.49639	101.052	6.51746	17.2622	19.0848	14.5983	0	6.6179	20.0455	6.17516	12.2726	10.9128
chr1	88211959	88218997	Ugt1a1	ENSMUSG00000089960	+	0	0	0	0	0	0.033293	0	0.467507	0.24291	0.417024	0.081347	0.181926	3.536	3.4064	4.16523	4.64087	0	0	0	0	0.001631	0	0	0	0	0	0	0	0	0	0.41916	0	0	0	0	0	0	0	0	0	0	0	0	4.22778
chr1	88226986	88262289	Mroh2a	ENSMUSG00000079429	+	0.510012	0.685854	0.524339	0.739862	1.47098	2.01802	2.67786	2.49125	3.51791	3.1176	1.95392	1.82393	0.694101	0.981052	1.58678	1.57912	1.64198	2.46474	0.403588	1.56008	0.722241	0.023762	1.57083	2.10155	2.33164	1.65211	0.324941	0.131893	0.957767	0.042909	0.333927	0	0.04569	0	0.108306	2.5609	0.399351	0.461	0	0.763999	0.335509	2.08743	0.127647	0
chr1	88262471	88277633	Hjurp	ENSMUSG00000044783	-	56.9581	76.0343	82.4217	81.7665	108.754	126.512	161.701	140.757	124.101	148.749	141.597	91.6723	40.5772	41.434	57.2353	48.1859	98.231	126.765	92.2757	111.748	67.8696	111.789	73.1336	90.8222	103.829	120.228	83.9586	98.1501	88.4531	70.7393	71.5947	84.5119	44.9257	26.425	44.9706	73.7115	85.5566	81.0071	64.5774	33.9594	93.555	94.6108	43.4372	132.932
chr1	88277661	88389293	Trpm8	ENSMUSG00000036251	+	0.03679	0	0.046558	0	0.013025	0.113227	0	0.057839	0	0.098536	0	0.063548	0	0	0	0	0	0	0	0	0	0	0	0	0	0	0	0	0	0.676785	0.049767	0	0	0	0	0	0	0	0	0	0	0.326693	0	0
chr1	88406961	88426438	Spp2	ENSMUSG00000026295	+	0	0	0	0	142.618	215.365	284.199	104.046	48.0113	13.6068	39.5298	19.492	2830.44	2971.43	3187.17	3033.44	0	0	0	0	4.76805	21.7189	16.3732	18.2659	0	0	4.07633	0	50.6148	415.507	371.498	75.2527	0	0	0	1.36415	0	9.86847	0	0	4.138	147.595	10.8927	20.5379
chr1	88499871	88510066	Glrp1	ENSMUSG00000062310	-	0	0.091325	0	0	0	0.02672	0	0.098164	0	0	0	0.076413	0	0	0	0	0	0	0	0	0	0	0	0	0	0	0	0	0	0	0	0.482745	0	0	0	1.83848	2.59962	0	0	0	0	0.322931	0.029007	0
chr1	88673125	88702221	Arl4c	ENSMUSG00000049866	-	17.0268	18.4303	17.3206	19.8949	4.99315	5.07924	4.92866	4.38141	4.30497	4.07062	3.85136	4.34917	2.63319	2.85137	2.80238	2.8615	9.86163	10.5217	4.15023	9.06175	20.5955	28.2496	25.4729	17.4234	11.0033	17.7455	11.4942	11.7049	18.2597	14.0923	21.1064	18.313	4.44872	14.5128	1.47283	1.61046	12.7309	10.6596	12.0773	5.94935	4.12163	8.8387	5.92677	10.1255
chr1	89070415	89155068	Sh3bp4	ENSMUSG00000036206	+	23.2486	35.2587	32.651	15.816	11.3427	15.1742	5.53909	12.049	7.67312	7.65874	3.04797	5.41978	3.54775	2.12489	2.99408	2.15409	37.3656	19.7296	26.2368	28.1082	14.2013	20.0918	25.7174	37.2938	34.0463	25.3931	18.5331	26.1565	41.6015	20.0873	24.0062	21.993	34.9875	7.03549	1.03255	8.67449	13.6867	13.465	1.38884	13.8311	24.2701	12.2502	10.3024	29.3518
chr1	89454806	89897617	Agap1	ENSMUSG00000055013	+	14.9015	13.7684	17.9431	21.1918	8.65875	15.0692	12.638	9.60662	12.6368	15.5357	7.38073	9.22917	3.15835	3.87127	2.86607	2.37119	9.60494	9.15935	7.50243	10.6098	5.26031	13.597	12.4173	9.73275	4.04911	6.37322	10.2681	5.51719	10.4793	5.96605	8.64058	5.49246	14.1049	2.24833	1.05808	14.2749	2.43789	5.30744	3.04653	7.06468	15.2361	11.6266	2.87516	3.9837
chr1	89927956	89931179	Gbx2	ENSMUSG00000034486	-	0.692054	0.64598	0.667648	0.864633	0.19573	0.44471	0.146322	0.185522	0.381533	0.287638	0.132903	0.811701	1.61156	0	0.029091	0.035001	2.81864	7.55067	2.9949	4.53425	0.038593	2.48604	2.55767	0	4.54981	0.250314	0	0.393303	0	0	0.030395	0	0	0	0	0	0	0	0	0	0.288425	0	0	0
chr1	89950220	90014666	Asb18	ENSMUSG00000067081	-	0.010071	0	0	0	0.077794	0	0	0.026659	0	0.075343	0	0	0	0	0	0	0	0	0	0	0	0	0	0	0	0	0	0	0	0	0	0	0	0	0	0	0	0	0	0	0	0	0	0
chr1	90042132	90153401	Iqca	ENSMUSG00000026301	-	0.026899	0	0.020399	0	0	0.025645	0	0	0	0.162374	0	0	0.382885	0.172664	0.29228	0.180698	0	0	0	0	0.430629	0.227585	0.104094	0	0	0	0	0	0	0	0	0	0	0	0	0	0.286251	0	0	0	0	0	0	0
chr1	90203980	90216751	Ackr3	ENSMUSG00000044337	+	0.421111	1.16347	1.01416	1.44594	13.8866	9.33564	3.60201	3.76601	1.26078	3.88999	0.669753	1.9959	0.732947	0.60803	0.331931	0.796732	11.9421	13.518	29.1206	15.4499	0.878029	7.60218	4.97635	6.7279	18.7327	16.0538	9.49509	8.30638	9.14817	3.83882	3.39285	15.5396	11.9667	3.19826	0.562853	13.1054	0.453456	1.87254	33.9963	1.21894	12.5708	0	0	17.1998
chr1	90602981	90613341	Cops8	ENSMUSG00000034432	+	98.622	99.8976	105.137	84.0701	81.8299	109.735	105.191	87.0655	84.5561	111.818	108.053	87.6984	117.238	116.785	128.665	116.299	141.456	129.681	153.355	147.165	117.362	136.664	129.042	129.535	105.211	86.2359	117.845	148.514	128.99	105.038	100.301	114.674	79.985	81.8374	95.7353	74.7389	86.2493	96.5277	89.7029	48.8643	130.882	102.623	71.6681	75.6093
chr1	90765923	90843971	Col6a3	ENSMUSG00000048126	-	0.103756	0.118588	0.047435	0.039119	0.051795	0	0.009777	0.062022	0.087214	0.099395	0.159779	0.212636	0	0	0	0.021872	0	0	0	0	0	0	0	0	0	0	0	0	0	0	0	0.010927	0	0	0	5.90814	1.71532	0	0	0	0	0	0	0
chr1	90915085	90951142	Mlph	ENSMUSG00000026303	+	0.629204	0.376164	0.284889	0.160902	0.176223	0	0.010075	0.195537	0.495012	0.466149	0.037769	0.03605	0	0	0	0	0	0	0	0	0	0	0	0.284137	0.195234	0	0	0	0	0	0	0	0	0	0	0	0	0	0	0	0	0	0	0
chr1	90953108	90954027	Prlh	ENSMUSG00000090550	+	0	0	0	0	0	0	0.139322	0	0.48713	0	0	0	0	0	0	0	0	0	0	0	0	0	0	0	0	0	0	0	0	0	0	0	0	0	0	0	0	0	0	0	0	0	0	0
chr1	90958133	90969661	Rab17	ENSMUSG00000026304	-	2.08096	1.19311	0.584644	0.400668	20.3675	18.257	21.5753	23.932	23.2372	24.2143	25.4866	20.1712	38.9466	64.1975	79.3865	69.6132	5.87892	5.03048	7.52523	4.50992	7.45096	6.93184	16.6107	18.7896	1.65171	0	7.45905	5.12808	9.23155	7.98606	15.3598	13.9028	17.3835	10.1218	13.3748	7.09375	13.6407	11.3351	19.4009	13.4739	49.7879	15.3667	41.8829	43.2131
chr1	90998737	91128944	Lrrfip1	ENSMUSG00000026305	+	22.9308	22.3716	24.2795	21.0831	26.6136	30.0795	36.1714	35.5024	23.3227	21.6343	20.4616	26.9039	39.0153	33.3132	39.7396	43.4791	36.29	26.562	53.4336	43.9155	25.775	34.679	47.2252	36.1061	58.38	67.5416	62.4958	71.137	41.6844	42.7998	34.3112	38.929	25.1822	21.5645	37.2966	37.1018	14.5729	19.2913	27.5352	14.8491	17.0721	26.0376	32.9801	12.5348
chr1	91145089	91170795	Rbm44	ENSMUSG00000070732	+	6.22936	3.63032	3.20423	5.28824	0.732874	0.443219	0.039643	0.369553	1.18722	0.91583	0.088245	0.110974	0.373585	0	0	0	1.11771	0.456447	2.01252	1.90333	0.031215	2.5884	2.05385	0.082531	0	0	1.5012	0	1.72238	0	0.045831	0.125396	0	0	0	0	0	0.689927	0	0	0	0	0	0.647392
chr1	91179822	91225196	Ramp1	ENSMUSG00000034353	+	0.016729	0	0	0.030327	0	0	0	0	0.324516	0.297605	0.176801	0.017549	0.664079	0	0	0	2.64751	2.40051	1.27137	0.682539	16.5	7.987	13.503	5.44267	1.79339	4.94313	2.96789	0.744355	12.0892	34.8744	26.6231	9.42638	4.77153	0	6.81563	0.269357	0	0	9.52326	29.3726	33.4217	0	4.68323	15.959
chr1	91250304	91290337	Ube2f	ENSMUSG00000034343	+	78.4552	79.5972	84.41	92.7165	111.049	109.748	105.29	91.8333	86.7915	82.7374	76.0004	85.0449	68.3572	76.6866	61.7767	66.6211	59.8166	74.756	68.0447	74.4262	66.1702	56.6226	81.2103	53.4988	55.4001	54.6335	65.313	66.1489	66.2603	48.0348	57.094	64.156	39.3972	14.4825	28.9358	71.9528	58.0929	31.5307	75.3944	44.0142	55.4312	43.1456	68.588	88.253
chr1	91298338	91321075	Scly	ENSMUSG00000026307	+	11.7385	13.1139	12.6804	9.67711	35.4034	64.6225	63.0958	67.7473	55.564	37.8552	49.2483	45.0226	35.5337	41.7834	43.9925	39.0163	5.17992	4.22823	6.0784	3.86037	7.18686	15.8577	17.653	12.5645	4.51325	10.2751	7.13814	7.82984	4.23493	16.4027	12.9582	9.41124	3.39007	19.7295	12.7196	5.28643	13.7758	18.5842	38.5485	12.7608	21.4541	13.4465	3.11881	1.96903
chr1	91322075	91348306	Espnl	ENSMUSG00000049515	+	0.085574	0.037632	0.020601	0.008119	0	0	0	0	0.017289	0.145622	0	0	0	0	0	0	0	0	0	0	0	0	0	0	0	0	0	0	0	0	0	0	0	0	0	0	0.061852	0	0	0	0	0	0	0
chr1	91351016	91362416	Klhl30	ENSMUSG00000026308	+	0	0.077377	0	0	0.979348	0.63255	0.210385	0.321008	0.083365	0.118236	0.073839	0.150053	0.433334	0	0.420621	0	0	0	0	0	0	0	0	0	0	0	0	0	0	8.28741	0.534145	0	9.37256	0	0	0	0	0	9.98693	0	0	13.3791	0	0
chr1	91366430	91374217	Erfe	ENSMUSG00000047443	+	2.23671	1.6591	2.26399	2.0769	1.23723	0.78443	0.72679	1.84707	0.520757	0.49336	0.153191	0.402713	0	0	0.141682	0	0.886681	3.28284	4.59661	2.44653	1.07034	1.35835	2.77952	1.4579	3.40146	1.02239	2.28208	4.73739	0.560222	3.81691	0.572834	0	1.47478	0	0.253365	0	0	0	0.58672	0	0	0	0	12.782
chr1	91373861	91398815	Ilkap	ENSMUSG00000026309	-	77.362	84.5184	92.1896	97.0652	85.9505	94.902	84.844	74.0499	78.1456	89.7943	81.7404	86.9353	50.9214	63.5573	57.0557	55.3213	98.4493	112.851	77.998	109.47	91.4534	100.855	95.9905	95.5708	110.675	95.5467	87.6674	118.486	87.87	125.222	91.158	126.011	160.19	108.808	98.8248	153.371	90.44	164.524	86.3672	131.03	107.764	126.869	103.638	66.5713
chr1	91411483	91414038	Hes6	ENSMUSG00000067071	-	75.3146	62.5896	61.3243	27.9075	25.5545	49.02	43.1649	53.2995	43.9553	40.5946	46.6625	56.0412	22.9526	42.5805	40.8393	37.8031	116.452	68.1734	92.8913	63.5019	147.961	74.6837	95.7971	91.065	98.6594	69.5161	115.979	89.4143	100.822	94.4714	152.955	90.8334	112.132	55.3535	112.434	150.87	126.766	199.149	195.697	245.444	125.124	173.717	135.83	167.897
chr1	91415982	91459324	Per2	ENSMUSG00000055866	-	1.93087	2.80915	3.01998	2.8516	12.3183	11.785	9.71872	9.97916	1.20459	1.45069	0.761882	0.65537	0.913468	1.44758	1.61132	2.27043	0.024637	0.460679	0.142676	0.38447	2.92117	5.4995	2.69666	6.34501	4.83111	1.4964	0.930436	1.23285	4.24704	2.68912	6.74366	4.0759	1.16341	1.49543	4.98741	0.087281	3.74879	0	7.66955	0	3.22167	5.04671	3.44946	7.33056
chr1	91494647	91529307	Traf3ip1	ENSMUSG00000034292	+	14.9508	11.5189	12.4231	11.8881	4.80044	7.08758	7.73254	6.78677	4.08458	5.58733	5.35585	4.44318	2.29942	1.07289	1.25759	1.40903	14.0022	8.88516	9.57159	17.0444	12.373	9.02794	7.60443	16.3944	3.17814	6.17778	3.86017	8.53574	8.42112	5.72552	10.2142	13.4758	11.1322	3.62465	2.75836	7.91706	10.2776	1.98729	21.1202	4.41092	20.9857	9.20901	6.00245	1.45616
chr1	91540544	91559589	Asb1	ENSMUSG00000026311	+	2.98964	2.33378	2.42416	2.36477	6.85514	11.3624	13.381	11.672	8.75625	9.23113	14.3676	11.0014	8.48367	8.40504	7.51669	9.14397	1.3544	5.4511	2.56756	5.85008	2.46474	2.86978	5.8957	5.09386	6.76831	2.97383	2.75746	1.47381	4.64534	4.83227	2.49524	6.11493	4.85821	4.43877	0	0.023892	1.88992	0.780784	0.554639	0.649901	4.05908	0	0	1.67318
chr1	91801461	91848028	Twist2	ENSMUSG00000007805	+	0.459852	0.248889	0.590542	0.506919	0	0.020505	0	0	0	0.018351	0.199033	0	0	0	0	0	15.3828	3.92259	13.8647	6.21992	2.54916	0	0	0	3.33236	1.57017	1.69565	0.887848	0	0	0	0	0	0	0	8.1659	3.75436	0	3.43811	0	0	0	0	0
chr1	91928779	92195699	Hdac4	ENSMUSG00000026313	-	18.2813	21.2197	19.4165	18.7775	15.8259	23.5806	18.8366	25.6168	17.047	17.8728	10.6821	12.249	5.32505	5.21912	6.06875	6.79065	14.7519	14.1435	19.7558	13.9109	14.1106	22.9505	15.5118	12.3981	13.0364	16.5967	21.1205	21.192	16.9477	12.921	24.933	14.3647	27.8085	9.69649	8.30377	4.59084	13.9228	11.0698	22.5523	8.26687	5.3866	4.87243	3.08687	13.1799
chr1	92439010	92473860	Ndufa10	ENSMUSG00000026260	-	121.219	128.337	144.684	90.0373	87.7638	127.22	132.023	123.183	105.545	140.399	149.772	143.906	172.808	157.082	192.521	165.964	159.866	160.681	137.378	156.645	116.701	155.214	133.952	158.032	124.524	136.229	143.008	109.605	119.531	112.569	121.056	110.778	173.379	223.951	200.263	218.621	197.999	171.224	156.254	189.349	168.266	175.282	189.852	178.557
chr1	92475925	92485113	Olfr1416	ENSMUSG00000067064	-	0	0	0	0	0	0	0	0	0.199333	0.239334	0	0	0	0	0	0	0	0	0	0	0	0	0	0	0	0	0	0	0	0	0	0	0	0	0	0	0	0	0	0	0	0	0	0
chr1	92489101	92496101	Olfr1415	ENSMUSG00000057464	-	0	0	0	0	0.119232	0.036325	0	0	0	0.099057	0.28968	0.063209	0	0	0	0	0	0	0	0	0	0	0	0	0	0	0	0	0	0	0	0	0	0	0	0	0	0	0	0	0	0	0	0
chr1	92506366	92518661	Olfr1414	ENSMUSG00000042849	-	0	0	0.006246	0.04287	0	0.025169	0	0	0	0.13728	0.060629	0	0	0	0	0	0	0	0	0	0	0	0	0	0.000156	0	0	0	0	0	0	0	0	0	0	0	0	0	0	0	0	0	0	0
chr1	92571322	92574397	Olfr1413	ENSMUSG00000058904	+	0.035767	0	0	0	0	0.173218	0	0	0	0	0	0	0	0	0	0	0	0	0	0	0	0	0	0	0	0	0	0	0	0	0	0	0	0	0	0	0	0	0	0	0	0	0	0
chr1	92585779	92591375	Olfr1412	ENSMUSG00000046300	+	0	0	0	0	0	0	0	0	0	0.316411	0	0	0	0	0	0	0	0	0	0	0	0	0	0	0	0	0	0	0	0	0	0	0	0	0	0	0	0	0	0	0	0	0	0
chr1	92594411	92597753	Olfr1411	ENSMUSG00000062497	+	0	0	0	0	0	0	0	0	0	0	0	0.020605	0	0	0	0	0	0	0	0	0	0	0	0	0	0	0	0	0	0	0	0	0	0	0	0	0	0	0	0	0	0	0	0
chr1	92605782	92614806	Olfr1410	ENSMUSG00000063583	+	0	0	0	0	0.031064	0	0	0	0	0.266242	0.00572	0	0	0	0	0	0	0	0	0	0	0	0	0	0	0	0	0	0	0	0	0	0	0	0	0	0	0	0	0	0	0.084993	0	0
chr1	92617788	92623412	Olfr12	ENSMUSG00000061616	+	0	0.012363	0.009129	0.039041	0.040306	0.069667	0.012188	0	0	0.076417	0	0	0	0	0	0	0	0	0	0	0	0	0	0	0	0	0	0	0	0	0	0	0	0	0	0	0	0	0	0	0	0	0	0
chr1	92637145	92641985	Cops9	ENSMUSG00000073616	-	339.372	445.796	412.924	348.503	380.997	439.171	387.774	488.391	412.737	533.064	480.684	480.313	595.766	463.337	406.221	451.833	427.779	447.676	448.185	393.5	462.177	366.306	376.776	391.204	502.939	456.197	451.681	434.525	369.835	455.016	469.772	427.001	554.993	517.509	512.93	530.805	585.224	395.305	534.052	456.609	389.883	372.516	514.393	383.24
chr1	92644218	92648841	Otos	ENSMUSG00000044055	-	0.049196	0	0.044267	0.014785	0	0.10831	0	0	0	0	0	0	0	0	0	0	0	0	0	0.337667	0	0	0	0	0	0.00058	0	0	0.397833	0	0.844573	0.097458	0	0	0	0	0	0	0	0	0	0	0	0
chr1	92831645	92860779	Gpc1	ENSMUSG00000034220	+	9.68674	13.3322	12.4236	11.3388	2.32888	4.3211	1.60061	1.87694	0.426206	1.03439	0.561868	0.697268	0	0	0	0	40.537	33.0753	41.2702	38.5287	26.9039	43.4381	27.1363	25.983	17.459	23.7963	32.762	21.3369	24.5108	20.8135	21.3039	29.1896	21.6755	32.6995	17.9898	9.12574	17.9734	18.6924	16.6111	6.90059	16.6825	8.65016	8.47125	16.0784
chr1	92859803	92902906	Ankmy1	ENSMUSG00000034212	-	0.032028	0.204073	0.142747	0.591891	0.260045	0.338773	0	0.302837	0.016363	0.157111	0	0	0	0	0	0	0	0	0	1.02394	0	0	0	0	0.85789	0	4.07827	2.04001	1.15008	1.53873	0	0	0	0	0	0	0	0	0	0.279536	0	0	0	0
chr1	92906981	92908435	Dusp28	ENSMUSG00000047067	+	4.21454	4.58809	5.78119	3.28458	5.58315	8.30369	4.49016	5.10694	4.23444	4.69071	4.73354	4.07772	4.32038	7.97782	8.92019	8.42077	15.7594	9.29505	29.1071	18.1671	13.0245	8.58833	7.89983	11.2906	22.7917	8.47791	22.7284	28.0504	9.62315	8.50104	12.6007	23.0101	35.4913	4.83274	0	7.15732	0	20.9207	13.1827	0	30.2704	22.2856	31.2967	1.85356
chr1	92910783	92924384	Rnpepl1	ENSMUSG00000026269	+	4.70924	5.89769	5.99549	6.0442	13.2269	16.4174	27.3399	17.1578	25.3183	21.8942	26.7515	25.9391	17.6334	23.864	20.1279	31.6823	7.22011	8.21148	11.817	11.5689	7.10357	7.9731	23.9842	14.6087	12.8871	10.3347	18.3286	13.9322	20.3865	15.0459	21.9087	9.7821	2.01076	10.7344	19.2756	14.2773	7.13086	16.5873	9.63107	16.4307	21.8617	17.2584	2.75105	0.858222
chr1	92934376	92947941	Capn10	ENSMUSG00000026270	+	21.6549	26.8868	28.6142	20.1743	12.4013	19.1604	19.0536	20.5558	22.4527	25.9217	19.7896	16.3826	28.1621	41.6741	51.7812	48.9684	42.7559	45.2548	56.1778	47.4272	45.0745	59.0818	37.7965	46.6778	41.4327	29.2764	52.1559	70.317	43.9537	45.9804	40.7302	46.9663	20.3956	20.8281	35.8819	8.92303	29.2416	27.03	61.1145	82.9339	83.3933	31.4668	37.0734	45.5118
chr1	92950865	92986391	Gpr35	ENSMUSG00000026271	+	0.491928	0.293175	0.184907	0.107791	0.609753	0.078939	0.145307	0.189674	0.250289	0.116092	0.035106	0.210963	1.04294	1.8054	1.03781	0.405789	0	0.341511	0.273412	0	0	0	0	0	0	0.378318	1.23307	0	2.44372	0.184678	0.860583	0	2.32574	8.98884	0.011082	0.716978	1.79418	2.04972	1.68295	0.037155	2.72768	5.3485	3.40009	11.7633
chr1	93006334	93012269	Aqp12	ENSMUSG00000045091	+	0	0	0.059313	0	0	0.061386	0	0	0	0.542816	0	0	0	0	0	0	0	0	0	0	0	0	0	0	0	0	0	0	0	0	0	0	0	0	0	1.52582	0	0	0	0	0	0	0	0
chr1	93015464	93101951	Kif1a	ENSMUSG00000014602	-	14.7315	20.8442	17.211	9.22522	0.150949	0.141138	0	0.021623	0	0.012232	0	0.016707	0	0	0	0	12.5211	0.729707	2.35844	2.41933	9.90053	8.86614	6.70201	12.6617	1.94415	2.1887	2.25035	0.037964	0.761109	2.08905	0.825125	2.83858	1.11859	9.92102	2.70299	0.367986	3.07576	5.01051	0	0	0	0	0.610045	0
chr1	93135240	93145421	Agxt	ENSMUSG00000026272	+	0	0	0	0	0	0	0	0	0	0	0	0	0	0	0	0	1.40059	0	0	0	0	0	0	0	0	0	0	1.37882	0	5.03702	1.60037	0	0	0	0	0	0	0	0	0	0	0	0	0
chr1	93151349	93160948	Mab21l4	ENSMUSG00000034159	-	0.139234	0	0.09519	0	0	0	0	0	0	0.025038	0	0	0	0	0	0	5.08442	0	1.37709	1.12985	0.876512	0	0	0	0	0	0	0	0	0	0	0	0	0	0	0	0	0	0.615173	0	1.81145	0	0	0
chr1	93168725	93231072	Crocc2	ENSMUSG00000084989	+	0.416741	0.27845	0.23185	0.095952	0.023092	0	0	0	0.014396	0.322756	0.00867	0	0	0	0	0	0	0	0	0.035913	0	0.056951	0	0	0	0	0	0	0	0	1.09546	0	0	0	0	0	0	0	0	0	0	0	0	0
chr1	93235841	93301065	Sned1	ENSMUSG00000047793	+	0.673817	0.492719	0.351203	0.453767	0.197996	0.172302	0.316978	0.065638	0.507572	0.677288	0.204306	0.26372	0	0	0	0.205151	0.265226	0.110809	1.30765	0.03282	0.028241	0.076306	0	0.21778	0	0	0.006201	0.26032	0.090581	0	0.015716	0.434	0	0	0	0	0.120334	0.047297	0	0	0	0	1.21697	0
chr1	93299211	93305915	Mterf4	ENSMUSG00000026273	-	31.6276	23.4974	27.971	28.3782	21.6868	17.8931	17.6004	15.6072	17.8926	20.3544	16.6012	12.2681	20.0705	16.6089	16.7529	13.4541	27.7415	23.9659	30.9222	36.3815	40.2767	40.0498	32.4388	44.0443	30.134	38.4161	24.2902	37.0343	48.3111	20.3614	50.0836	23.6204	41.7628	0.222266	20.9235	28.3284	25.303	28.1222	41.7453	53.1923	33.4596	4.60689	67.9466	45.1716
chr1	93308770	93343482	Pask	ENSMUSG00000026274	-	16.056	16.5303	15.9289	15.2053	11.6482	10.1996	7.92091	8.88822	8.77736	9.77175	8.08233	7.96616	2.59391	5.2459	2.37355	1.36048	17.7512	18.6731	18.7783	20.6895	24.4566	12.3634	15.8516	23.1498	13.0472	17.5467	11.1882	19.144	16.9696	7.63225	6.27031	6.23026	14.6664	15.9268	7.55075	9.81497	4.22907	8.32179	23.237	27.2206	0.950003	8.75695	5.80259	7.20786
chr1	93342854	93373489	Ppp1r7	ENSMUSG00000026275	+	14.0068	15.6811	16.4005	14.3857	14.3547	11.9331	13.717	10.6342	12.6731	14.556	15.2185	13.3908	7.84351	9.27137	7.68201	10.5385	15.3208	21.7789	16.007	16.064	18.6269	12.8442	14.4855	13.3683	15.1673	11.4685	9.54158	22.914	18.4103	13.0612	7.30245	7.81468	31.8347	6.94925	18.6882	8.58559	23.5226	15.8428	14.3034	18.1983	7.82558	6.42678	30.2266	37.4149
chr1	93373930	93404303	Ano7	ENSMUSG00000034107	+	0.220101	0.153513	0.137921	0.03806	0.064984	0.544185	0.149488	0.508183	1.0446	0.545493	0.120423	0.194589	0	0.101669	0	0	1.09427	0.181694	1.60433	1.00035	0	0	0.034504	0	0	1.02309	0	0	1.10785	0	0	1.51588	1.74847	0	0	0.108581	0	0	0	0	0	0	0	0
chr1	93405940	93478815	Hdlbp	ENSMUSG00000034088	-	82.6873	86.633	85.0474	85.1842	134.756	180.991	200.224	179.479	190.241	202.5	161.949	198.643	141.871	133.856	131.94	135.108	124.035	101.594	115.046	115.027	76.056	108.571	77.0891	98.8111	89.1265	116.572	99.3132	96.5994	104.369	110.976	93.8741	109.506	47.3882	56.9828	64.7407	104.552	93.7166	68.3248	63.8538	49.7199	63.412	68.6308	61.1584	66.4292
chr1	93478964	93510260	Sept2	ENSMUSG00000026276	+	78.1676	53.4115	49.7834	54.7828	133.288	112.039	203.443	150.875	126.877	144.747	114.884	157.442	109.162	179.178	141.965	146.37	164.21	100.695	108.606	94.3833	100.247	174.77	173.909	187.753	76.5989	122.611	105.825	185.912	111.652	157.117	83.0838	141.881	177.1	67.1869	25.6518	111.9	150.045	83.357	126.955	181.212	202.357	177.963	168.45	59.4943
chr1	93478993	93509733	Sept2	ENSMUSG00000116048	+	85.0833	52.9399	56.6378	91.1401	201.657	156.024	132.746	144.749	102.505	81.1395	118.853	111.681	239.992	112.375	134.653	111.686	99.7151	122.356	137.491	124.778	208.291	141.421	150.086	194.204	196.958	170.296	196.908	77.8573	259.264	276.593	241.157	200.981	1.074	106.676	138.281	139.91	23.6022	57.5625	102.79	125.448	39.855	10.2994	26.8221	99.0605
chr1	93512079	93621976	Farp2	ENSMUSG00000034066	+	1.25191	1.85294	1.33187	1.13774	1.33639	0.987422	2.22374	1.34898	1.61749	1.61642	0.984693	1.48944	3.62592	3.61619	4.24001	4.3216	2.72843	4.11372	3.16623	6.97265	3.23554	5.98108	4.24036	1.1844	1.13065	3.69454	0.600726	5.58909	0.933521	4.55619	2.86829	6.84369	0.000453	2.20171	6.42114	5.31043	12.3968	3.66255	14.4945	1.05115	9.9243	2.90529	0	14.4776
chr1	93619751	93658659	Stk25	ENSMUSG00000026277	-	13.7182	19.7745	19.7327	15.9809	31.268	35.9498	39.2931	39.0664	35.2606	34.0866	33.9767	35.1767	30.6266	22.3601	28.3389	24.1184	60.7258	49.9049	57.5976	76.4218	66.3063	90.647	71.2526	93.7953	74.2168	62.1098	78.9822	78.8711	71.6999	112.08	76.522	84.5183	124.692	47.82	63.4228	65.5498	66.0399	40.161	44.8482	42.2953	69.137	45.8616	113.36	45.5331
chr1	93685660	93695764	Bok	ENSMUSG00000026278	+	59.2326	56.5495	65.9088	36.6825	1.58511	3.22113	0.746105	3.07111	0.596842	2.20719	0.458788	5.10089	0.227422	2.55917	0.843601	0.288917	91.4768	84.6121	99.0349	81.3837	21.97	26.5772	26.3063	23.7054	121.338	95.6211	112.023	75.3664	6.88909	14.1119	20.0041	9.57216	122.463	57.417	78.001	51.1929	43.2837	88.9982	96.2932	37.7017	63.8015	66.9847	42.1283	80.4895
chr1	93701935	93754864	Thap4	ENSMUSG00000026279	-	35.985	40.4626	39.7352	42.8145	33.0633	31.4336	25.7794	33.4792	42.6167	39.1003	40.3398	50.3947	24.6123	30.541	22.9542	19.2849	21.6569	21.043	25.2072	24.2579	34.379	36.9576	24.2137	18.2193	31.5602	28.8467	26.278	20.4846	27.4531	57.4128	45.1886	33.2696	8.2157	74.4079	11.7487	13.2917	43.3141	30.329	23.6081	5.53285	34.1919	46.0931	143.9	25.478
chr1	93751500	93790610	Atg4b	ENSMUSG00000026280	+	20.6499	32.1294	33.1868	29.2295	30.5995	30.4829	26.0917	30.0512	41.5544	27.9967	31.2165	22.0697	17.138	15.4308	22.2738	18.6143	56.2651	52.1894	71.098	52.0984	85.7899	59.9434	62.2363	66.3767	62.5553	36.2955	50.0832	62.0719	59.129	39.3195	54.3106	53.6428	115.293	53.0654	55.9712	50.2192	40.9915	47.1436	55.3244	45.2111	52.2703	27.1216	29.6024	29.6607
chr1	93792576	93801934	Dtymk	ENSMUSG00000026281	-	607.491	556.744	550.946	554.253	545.83	540.819	480.623	532.329	515.575	479.158	426.108	440.647	281.522	272.609	260.143	290.969	414.845	450.35	456.604	513.359	319.52	331.163	387.108	368.822	465.002	406.771	387.165	422.253	309.956	270.482	253.777	339.755	513.189	653.847	393.603	557.435	516.65	564.055	514.516	281.14	337.179	386.655	656.277	406.618
chr1	93803965	93822101	Ing5	ENSMUSG00000026283	+	33.7137	26.7065	27.4856	23.8434	24.3629	30.2597	33.1071	32.6757	27.03	34.0975	29.4925	30.0095	17.1303	17.8383	19.2693	22.0885	12.3365	10.7443	11.9016	19.6012	14.9879	13.0532	13.9827	21.1769	17.923	23.6581	18.5661	13.3325	22.1662	19.7989	22.8886	26.5291	30.9838	21.1381	17.1429	21.7611	22.5592	34.8108	27.242	6.53322	28.8645	22.9067	34.0797	26.4865
chr1	93824909	93852348	D2hgdh	ENSMUSG00000073609	+	6.41335	9.03164	8.3627	8.46607	14.7762	16.6108	16.2221	15.6968	11.266	15.0326	11.8862	10.9645	7.68184	7.32952	8.75803	7.37397	11.5691	8.06535	10.6417	14.5066	5.3878	15.1225	18.7304	8.23744	5.00876	15.2162	23.4377	11.0652	20.3089	14.6422	23.6415	7.15327	3.17759	6.31342	5.59525	4.512	3.96521	5.88344	3.53987	16.5157	8.17484	11.1351	7.42723	10.7432
chr1	93861306	93876494	Gal3st2	ENSMUSG00000094651	+	0	0	0.038776	0	0.520094	0	0.301964	0.226275	0	0.181753	0.01647	0	0	0	0	0	0	0	0	0	0	0	0	0	0	0	0	0	0	0	0	0	0	0	0	0	0	0	0	0	0	0	0	0
chr1	93918311	93942650	Gal3st2b	ENSMUSG00000093805	+	0	0.0098	0.026289	0	0.071473	0	0.014189	0.122204	0	0.049061	0.017208	0.029008	0	0	0	0	0	0	0.078184	0	0	0.132056	0	0	0	0	0	0	0	0	0	0	0	0	0	0	0	0	0	0	0	0	0	0
chr1	93990509	94017147	Gal3st2c	ENSMUSG00000073608	+	0.02931	0.027537	0.015689	0.031082	0.049613	0.008047	0.064225	0.05455	0.151744	0.176729	0.027376	0.068506	0	0	0	0	0	0	0	0	0	0	0	0	0.083649	0.00966	0	0	0	0	0	0	0.094081	0	0	0	0.050442	0	0	0.0132	0	0	0	0
chr1	94020451	94028334	Neu4	ENSMUSG00000034000	+	0	0	0	0.035353	0	0	0	0.09659	0	0.067056	0	0.139191	0	0	0	0	0	0	0	0	0	0	0	0	0	0	0	0	0	0	0	0	0	0	0	0	0	0	0	0	0	0	0	0
chr1	94038305	94052553	Pdcd1	ENSMUSG00000026285	-	0	0.02801	0	0	0	0	0.026382	0	0	0.043843	0.028361	0	0	0	0	0	2.78974	0	0.465696	0	0	0	0	0	0	0	0	0	0	0	0	0	0	0	0	0	0	0	0	0	0	0	0	0
chr1	95313623	95335284	Fam174a	ENSMUSG00000051185	+	8.90254	9.5945	11.9031	12.499	11.9208	15.8604	19.788	16.3711	16.4917	15.8763	15.7986	16.5052	9.1049	9.37158	12.3939	8.90198	12.1844	5.18748	18.2132	18.9147	14.2075	10.1967	5.95741	5.27295	7.12419	18.6008	17.2251	9.65938	7.39067	6.96452	16.8043	21.5581	8.47609	5.82656	7.32881	9.80378	4.91334	0.144074	27.481	10.9767	9.13865	10.9065	3.73752	16.2386
chr1	95587682	95667571	St8sia4	ENSMUSG00000040710	-	0.264373	0.161855	0.131974	0.220279	0	0.015826	0.018944	0	0.009459	0.033727	0.024552	0.026593	0	0	0	0	7.82749	5.32452	2.87626	7.28596	0	0	0	1.47718	14.514	9.06164	6.89185	5.41151	0	0.752401	0.593184	0.835459	0	0.000419	0.000784	0	0.597502	3.57423	0	0	0.834958	0	0	0
chr1	96816270	96872171	Slco4c1	ENSMUSG00000040693	-	0.135115	0	0.032407	0.020041	16.93	29.2021	51.6174	33.2392	20.3307	13.5455	23.5558	20.6675	89.8014	63.8312	61.4351	55.6433	2.7252	0.318286	1.08908	1.10774	1.3403	0.28139	1.82448	1.8753	0.387842	1.63666	2.32018	1.80358	3.58021	7.47372	6.10654	3.92507	0	0	0	0	0	0	4.22731	0.093194	0.794041	0.071843	0	0
chr1	97059038	97128301	Slco6c1	ENSMUSG00000026331	-	0	0	0	0.032186	0.043505	0	0	0	0	0.092199	0	0	0	0	0	0	0	0	0	0	0	0	0	0	0	0	0	0	0	0	0	0.225868	0	0	0	0	0	0	0	0	0	0	0	0
chr1	97606318	97662074	D1Ertd622e	ENSMUSG00000044768	-	1.54689	3.31637	2.01733	2.10968	0.546378	0.392721	2.61038	1.59748	0.525138	1.71762	2.3659	3.79878	0.168187	0.076339	0.065922	0.028951	1.56501	0.468944	0.289978	0.500769	4.38851	0.111881	6.73317	0.161287	0.570712	1.86968	0.370676	0.361836	4.12405	0.206334	0.420362	5.33248	12.4665	3.83857	1.53538	0.287773	0.184176	0.150195	8.6926	0.201442	0.759736	4.75642	17.7248	1.03005
chr1	97706048	97770411	Ppip5k2	ENSMUSG00000040648	-	57.7266	48.753	46.6176	61.1223	74.6308	72.0217	73.021	81.1101	69.7223	75.1225	55.2913	61.5245	64.6803	38.1324	43.422	36.3063	60.6014	48.3991	44.9597	50.9064	49.445	68.8572	49.0604	67.3971	43.8572	56.6937	45.3228	65.3957	57.4231	59.8017	52.475	80.4471	41.5962	45.4908	17.5883	34.6165	29.8656	22.3012	64.637	50.5488	45.8475	56.7728	31.2751	60.8567
chr1	97770172	97793709	Gin1	ENSMUSG00000026333	+	12.3451	8.82384	10.9326	14.2826	16.3447	15.1713	23.1669	18.7755	23.7335	21.7168	17.7515	15.6583	11.4333	11.8224	12.3952	9.2727	7.3983	17.8875	7.29037	13.3876	12.5151	4.67016	8.54177	9.96484	11.8922	15.0483	13.3608	13.9914	12.6136	13.8298	13.7458	22.5077	0.032908	0.412053	21.2322	0.567127	8.1119	5.23677	2.90728	6.23371	19.7926	19.8119	27.4424	21.1654
chr1	97795114	98095646	Pam	ENSMUSG00000026335	-	3.27764	4.29843	3.30752	4.10407	11.9771	9.23449	9.97108	12.4296	8.92206	5.81555	5.49902	6.48562	3.35211	4.30693	3.99214	2.07137	26.183	24.8883	15.4194	30.6872	30.238	46.0651	46.8948	41.9553	18.5112	34.7625	30.1632	32.64	26.707	27.882	54.508	46.2331	11.3848	6.02197	9.41238	26.5556	23.4332	42.762	19.4637	23.2429	13.167	11.8129	9.56166	6.30218
chr1	98421124	98516991	Slco6d1	ENSMUSG00000026336	+	0	0.020469	0	0.142276	0.039455	0.064353	0.122486	0.05134	0	0.169138	0.072572	0.075658	0	0	0	0	0	0	0	0	0	0	0	0	0	0	0	0	0	0	0	0	0	0	0	0	0	0	0	0	0	0	0	0
chr1	99772765	100485942	Cntnap5b	ENSMUSG00000067028	+	0	0.192751	0	0	0.047011	0	0.034401	0.060131	0.035151	0.060821	0.101505	0.028117	0	0	0	0	0	0.06647	0	0	0	0	0.060378	0.659807	0	0.46887	0	0	0	0	0	0	0	0	0	0	0	0	0	0.002621	0	0	0	0
chr1	104768529	104995481	Cdh20	ENSMUSG00000050840	+	0.037081	0.177828	0.14888	0.477831	0.188468	0	0	0	0	0.048279	0.026485	0.088581	0	0	0.085706	0	3.66265	0.441695	0	3.51154	0.155055	0.705943	0.503192	0	0.131063	0.015727	0	0.104795	0	0	0	0	0	0	0	0.195668	0	0	0.649144	0	0	0	0.26038	0
chr1	105276914	105356710	Rnf152	ENSMUSG00000047496	-	0.36049	1.63704	1.41152	1.61591	1.26443	1.10282	0.784916	1.52416	0.126687	0.238327	0.015398	0.177293	0.03983	0	0	0.006224	2.7433	1.77451	2.06595	1.27926	9.49774	9.81446	13.9929	6.82735	1.97049	2.47714	2.12351	2.02415	8.62616	6.58772	10.9259	13.1334	4.61157	14.5253	0.302737	0.695892	3.13404	3.56133	6.18815	1.75737	6.58514	6.92719	5.77621	2.15042
chr1	105518422	105663677	Pign	ENSMUSG00000056536	-	7.05517	6.64768	6.43365	8.92413	17.8664	17.1953	17.9788	21.3359	20.2139	20.1093	14.7959	15.933	11.6098	9.76892	8.08871	8.14481	7.96709	9.84766	7.38103	13.6876	14.4342	11.4478	9.23228	8.57566	14.8536	10.1161	22.4717	17.0062	14.8265	15.393	10.7023	15.2879	20.7643	11.6957	4.21831	5.72128	8.3465	8.4174	18.4717	20.1177	9.38175	11.5974	15.1163	18.3025
chr1	105663861	105755191	Relch	ENSMUSG00000026319	+	18.3194	15.5632	15.1458	19.6799	33.43	30.6448	38.3782	37.8265	42.672	32.1062	25.5443	26.1482	12.8315	13.2639	12.4782	10.1901	15.7442	11.8761	13.4157	13.5451	20.1722	19.0068	11.8737	16.4555	12.2661	14.5193	5.43556	10.8163	20.8812	13.4134	16.8167	17.1307	3.23802	2.76971	7.63934	8.91224	8.11985	13.939	14.6156	16.0262	24.9477	21.6767	11.0884	15.9783
chr1	105780718	105847981	Tnfrsf11a	ENSMUSG00000026321	+	0.795419	0.401754	0.25459	0.303734	0.061298	0.012153	0.043515	0.093357	0.069481	0.079066	0.207492	0.179759	0	0.47371	0	0.321371	0.201707	2.46996	0	0.054703	1.18871	0.013948	0.536719	0.246035	0.710953	3.04115	0	1.09004	0.060838	0.643864	0	0.735918	0.083478	0.286266	17.6194	0.552141	1.67162	0.590405	1.08578	2.2083	1.76801	9.23254	1.54726	2.02069
chr1	105990406	106034074	Zcchc2	ENSMUSG00000038866	+	3.62308	3.14272	3.46597	4.39633	2.87394	5.96268	7.28635	5.14206	5.41988	6.0657	4.55049	5.4477	5.45897	4.23327	3.53968	3.57698	2.97979	0.788615	3.09419	1.60954	0.482817	2.47277	4.6368	0.134329	0.58453	2.37894	1.78662	7.14895	1.95948	2.85279	3.22608	4.03562	0.415901	14.3455	2.31578	2.7829	0.196368	4.27422	2.99858	3.65229	6.02863	3.0973	0.74679	2.51422
chr1	106171752	106394250	Phlpp1	ENSMUSG00000044340	+	5.23036	4.01668	5.73955	6.51652	4.00183	6.24175	8.10966	6.13538	12.688	7.90017	8.60454	8.60618	1.26877	3.21428	1.38784	1.39456	5.46163	2.29748	1.54378	6.39452	1.7864	4.39325	3.17478	3.60775	2.28792	0.482693	2.12052	4.37114	7.96309	6.57089	3.70672	5.9669	0	0.024296	2.23694	3.32744	6.11766	3.76508	2.40199	1.03597	5.60382	8.34955	3.68825	13.2771
chr1	106538178	106714274	Bcl2	ENSMUSG00000057329	-	1.56636	1.01193	1.13304	1.7593	1.4073	1.75592	1.55685	1.69228	1.28746	0.762636	0.54453	0.547624	0.11998	0.228218	0.129311	0.594458	4.03082	3.64951	2.62582	3.75808	4.82029	5.2143	17.6546	26.9308	1.49435	3.34412	2.13773	2.13581	3.13383	6.47014	14.0998	6.49296	25.7557	36.5173	16.7413	18.919	19.8778	16.1958	25.5043	16.2828	20.0039	23.0502	14.2586	31.6335
chr1	106720459	106759727	Kdsr	ENSMUSG00000009905	-	16.2036	10.1681	8.96866	11.9129	33.5768	22.7634	23.0656	25.078	22.9566	19.9732	15.766	18.8545	16.2426	17.0354	15.7417	13.3854	12.0708	9.77442	13.7535	11.2707	28.8	21.8255	26.7207	26.3649	17.3585	16.6468	17.4535	11.5357	28.8865	32.6304	35.7397	22.7684	10.1557	12.7865	7.63902	15.7867	15.5965	17.2452	28.434	7.359	29.487	28.0434	21.4402	15.6661
chr1	106764071	106796728	Vps4b	ENSMUSG00000009907	-	36.3215	26.5668	30.5861	42.3762	46.9682	38.6033	42.9167	41.0201	34.1297	36.0342	31.9873	37.715	36.8409	30.8206	24.6072	23.7554	34.9127	39.8455	38.9829	49.0835	40.7694	63.5048	45.9965	51.9203	46.3115	42.9242	40.4742	43.6819	60.6107	51.1372	38.5146	58.376	27.3628	28.5983	32.8913	43.7254	24.33	43.1506	38.3212	44.3464	56.2695	44.764	23.8117	41.1605
chr1	106861173	106883348	Serpinb5	ENSMUSG00000067006	+	0.246218	0.154182	0.141357	0.149664	0	0	0	0	0	0.219102	0.177495	0	0	0.159133	0	0.292936	0	0	0	0	0	0	0	0	0	1.28246	0.212958	0	0	0	0	0	0	0	0	0	0	0	5.21585	0	0	0.009598	0	0
chr1	106934449	106957080	Serpinb12	ENSMUSG00000059956	+	0	0	0	0	0.1117	0	0	0	0	0	0	0	0	0	0	0	0	0	0	0	0	0	0	0	0	0	0	0	0	0	0	0	0	0	0	0	0	0	0	0	0	0	0	0
chr1	106980984	107001195	Serpinb13	ENSMUSG00000048775	+	0	0	0.026457	0	0.017586	0	0	0.080173	0	0	0	0	0	0	0	0	0	0	0	0	0	0	0	0	0	0	0	0	0	0	0	0	0	0	0	0	0	0	0	0	0	0	0	0
chr1	107045587	107052303	Serpinb3a	ENSMUSG00000044594	-	0	0.036922	0	0	0	0	0	0	0	0	0.026293	0	0	0	0	0	0	0	0	0	0	0	0	0	0	0	0	0	0	0	0	0	0	0	0	0	0	0	0	0	0	0	0	0
chr1	107078167	107083506	Serpinb3d	ENSMUSG00000058017	-	0	0	0	0	0	0	0	0	0.05811	0	0.030885	0	0	0	0	0	0	0	0	0	0	0	0	0	0	0	0	0	0	0	0	0	0	0	0	0	0	0	0	0	0	0	0	0
chr1	107153940	107278361	Serpinb3b	ENSMUSG00000073602	-	0	0	0	0	0	0	0	0	0	0	0	0	0	0	0	0	0	0	0	0	0	0	0	0	0	0	0	0	0	0	0	0	0	0	0	0	0	0	0.158393	0	0	0	0	0
chr1	107271201	107278371	Serpinb3c	ENSMUSG00000073601	-	0	0	0	0	0.05462	0	0	0	0	0	0	0	0	0	0	0	0	0	0	0	0	0	0	0	0	0	0	0	0	0	0	0	0	0	0	0	0	0	0	0	0	0	0	0
chr1	107361198	107380475	Serpinb11	ENSMUSG00000026327	+	0	0	0.043899	0	0.074452	0	0	0.020285	0.154743	0.155982	0.102744	0	0	0	0	0	0	0	0	0	0	0	0	0	0	0	0.027872	0	0	0	0	0	0	0	0	0	0	0	0	0	0	0	0	0
chr1	107399655	107452689	Serpinb7	ENSMUSG00000067001	+	0	0	0	0	0	0	0	0	0	0.048807	0	0	0	0	0	0	0	0	0	0	0	0	0	0	0	0	0	0.587413	0	0	0	0	0	0	0	0	0	0	0	0	0	0	0	0
chr1	107511423	107535478	Serpinb2	ENSMUSG00000062345	+	0	0.02407	0	0.013352	0	0	0	0.298497	0	0.111778	0.014686	0	0	0	0	0	0	0	0	0	0	0	0	0	0.220265	0	0	0	0	0	0	0	0	0	0	0	0	0	0	0	0	0	0	0
chr1	107590006	107610484	Serpinb8	ENSMUSG00000026315	+	0	0.047614	0	0.07117	0.020269	0	0	0.174711	0	0.208514	0.095631	0.055757	0	0.034096	0	0	0	0.12995	0	0	0.591095	0	0	0.110276	0	0	0	0	2.33125	0.624284	0	0	0	0	0	0	0	0	0.18735	0	0.043582	0	0	0
chr1	109982431	110140157	Cdh7	ENSMUSG00000026312	+	0.662598	0.531116	0.395845	0.364429	0.128391	0.326454	0.149652	0.243785	0.009979	0.149383	0.024838	0.022526	0	0	0	0	0.273752	0.567833	1.80182	0.030451	0.363546	2.16439	0	0.01653	0.548804	2.04126	0.319311	1.35123	0.684203	0.222543	0.643441	0.186247	0	0	0	0	0	2.34144	0.097373	0	5.47198	0	0	0
chr1	110888326	110977584	Cdh19	ENSMUSG00000047216	-	0	0.259142	0	0	0	0	0	0.059148	0.029322	0	0	0	0	0	0	0	0	0	0	0	0	0	0	0	0	0	0	0	0	0	0	0	0	0	0	0	0	0	0	0	0	0	0	0
chr1	111858702	111864918	Dsel	ENSMUSG00000038702	-	3.28032	2.86784	2.58222	4.43542	2.16045	0.893467	1.72018	2.01214	1.5508	1.37534	0.826538	0.934693	0.725857	0.998345	0.091422	0.150092	6.39636	3.85538	6.1554	6.83124	4.68467	3.4137	2.70151	6.35295	5.37904	7.87329	8.24216	7.15138	1.65084	3.43178	1.57417	4.82662	0.129143	0.435364	4.04398	11.1136	9.69478	6.48415	11.9551	3.47896	5.8332	2.0671	0.34564	2.01236
chr1	115684756	116587323	Cntnap5a	ENSMUSG00000070695	+	0.01871	0.052543	0.017584	0.031222	0.022622	0	0.057213	0.041857	0.0354	0.067554	0	0.025555	0	0	0	0	0.06703	0	0	0	0	0	0	0.055117	0	0	0	0	0	0	0	0	0.117486	0	0	0	0.473769	0	0	0	0	0	0	0
chr1	116802983	116823410	Gm19965	ENSMUSG00000094429	+	0	0	0.037898	0	0.134057	0	0	0.028379	0	0	0	0	0	0	0	0	0	0	0	0	0	0	0	0	0	0	0	0	0	0	0	0	0	0	0	0	0	0	0	7.74219	0	0	0	0
chr1	117697131	117727441	Gm28363	ENSMUSG00000100265	+	0	0	0	0	0	0	0	0	0	0.097077	0	0	0	0	0	0	0	0	0	0	0	0	0	0	0	0	0	0	0	0	0	0	0	0	0	0	0	0	0	0	0	0	0	0
chr1	117781133	117803359	B020011L13Rik	ENSMUSG00000101303	+	0	0	0.012988	0	0.008632	0	0	0	0	0	0	0	0	0	0	0	0	0	0	0	0.006153	0	0	0	0	0	0	0	0	0	0	0	0	0	0	0	0	0	0	0	0	0	0	0
chr1	117830081	117854496	Gm28360	ENSMUSG00000100305	+	0	0.054778	0	0.086503	0.052804	0	0.03971	0	0	0.077019	0	0	0	0	0	0	0	0	0	0	0	0	0	0	0	0	0	0	0	0	0	0	0	0	0	0	0.074611	0	0	0	0	0	0	0
chr1	117928015	117949988	Gm28168	ENSMUSG00000101415	+	0	0	0.014434	0	0	0	0	0.044177	0	0	0	0.07695	0	0	0	0	0	0	0	0	0	0	0	0	0	0	0	0	0	0	0	0	0	0	0	0	0	0	0	0	0	0	0	0
chr1	117965939	117986884	Gm7145	ENSMUSG00000100617	+	0	0	0	0	0	0	0	0	0	0	0	0	0	0	0	0	0	0	0	0	0	0	0	0	0	0	0	0	0	0	0	0	0	0	0	0	0	0	0	0	0	0	0	0
chr1	118176542	118202307	Gm29106	ENSMUSG00000102030	+	0.031604	0	0	0.032836	0.075455	0	0	0.054979	0.146724	0	0.252806	0.0568	0	0	0.03824	0	0	0	0	0	1.84335	0.071348	0.066523	0	0	0	0	0	0	0	0	0	0	0	0	0	0	0	0	0	0	0	0	0
chr1	118294778	118311739	Tsn	ENSMUSG00000026374	-	88.3329	77.8705	90.8936	90.8889	77.3823	86.5852	85.4424	79.2713	67.5399	86.8177	90.1468	83.7727	67.1062	71.5151	66.3001	67.2426	77.8859	88.2641	105.931	105.646	87.7895	111.167	92.9729	111.534	121.669	105.173	107.319	113.752	85.2694	64.5228	77.4557	81.2885	72.9005	41.7692	69.7599	54.274	57.2374	76.3975	70.4102	44.2073	91.543	98.4115	65.0945	67.4673
chr1	118321839	118333822	Nifk	ENSMUSG00000026377	+	184.501	162.308	174.313	199.461	119.807	103.009	120.305	94.1268	99.7465	99.7278	121.109	106.634	133.135	116.642	111.962	106.007	129.813	124.973	141.885	144.838	106.754	117.328	114.319	96.8416	139.154	136.266	131.993	122.033	117.885	108.99	77.2551	96.3255	95.8636	25.1949	131.593	137.846	80.6126	154.014	115.354	63.5334	174.033	151.868	179.785	169.869
chr1	118389058	118612678	Clasp1	ENSMUSG00000064302	+	39.0175	48.0493	56.231	49.7672	55.1059	50.9934	42.5061	46.6783	40.7338	38.6205	25.0013	29.3901	8.99229	5.53003	10.1408	6.36193	53.7915	31.5826	38.9495	36.8782	39.4723	49.7086	46.5404	48.9584	40.4395	46.5638	40.3874	69.7386	44.3475	34.4498	45.4883	40.7621	33.6581	98.3686	43.5555	24.7083	33.4984	44.532	36.9139	31.8332	38.1741	27.8883	11.1245	20.3149
chr1	118627945	118685168	Tfcp2l1	ENSMUSG00000026380	+	0.757636	0.20308	0.357322	0.25843	29.3539	26.6352	41.7577	23.7063	21.4519	25.0743	32.1267	21.9724	24.2169	24.1256	19.6327	17.7882	0.374385	0.365462	0.412387	0.459101	3.87345	10.634	6.11082	8.47616	1.27404	2.03908	0.708014	0.276852	1.71185	25.5306	31.2666	12.9678	1.98543	0.203263	0	1.95882	24.7756	4.24903	2.93101	0	0.572503	63.0993	33.4254	33.2066
chr1	118834132	119053619	Gli2	ENSMUSG00000048402	-	3.35152	4.31726	5.09706	3.97292	0.039008	0.127621	0	0.292219	0	0.034301	0.004451	0.00584	0	0	0	0.023013	0	0.45259	0	0.905019	0.716475	0	0	0	0.845709	0.476949	0	0.934781	0	0	0	0	0	0	0	3.89466	0.093194	3.32572	0	0	0	0	0	0
chr1	119415465	119422248	Inhbb	ENSMUSG00000037035	-	0.059644	0	0	0.025403	0	0	0	0	0	0.086647	0	0	0	0	0	0	0	0	0	0.023215	0	0	0	0	0.552529	0	0.043608	0	0	0	0	0	0	0	0	0	0	0	0	0	0	0	0	0
chr1	119470305	119504794	Ralb	ENSMUSG00000004451	-	15.4029	22.1909	22.0008	18.4112	51.2391	77.154	75.34	76.4866	105.79	103.761	82.3251	97.7781	95.3151	120.468	120.655	115.063	55.1798	51.6337	63.5386	57.7508	54.0823	37.9478	47.0339	56.8465	52.0362	55.5625	52.9849	48.187	48.7856	46.1186	28.5227	40.0865	89.4572	26.6039	82.0898	71.9066	68.1366	37.1724	48.7762	65.6242	53.8545	29.0594	41.7589	50.6722
chr1	119526160	119528983	Tmem185b	ENSMUSG00000098923	+	3.87827	5.1505	5.12155	5.42577	9.39977	9.53224	11.3806	7.08665	12.5104	13.3641	12.6307	10.4579	11.6355	11.0333	13.3499	16.2483	8.70497	9.97153	16.1117	10.9117	7.547	4.07646	4.33313	14.0804	9.80793	5.87987	11.5742	8.51162	3.9911	7.86816	11.0542	12.0179	4.79378	0.917927	5.90929	3.87961	5.85382	4.20915	9.53982	2.72363	48.3211	8.98296	6.24233	0.990391
chr1	119545037	119649000	Epb41l5	ENSMUSG00000026383	-	23.0596	24.0681	24.8602	28.5788	48.8566	37.9386	36.793	48.3837	33.3113	33.8046	25.1554	24.3474	29.7999	33.8763	24.3749	25.8899	40.2727	29.4827	31.6886	35.9009	44.3975	62.7603	53.0109	102.713	53.6655	46.2392	61.8225	38.7298	57.0564	47.2806	79.2063	59.6632	38.5217	40.4947	48.1917	34.0614	24.3497	57.8133	26.9505	61.1304	66.4327	48.0979	43.1261	39.2446
chr1	119652467	119837613	Ptpn4	ENSMUSG00000026384	-	8.66714	8.869	8.34383	13.2633	11.3044	10.0699	6.65525	9.47603	7.66435	6.33742	5.54552	5.52237	2.55935	1.27806	1.94622	2.15485	10.5484	6.53039	13.1028	8.36856	10.3462	9.64607	6.68957	12.3134	10.3291	7.82233	7.45694	12.9904	9.31668	9.20519	8.80866	10.3833	4.72312	9.31235	3.54951	3.35261	10.9143	11.1744	6.9672	16.4654	10.8929	10.5019	5.52772	12.6719
chr1	119907890	119913208	Tmem177	ENSMUSG00000036975	-	4.54303	4.89823	3.86223	4.06567	2.35096	3.34012	3.01142	2.70288	2.80834	5.10725	3.59919	3.71401	3.6875	1.5448	7.04516	3.36433	4.15364	3.59415	8.16744	8.11297	2.9718	3.76377	13.9941	3.24295	0.447957	7.81888	4.44405	6.98396	2.74049	3.96079	11.4379	9.17329	4.93129	0	1.4814	6.59692	3.27135	3.44641	0	0	12.469	8.45744	3.10554	0.50985
chr1	119923341	119997234	Cfap221	ENSMUSG00000036962	-	0	0.24301	0	0.074686	0.025115	0	0	0	0	0.171823	0.030872	0	0	0.093706	0	0.071241	0.223286	0	1.24116	0.229082	0.466154	0	0.357553	4.30178	0	0	0.980868	0	0	0	3.31228	0.120849	0	0	0	0	0	0	0	0	0	0	0	0
chr1	120006894	120063536	Sctr	ENSMUSG00000026387	+	0	0	0	0.025824	0	0	0	0	0.163348	0.148911	0.070684	0	0	0.109566	0	0	0	0	0	0	0	0.088002	2.2996	0.384052	0	0	0	0	0.54694	0	0	0.455122	0	0	0	1.3933	0	0	0	0	0	1.27676	0	0
chr1	120067377	120074074	Tmem37	ENSMUSG00000050777	-	9.56631	4.14069	4.96511	3.77391	161.164	227.603	253.236	197.966	414.249	319.133	389.663	408.504	517.626	620.088	683.069	644.113	9.69721	3.06512	6.2705	3.34966	14.1601	17.1184	13.5749	16.1149	8.54544	10.9697	13.754	14.7838	21.7338	40.1548	67.3342	42.3575	18.3681	0	16.5069	10.3714	6.99985	18.5159	28.7639	14.2563	18.8647	30.3436	70.5187	26.5198
chr1	120113280	120121078	Dbi	ENSMUSG00000026385	-	402.202	448.773	433.472	406.422	684.832	1167.47	1162.82	1097.53	1695.43	1691.34	1921.4	1805.91	2123.96	1939.05	1847.96	1835.45	983.103	1205.51	991.889	1046.07	805.471	800.769	626.31	709.702	770.236	948.909	750.027	901.127	499.034	688.958	599.032	636.711	1428.71	1272.66	1431.55	1425.66	1609.2	1721.6	1063.84	1654.25	1098.16	1302.74	2084.94	1358.97
chr1	120121187	120188189	3110009E18Rik	ENSMUSG00000026388	+	27.5424	33.9523	38.6451	30.8172	21.8153	28.1108	25.1652	25.0501	31.8065	31.4618	32.4298	27.069	19.6524	14.2768	12.913	20.8273	10.6272	18.9945	28.8298	24.8928	16.5344	29.4808	25.1144	24.1582	17.9022	29.7064	11.7185	26.4132	6.94192	20.9991	21.7626	47.2768	5.85187	13.9647	30.2999	34.6471	51.1067	19.651	28.7322	47.3153	31.2491	50.6813	77.2641	29.777
chr1	120190757	120272705	Steap3	ENSMUSG00000026389	-	11.824	8.34178	9.62129	5.29455	0.229376	2.01058	2.02586	1.77776	4.44638	2.74006	4.12357	5.20171	0.106079	0	0.183627	0.247755	7.22586	2.24283	0	0.57259	2.53843	0	0	0.254505	1.11046	0.918178	2.14539	0.361006	2.7429	4.50904	0.171037	15.505	1.4267	38.0236	0	1.21689	0	0	2.21056	0	3.00842	0	2.19724	0.437856
chr1	120340582	120343174	C1ql2	ENSMUSG00000036907	+	0.574078	0.927482	0.847371	0.525296	0	0.106654	0	0	0	0	0.033435	0	0	0	0	0	1.49839	0	0	0	0	0	0	0	0.182299	1.1108	0	0	0	0	0	0	0	0	0	0	0	0	0	0	0	0	0	0
chr1	120474538	120505024	Marco	ENSMUSG00000026390	-	0	0	0	0	0	0	0	0.089039	0	0.179255	0	0	0	0	0	0	0	0	0	0	0	0	0	0	0	0	0	0	0	0	0	0	0	0	0	0	0	0	0	0	0	0	0	0
chr1	120602418	120607992	En1	ENSMUSG00000058665	+	0	0.047238	0.046004	0.015331	0.513815	0.810644	1.4499	0.808176	2.52177	1.40658	2.97959	1.74467	0	0	0	0.070495	0	0	0	0	0	0	0	0	0	0	0	0	0	0	0	0	0	0.251825	0	0	0	0	0	0	0	0	0	0
chr1	121304353	121332589	Insig2	ENSMUSG00000003721	-	20.3115	30.2957	22.2621	30.1777	28.2622	33.7077	23.9006	27.4911	25.4809	26.4816	28.8803	32.0744	28.9091	25.3915	23.67	23.223	23.0783	31.474	25.8887	28.2105	25.7146	39.1599	25.2116	47.2935	20.8871	36.1651	23.3901	26.4335	31.4137	22.3974	26.4309	35.2782	32.2168	18.2417	38.8948	9.2495	21.5964	16.0172	22.494	32.3507	37.6692	13.4916	25.9728	21.4626
chr1	121431049	121506460	Ccdc93	ENSMUSG00000026339	+	6.48373	6.40104	6.17091	6.23538	18.1849	20.1438	29.9446	24.2411	34.2495	28.0989	28.8577	28.3868	26.1029	25.7111	33.5373	30.3713	4.19491	5.98209	8.08767	9.6335	4.15283	6.65228	3.59527	2.84363	6.31091	3.35452	7.17093	13.7457	12.3061	2.72366	17.0972	12.0855	7.22788	8.22848	1.24129	5.44268	3.9221	4.98523	12.6481	12.8969	3.50699	11.4137	22.2405	3.56394
chr1	121509842	121528465	Htr5b	ENSMUSG00000050534	-	0.389344	0.099191	0.378917	0.38416	0.046233	0.106357	0	0	0.132837	0.330497	0.307351	0.289834	0	0	0	0	0	0	0	0	1.05356	0	0	0	0	0	0	0	0	0	0	0.032494	0	0	0	0	0	0	0	0	0	0	0	0
chr1	121553835	121567989	Ddx18	ENSMUSG00000001674	-	185.85	189.837	201.672	182.481	71.2093	92.6573	90.1176	82.7221	85.1282	86.3462	90.7595	98.8992	60.7304	58.412	47.6855	60.8056	108.269	77.2673	82.211	93.3066	70.9765	61.9828	76.888	69.3553	102.228	68.5441	100.363	70.0772	61.8394	55.0975	60.9734	54.6473	46.2002	39.3849	61.3878	103.454	113.817	80.9356	56.2318	73.4132	52.2066	85.0341	82.1583	57.0521
chr1	123321471	124846039	Dpp10	ENSMUSG00000036815	-	0.2281	0.029287	0.193043	0.060862	0.025845	0	0	0.029573	0	0.348451	0.014192	0.098682	0	0	0	0	0	0	0	0	0.000218	0.038683	0.155644	0	0.000397	0	0	0	0	0	0	0	0.037576	0.001194	0.67535	0.357312	0.044449	0	0	0	0	0.000861	0.065195	0
chr1	125392905	125435727	Actr3	ENSMUSG00000026341	-	112.935	87.7386	87.3961	127.872	159.51	134.849	157.024	135.193	135.313	115.961	117.337	139.069	234.014	209.103	200.901	192.382	94.5944	124.962	137.608	139.799	153.536	194.605	175.179	183.879	84.2408	118.67	101.595	115.114	173.043	185.498	193.619	153.775	167.896	178.748	182.495	210.062	205.732	220.416	178.607	136.911	152.364	179.722	180.561	206.748
chr1	125560595	125595820	Slc35f5	ENSMUSG00000026342	+	6.53479	7.92436	9.08379	8.79819	35.4498	42.035	48.7678	40.8765	32.9095	41.7851	42.0599	41.9331	85.1444	81.508	79.3709	84.6158	26.8922	18.6975	17.8357	18.2238	27.504	30.3347	31.9163	31.6493	38.46	27.8832	22.9263	30.6871	36.2947	38.9099	56.574	43.5722	40.6198	13.6158	57.459	31.5773	30.576	30.4902	22.9959	34.1694	43.2035	15.8033	40.455	59.1877
chr1	125676995	125873862	Gpr39	ENSMUSG00000026343	+	0	0.227982	0	0	0.853006	1.10881	2.06886	0.831363	1.185	3.30041	2.58604	2.24188	3.94064	6.07337	8.14153	5.7278	5.17163	2.11292	2.16886	11.7696	14.9903	4.39405	2.73432	5.61121	3.78952	4.08762	13.2552	11.0496	13.7999	8.95839	14.6466	9.64853	6.88379	0.884752	0.775217	9.94233	0.814978	4.24256	3.16379	2.15836	5.48368	6.33692	3.22506	8.98152
chr1	125867622	125913101	Lypd1	ENSMUSG00000026344	-	0.767982	1.21296	0.861107	0.739312	0.213293	0.293532	0.26512	0.028908	0.155119	0.474329	0.036751	0.144738	0.048275	0.055554	0.051383	0	0	0	0	0.310363	0	0	0.138955	0	0.042673	0	0	0	0.028991	0.273245	0	0	1.32611	0.024156	0	0	0	0	0	0	0	0	0	0.037956
chr1	125913620	126830799	Nckap5	ENSMUSG00000049690	-	0.093548	0.267789	0.289612	0.500073	1.23168	5.25475	5.44792	5.47059	0.81802	3.0538	2.25126	0.89916	9.67744	8.1269	6.78279	11.4695	0.135701	1.04762	0.057334	2.00702	3.45869	7.81694	3.58031	13.9578	0	0.025096	2.41811	1.70198	0.730419	14.7027	15.2533	16.8393	3.4483	0	0	0.051749	0.055165	2.89716	8.54353	0	0.178526	2.62201	3.7135	26.2196
chr1	127205015	127488336	Mgat5	ENSMUSG00000036155	+	3.55654	3.57912	3.69963	2.87444	2.82974	3.23535	2.55857	2.60569	3.6959	3.28324	2.32061	2.96793	1.2873	1.21151	1.12454	1.9826	7.31536	6.88929	6.2026	6.93007	5.61742	12.289	14.2766	14.667	4.22179	4.3602	4.70325	8.38917	10.4974	9.09712	7.50628	8.77732	10.1208	3.24923	16.6671	2.39311	2.973	2.21893	10.8149	12.9767	19.135	3.85919	0.728296	7.65502
chr1	127486546	127679548	Tmem163	ENSMUSG00000026347	-	0.1491	0.156748	0.313552	0.198351	0	0.210628	0	0.090871	0	0.156364	0	0.022928	0	0	0	0	0	0	0	0.046677	0.000249	1.97843	0.446852	0	0	0.326332	0	0	0	1.29433	0	2.77973	0	0	0	0.120522	0	5.38011	0	0	0	0	0	0
chr1	127729413	127767978	Acmsd	ENSMUSG00000026348	+	0.227133	0.10288	0.13038	0.343312	0	0.30196	0.261319	0.067944	0.189393	0.456763	0.155341	0.03424	0	0	0	0	0	0.991241	0	0	0	0	0	0	0	0	0	0	0	0	0	0	0	0	0	0.043485	0	0	0	0	0	0	0	0
chr1	127774164	127808061	Ccnt2	ENSMUSG00000026349	+	99.2934	102.486	113.497	150.167	129.721	152.253	158.656	150.628	165.334	167.961	128.288	123.395	50.0206	43.8235	45.4039	40.2495	106.501	107.379	96.7998	117.543	97.4427	93.9826	83.1585	107.443	116.813	119.449	79.5472	145.911	90.9052	111.111	73.902	118.708	73.9361	111.134	58.4711	65.21	61.772	80.5499	158.5	54.665	84.9182	63.2535	58.0538	37.2778
chr1	127814791	127855031	Map3k19	ENSMUSG00000051590	-	0	0.04319	0.1256	0.041395	0.011201	0.137305	0.033255	0.10169	0.315556	0.163155	0.054627	0.05878	0	0	0	0	0	0	0	0	0	0.062675	0	0	0	0	0.15184	0.173186	0	0.060189	0.08363	0	0	0	0	0	0	0	0	0	0	0	0	0
chr1	127868773	127943868	Rab3gap1	ENSMUSG00000036104	+	11.2397	9.34502	11.2202	14.1333	16.4144	19.7588	18.0198	15.3264	19.402	21.7393	17.3439	16.4313	14.5157	12.339	11.146	9.962	12.9957	12.0583	10.5422	13.1091	14.5692	18.1915	4.18939	8.82554	13.0327	13.97	10.2574	17.9855	13.2599	13.4206	16.5171	11.6683	15.4751	7.60237	12.8577	14.4882	12.7353	9.67586	17.3417	17.8201	14.6504	23.2663	10.4339	18.0189
chr1	127954184	128103047	Zranb3	ENSMUSG00000036086	-	16.796	17.9039	17.7799	24.1694	14.1459	12.4221	14.807	14.5141	18.2297	17.5621	11.7861	11.0417	4.30598	3.41406	4.57972	3.95877	12.0264	19.561	12.5657	13.2307	8.34447	25.2656	5.53536	14.5566	9.83659	16.4531	5.62873	13.7986	11.2443	15.2335	2.19654	8.97751	1.50806	3.20207	2.72008	13.0223	15.9654	15.1812	16.7634	19.5396	13.1078	1.13948	2.38652	16.9041
chr1	128103301	128237736	R3hdm1	ENSMUSG00000056211	+	64.9097	61.8457	54.4773	89.2202	82.4418	83.9398	89.7099	92.8839	94.4787	78.2204	56.0107	62.9112	25.9712	17.1917	17.0299	14.2292	38.2807	44.3531	40.5467	36.8831	25.9629	28.406	33.7749	31.2714	43.5801	50.7319	33.3006	49.0743	39.9803	30.4325	20.1854	41.3951	15.4696	8.35347	31.2989	54.0177	24.6976	25.2057	26.4562	19.1271	30.2867	29.5939	21.3796	45.0074
chr1	128243964	128279378	Ubxn4	ENSMUSG00000026353	+	45.2041	42.4109	45.74	57.2921	82.172	103.051	130.876	99.1494	83.0414	75.5312	82.5966	87.9012	83.0445	76.1064	73.8648	71.7895	46.7696	46.6622	38.4568	43.1126	55.5478	61.0761	74.94	67.2926	49.7974	54.0961	47.5519	50.8469	81.6491	72.7841	75.6175	69.2861	38.1237	38.0958	72.3538	52.8775	35.9267	38.151	48.8592	76.0634	63.7996	45.5211	42.9463	36.8544
chr1	128284756	128328318	Lct	ENSMUSG00000026354	-	0.023907	0.092562	0.042824	0.08578	0.090526	0.216731	0.116604	0.447573	0.288279	0.53026	0.182755	0.33705	0	0.100131	0.011206	0	0	0	0	0.16594	0	1.22921	0	0	0	0.025498	0	0.220235	0	0	0	0	0	0	0	0	0	0	0	0	0	0	0	0
chr1	128331590	128359664	Mcm6	ENSMUSG00000026355	-	170.066	153.266	169.979	146.6	93.0263	72.7404	70.4256	61.7939	73.1124	83.0163	82.1057	80.1011	69.7815	81.8475	77.7041	74.1819	168.516	164.991	190.245	144.184	166.046	218.564	178.262	161.527	191.637	135.202	138.799	197.842	176.973	174.217	146.63	163.043	179.803	165.792	170.262	247.948	162.996	262.981	288.989	161.723	208.219	221.298	172.609	177.438
chr1	128363707	128417368	Dars	ENSMUSG00000026356	-	195.663	149.542	153.404	253.899	243.977	158.915	186.914	172.204	181.645	140.309	148.654	141.177	193.059	155.772	163.196	157.034	107.51	147.02	122.211	119.808	162.333	126.451	119.602	90.2287	123.106	179.256	153.789	124.615	134.242	134.279	141.573	90.5707	86.8163	115.396	141.965	117.172	116.948	102.008	210.795	148.923	172.896	194.101	146.974	203.363
chr1	128588199	128592293	Cxcr4	ENSMUSG00000045382	-	0.549877	0.736394	1.65395	1.62937	15.9943	3.3182	3.10534	7.03676	0	0	0.022964	0.232607	0.144224	0	0	0	5.75673	2.44818	9.77648	2.51046	8.42411	12.8192	9.5164	2.28277	5.49424	11.4443	6.73009	7.16289	6.38838	4.82209	10.5768	17.7769	15.0746	13.8644	19.1062	5.09575	0.630399	9.78053	14.0075	8.34889	9.55008	4.90256	2.1385	4.15281
chr1	129273302	130219278	Thsd7b	ENSMUSG00000042581	+	0.256667	0.145767	0.115202	0.443218	0.044636	0.020068	0.065037	0.101152	0.262829	0.2502	0.044196	0.012741	0	0	0	0	0	0	0	0.029585	0	0	0	0	0	0	0	0	0	0	0	0	0	0	0	0	0.01167	0	0	0	0	0	0	0
chr1	130388537	130423009	Cd55b	ENSMUSG00000026401	-	0.157191	0.127723	0.20778	0.159147	4.97672	3.59298	2.10913	2.41098	1.1974	1.00452	1.30092	0.86641	2.81604	1.03974	1.56146	1.29251	0	0.126094	0.119243	0	0.739776	0.98053	1.57049	0.57375	0.099646	0.265994	0.868459	0.495486	1.17513	1.18066	2.06534	1.46494	0	0	0.186876	0.404496	0.190497	0.293238	0.58931	0	0.511377	5.06525	0	0
chr1	130439027	130462744	Cd55	ENSMUSG00000026399	-	1.47642	1.19875	1.04279	1.27181	148.108	85.6988	65.145	99.1123	25.0274	31.8674	30.8075	26.0846	48.6186	49.5264	43.4658	36.7421	3.34645	2.59299	4.1442	4.35122	12.2814	32.348	42.354	15.2713	10.377	10.8678	10.5489	9.23206	27.2549	35.0827	45.7817	32.5678	3.32772	0	10.5755	5.10364	3.68235	7.01266	12.2109	0	11.2855	4.64569	0.17942	3.90366
chr1	130576713	130629621	Zp3r	ENSMUSG00000042554	-	0.137711	0	0	0.197765	0.11044	0.037525	0.092783	0	0.033908	0.493588	0.055064	0.232585	0	0	0	0	0	0	0	0	0	0	0	0	0.244691	0.599285	0	0	0.028858	0	0	0.752842	0	0	0	0	0	0	0	0	0	0	0	0
chr1	130634773	130661632	C4bp	ENSMUSG00000026405	-	0.023215	0.058253	0.065987	0.009437	0.20632	0.576223	0.396382	0.161225	0.030137	0.171261	0.071521	0.068169	0.394317	1.07496	0.558259	0.433122	0	0	0	0	0	2.1697	6.29035	2.46726	0.035196	1.62405	0	0	4.70239	2.26392	5.47849	0	0.26136	3.99008	2.63209	0	0	0.899521	4.65037	1.93253	0	0	0	0.669297
chr1	130689182	130729253	Pfkfb2	ENSMUSG00000026409	-	1.98624	2.24612	1.58153	1.43315	9.82739	11.4441	14.1633	11.0042	14.0771	11.8839	10.0686	9.89708	3.89853	5.56749	3.55054	3.53569	3.43215	2.67423	1.88332	1.11494	8.58847	6.13114	11.4761	6.32734	2.39755	3.34625	2.32738	3.73552	7.48261	3.88098	4.25192	6.67315	4.6664	43.9185	1.09476	10.6027	1.88557	4.63249	7.62533	0.775195	9.58585	4.23052	3.94504	5.28148
chr1	130717327	130724358	Yod1	ENSMUSG00000046404	+	2.56438	1.85267	1.68691	2.88745	13.7562	10.7497	13.0134	12.8108	13.2957	9.28806	7.63662	9.93774	10.6728	7.2737	5.91639	6.50267	4.24349	5.2202	4.5275	5.17126	3.51629	5.47018	6.60997	6.5891	4.76616	3.65807	4.95842	3.41643	6.57369	8.67362	5.8865	11.3062	1.35146	4.56066	4.55576	4.56468	6.36605	3.36738	12.4193	9.62999	5.83397	5.68113	1.69572	4.68206
chr1	130731976	130744622	AA986860	ENSMUSG00000042510	+	0.033381	0.086119	0.483759	0.043743	6.28417	7.5291	11.7573	7.85347	22.1848	16.9094	20.4512	14.8548	16.366	21.0052	33.0144	27.8268	1.18647	0.309202	1.75998	6.69716	47.2977	84.2972	146.49	92.185	0	1.58716	6.60296	5.13067	81.3667	31.6355	80.9246	69.3403	95.1571	127.03	139.889	51.7008	77.1408	76.232	109.248	71.8376	141.436	164.495	86.9284	118.659
chr1	130800902	130814740	Fcamr	ENSMUSG00000026415	+	0	0	0	0	0.267874	0.257492	0.3151	0.175224	0	0.277853	0	0.192177	0	0	0	0	0	0	0	0	0	0	1.65719	0	0	0	0	0	0	3.22337	0	0	0	0	0	0	0	0	3.82855	0.147125	0	0.898977	0	0
chr1	130826684	130852249	Pigr	ENSMUSG00000026417	+	0	0	0	0	0.57708	0.240778	0.64461	0.242157	1.25325	0.406327	0.468123	0.622182	0.471664	0.420053	0	0.219286	0	0	0	0	0	0	0	0	0	0	0	0	0	2.01299	3.41075	0	0.96412	0	0	0	0	0	0	0	0.802185	0.471304	0	0.210018
chr1	130865669	130880791	Fcmr	ENSMUSG00000042474	+	0	0	0.198059	0	0	0	0	0	0	0.050546	0	0.025501	0.104849	0.603841	0	0	0	0	1.32436	0	1.06881	0	0	0	0	0	0	0	3.64534	0	0	2.9958	6.85548	0	0	0	8.44688	15.9721	0	13.1562	0.687368	0	18.1935	14.9212
chr1	130882074	130887454	Il24	ENSMUSG00000026420	-	0	0	0	0.037401	0	0.062093	0	0	0	0	0	0	0	0	0	0	0	0	0	0	0	0	0	0	0	0	0	0	0	0	0	0	0	0	0	0	0	0	0	0	0	0	0	0
chr1	130906985	130911451	Il20	ENSMUSG00000026416	-	0	0	0	0	0	0	0	0	0.312697	0	0	0	0	0	0	0	0	0	0	0	0	0	0	0	0	0	0	0	0	0	0	0	0	0	0	0	0	0	0	0	0	0	0	0
chr1	130932656	130940115	Il19	ENSMUSG00000016524	-	0	0.066245	0.047827	0.089194	0.587375	0.788468	2.87884	1.30972	0	0.884474	0.662397	0.920659	2.06972	2.2481	2.68603	2.62695	0	0	0	0	0.624979	0.973749	0	2.70108	2.12646	1.08903	1.44242	2.08554	2.98109	5.57279	2.88368	9.9206	0	0	0	0	0.1721	0	8.97351	1.02563	20.8391	11.033	0.234685	2.95498
chr1	131019845	131024974	Il10	ENSMUSG00000016529	+	6.06913	3.62601	4.54004	3.23609	0	0	0.059873	0.039955	0.234225	0.084805	0	0.036286	0	0	0	0	0	0	0	0	3.96977	1.4454	2.57943	0	0	0	0	0	0	0	0	0	0	0	0	0	0	0	0	0	0	0	0	0
chr1	131053700	131097826	Mapkapk2	ENSMUSG00000016528	-	2.877	3.7629	3.40713	4.93223	9.59109	11.0153	12.869	11.9247	13.009	19.7776	20.1076	22.3631	12.1559	15.9964	14.5716	13.6232	44.6745	34.7715	33.5528	25.7233	30.0366	41.9798	41.4848	45.7161	44.4623	37.0953	34.8522	41.9344	53.4231	35.1212	25.7493	43.9819	28.5892	22.9824	31.3716	31.6331	32.7409	25.5281	19.6533	55.1223	16.9261	21.0351	42.0027	15.8551
chr1	131127455	131138340	Dyrk3	ENSMUSG00000016526	-	10.3058	7.71669	5.72358	6.98092	4.23788	6.14332	4.27054	3.10354	9.77351	5.34029	3.87382	6.86208	0.572551	1.79805	1.03559	1.72735	14.3187	4.98287	6.78438	11.3758	9.6699	5.90362	9.01579	20.0886	11.7339	6.45589	26.7321	34.6371	20.9424	5.36376	23.4506	17.1301	13.5962	35.4976	4.27234	8.07146	0.968133	8.22389	12.2758	10.1272	30.258	5.30428	7.31674	3.23836
chr1	131153181	131187658	Eif2d	ENSMUSG00000026427	+	84.5391	90.647	96.2166	53.3144	36.2446	55.1312	50.6343	54.7826	47.5319	81.843	77.0162	84.4984	55.7635	49.4316	53.248	54.8229	70.6934	85.5258	68.9724	85.3176	100.251	80.6245	76.7964	58.2833	81.7861	103.158	92.586	98.8024	118.236	45.8629	73.1696	66.5002	85.8879	24.5406	49.298	80.4224	111.335	59.4965	72.791	115.975	53.2741	58.1701	37.1442	68.7267
chr1	131176410	131245258	Rassf5	ENSMUSG00000026430	-	0.942562	0.785012	0.378769	0.444578	0.474485	0.495681	0.823968	0.380733	0.573585	1.8869	0.603753	0.960889	0.035435	0.046594	0	0.022068	1.09913	0.526908	1.23391	0.050633	0.249472	2.13651	0.157391	1.43447	1.96641	3.20641	0	1.98027	0	4.08861	0	1.01941	0.017295	0	0	0.202637	0.024462	0.659634	1.5995	0	0.329301	1.51531	0	0
chr1	131254343	131279606	Ikbke	ENSMUSG00000042349	-	0.303387	0.253954	0.198562	0.239755	0.296052	0.102089	0.855497	0.25054	0.28227	1.05075	0.42986	0.644541	0.019828	0.431927	0.535042	0.823253	0.357798	0.404968	1.43619	3.56618	0.842476	3.53861	0	1.70545	1.09183	1.28993	5.16785	2.00558	0.882861	1.98687	0.548847	0.277506	0.035651	0	0	0.828365	9.70212	0	1.20484	3.75786	6.54262	1.54976	0.016003	0.579647
chr1	131285251	131527352	Srgap2	ENSMUSG00000026425	-	10.5647	10.0859	10.1318	12.5391	7.3796	10.8791	12.965	13.3382	17.31	16.5944	9.46927	12.6314	4.68475	2.56639	2.55057	2.2292	8.85312	11.1248	7.84573	15.5623	7.1259	11.6401	8.4945	5.91232	6.24585	14.0436	11.5883	12.0325	12.5614	12.927	8.44408	12.2586	2.39804	2.34315	6.56933	2.09221	1.11006	4.04745	1.18936	0.492144	4.68974	2.15318	0.888484	3.31492
chr1	131527903	131539872	Fam72a	ENSMUSG00000055184	+	4.2263	4.95215	4.91753	5.23882	3.95075	4.47392	3.68651	2.37405	5.45867	3.18928	4.41034	3.79233	1.77061	2.22211	1.18351	1.3817	1.68676	1.91106	1.75178	5.04574	0	5.16826	1.73104	0	0	1.63628	2.76279	3.00592	2.84706	0	1.31612	1.45948	8.51074	0	1.78571	5.57368	9.36499	2.88616	11.6754	12.7641	0.1759	11.5564	0	7.93682
chr1	131599239	131612000	Avpr1b	ENSMUSG00000026432	+	0	0	0.010615	0.027362	0.034143	0.215113	0.036904	0.114448	0	0.052189	0.033927	0.171708	0	0	0	0	5.18597	0.601063	4.67551	4.97989	0	0.257117	0	0	5.59533	4.227	4.72094	1.63286	0	0.659085	0	0	0	0	0	0	0	0	0	0	0	0	0	0.452654
chr1	131638306	131675505	Ctse	ENSMUSG00000004552	+	0	0	0	0	0.056638	0.048827	0	0	0	0.046569	0	0	0	0.337978	0	0	1.46466	0	2.975	0	5.6335	12.0635	6.05901	3.09408	0	0.529754	3.33069	3.13173	1.38438	11.2255	23.9539	8.94849	0	0	13.0829	0	8.29413	3.50861	9.69924	1.32006	18.4301	3.42217	37.613	26.6942
chr1	131688695	131715439	Rab7b	ENSMUSG00000052688	+	0.008647	0.056183	0	0.014104	0	0	0	0	0	0.032761	0.062877	0	0	0	0	0	0.09238	0.040206	0.077639	0	0.123657	0	0	0	0	0.392139	0.244522	0	0.047123	0.117229	0	0	0	0	0	0	0	0	0	0	0	0	0	0
chr1	131744022	131771504	Slc26a9	ENSMUSG00000042268	+	0.030244	0	0.011054	0	0.434861	0.326799	0.026008	0.103771	0.069751	0.975224	0.301748	0.067243	0	0	0.117669	0	0	0	0	0	0	0	0	0	0	0	0	0	0	0	0	0	0	0	0	0	0	2.24619	0	0	0	2.30646	0	0
chr1	131797381	131821473	Pm20d1	ENSMUSG00000042251	+	0.580182	0.403775	0.828497	0.519342	0.175067	0.306029	0.570663	0.432962	0.236434	0.601688	1.58736	1.02175	0.630781	1.80269	2.96143	2.2009	7.5012	3.92022	5.98497	6.86874	6.12216	9.71451	12.7043	13.1567	9.46832	7.00508	4.08648	5.11983	3.72968	10.2986	12.0259	2.84822	8.20944	7.33996	0	0.00478	0.842623	1.5389	2.38455	0.048151	4.31517	0	3.05609	3.13501
chr1	131827493	131848865	Slc41a1	ENSMUSG00000013275	+	5.46504	6.7335	5.39893	4.32213	2.18449	3.0959	2.22533	2.23701	2.48353	3.12674	1.40238	2.6306	1.58977	0.81572	1.3457	1.17162	8.35627	5.94403	11.0803	10.3744	5.15395	3.534	11.0186	6.17153	7.42475	5.35055	6.0232	4.2234	1.07992	5.53651	5.35295	3.73957	5.53773	1.18164	3.82504	3.43352	7.1646	2.30477	6.13658	0	0	1.60787	9.67704	4.90502
chr1	131867224	131872887	Rab29	ENSMUSG00000026433	+	2.07108	1.90036	2.5388	1.95142	2.02826	2.01451	3.97329	2.74905	9.2706	6.31321	5.99702	5.46938	0.519171	1.9683	1.27741	1.677	2.57442	9.35623	4.44088	9.20879	7.45071	7.53418	15.2002	18.9413	20.6948	4.73479	1.86718	14.5198	20.9009	28.4176	23.5502	15.3672	30.1399	6.40738	67.496	31.9055	14.2632	28.6602	3.7107	11.4689	38.3575	1.27155	6.09043	29.2972
chr1	131910534	131936321	Nucks1	ENSMUSG00000026434	+	120.857	89.486	86.8828	120.986	81.6844	62.2815	80.4642	71.987	63.7958	61.8042	57.0427	72.0757	56.3148	38.3923	39.1285	38.2442	91.5829	76.1042	74.8143	92.7419	58.7966	74.9441	63.5127	85.5987	87.3902	89.5818	83.6117	97.3662	66.2759	49.7421	32.7855	71.9441	66.5852	40.4933	74.3658	79.9308	76.0909	47.9406	66.3761	59.6436	60.7935	53.6249	38.3544	42.6372
chr1	131962967	131982969	Slc45a3	ENSMUSG00000026435	+	1.57575	1.44275	1.42877	0.938962	0.224831	0.293138	0.212263	0.362151	0.586912	2.35977	0.09455	0.60454	0.623236	1.47169	2.70634	2.85325	0.805364	0.609212	0	0	4.02198	5.18403	3.15722	4.21941	0.88544	2.31395	0	0.811578	0	0.908988	1.81316	5.91651	0	0	0	0	0	0.921305	1.25748	0.045071	0	0	0	0
chr1	132007607	132032612	Elk4	ENSMUSG00000026436	+	12.7305	11.8438	12.6724	15.6263	12.3424	16.5412	19.6493	17.2433	16.5901	15.8103	15.4576	12.437	10.0938	9.5575	7.66807	9.76438	21.1282	12.5941	16.7139	13.4595	9.598	10.7385	9.1288	11.2371	20.7854	19.6845	18.5732	21.6124	17.3078	17.7039	14.9512	10.2117	4.52777	8.16248	23.1934	20.8209	6.25138	5.50133	27.2958	10.7562	16.7989	20.5109	3.71434	10.3028
chr1	132022806	132068062	Mfsd4a	ENSMUSG00000059149	-	0.587148	0.420066	0.697189	1.46179	0.379377	0.481157	0.693085	1.09313	0.973154	0.942834	0.658771	0.434694	0.628631	0.818399	0.173451	0.114851	1.71301	1.71482	3.27171	0.927227	0.290921	1.01721	0.267936	1.28067	0.302844	0.07592	1.09803	0.664019	0.392894	0.587527	1.31859	0.331591	1.88082	0.59832	0.470389	0.488939	0.438484	1.95247	1.55005	0	0.443305	3.97981	3.7402	4.00734
chr1	132112237	132139684	Cdk18	ENSMUSG00000026437	-	3.91716	4.431	4.48563	4.66575	0.262848	0.605737	0.23873	0.470947	0.045246	1.45913	0.170741	0.222094	0	0	0	0	3.65807	0.876387	0.375568	2.14429	4.00602	2.77744	5.99775	2.95755	1.35552	1.30313	0.45159	4.93047	0.653477	0.158964	0.549419	1.96579	5.79779	0	5.08969	1.4758	0.878177	6.43442	1.74972	15.9052	8.55981	3.00582	3.04731	7.97889
chr1	132191431	132259227	Lemd1	ENSMUSG00000079330	+	1.1531	1.35282	2.80559	3.83032	0	0	0	0	0	1.17181	0.219566	0	0	0	0	0	3.65815	0.234359	3.90178	5.21795	0	0	0	0	4.36834	7.47899	0.830697	6.19418	0	0	0	0	0	0	0	0	0	0	0	0	0	0	0	0
chr1	132191457	132209546	Gm29695	ENSMUSG00000118219	+	1.51228	1.3479	1.10917	0	0.027645	0	0	0.2411	0	0.283714	0	0.173242	0	0	0	0	6.23451	4.07994	4.40931	5.26542	0.044302	0	0	0	9.53549	2.00356	1.63063	0	0	0	0	0	0	0	0	0	0	0	0	0	0	0	0	0
chr1	132229048	132229767	Gm10188	ENSMUSG00000066936	-	0	0.428722	0.046817	0.106221	0	0.137345	0	0	0	0	0	0	0	0	0	0	0	0	0	0	0	0	0	0	0	0	0	0	0	0	0	0	0	0	0	0	0	0	0	0	0	0	0	0
chr1	132298626	132307357	Klhdc8a	ENSMUSG00000042115	+	0.021001	0	0	0	0	0	0	0	0.051768	0	0	0	0	0	0	0	0.974131	0	0	0	0	0	0.830175	0	0	1.1017	0	0	0	0	0	0	0	0	0	0	0	0	0	0	0	0	0	0
chr1	132316126	132333488	Nuak2	ENSMUSG00000009772	+	3.52323	4.44144	3.78146	2.85311	11.51	14.9569	7.52482	9.17909	4.37006	1.77414	2.7009	1.49585	11.6048	10.3648	11.8998	11.7109	4.81977	4.57283	0.960154	2.84573	0.925093	9.91221	8.41409	7.13331	4.20742	1.77517	4.47418	1.89972	0.560825	9.32443	2.28326	11.0507	3.73716	22.8426	1.72494	0	0.263301	0	1.2956	0	0	5.17683	3.50547	7.52148
chr1	132356315	132391281	Tmcc2	ENSMUSG00000042066	-	1.28478	1.82086	2.03645	1.54307	0.194445	0.07545	0.071164	0.065145	0.019958	0.206152	0.057675	0.095688	0.054894	0	0.094775	0	1.89138	2.06257	1.6201	6.63091	2.86048	0.882805	5.91598	3.71046	0.533016	2.03673	1.37876	1.05563	0	0.030991	5.91913	2.35439	1.72231	0	0.396926	0.161667	0	0.016779	0	0	0	0	0	0
chr1	132417555	132466958	Dstyk	ENSMUSG00000042046	+	2.06673	2.62516	3.6929	4.86801	1.5943	2.13606	2.2174	1.74789	2.21841	3.35485	1.02513	1.16874	1.96543	0.545465	0.866983	0.2663	5.43156	5.67658	2.55416	4.8768	4.66366	5.10055	3.34076	3.10926	4.36952	4.27742	5.36474	11.703	7.01921	5.58844	9.46926	10.7583	2.39969	3.80004	2.16933	4.84422	0	6.81737	3.79852	6.37235	10.8819	1.26136	2.90676	1.78832
chr1	132477365	132505659	Rbbp5	ENSMUSG00000026439	+	24.1111	24.0866	25.2381	27.5271	19.242	20.0217	23.4416	17.9827	24.2615	21.629	19.5221	23.6742	13.8328	12.8153	13.9737	17.8474	25.3544	20.4534	29.2785	19.4774	18.2205	32.7207	22.2824	30.0185	21.8938	26.0776	17.8359	20.2583	15.9319	11.8694	20.8906	18.0093	18.2616	1.59632	23.2433	27.4346	23.4826	18.9879	44.6977	23.4279	30.127	15.1985	23.7707	31.5561
chr1	132506230	132508639	Tmem81	ENSMUSG00000048174	+	1.97037	1.68674	2.00548	2.09235	2.2394	2.7148	2.58058	2.68177	2.04214	2.48443	1.10199	1.63297	1.13682	2.52228	0.184677	0.51477	0	0.036121	0.358472	1.64759	1.8839	0.162802	0	0.454049	3.43224	1.14354	0	0.015804	0	0	0	0	0	0	0	0	0.004147	0	0	0	0	0	0	0
chr1	132509427	132543256	Cntn2	ENSMUSG00000053024	-	1.46078	3.16308	3.00441	1.51716	0.153884	0	0	0.016415	0.023344	0.225844	0.011816	0.0497	0	0.311738	0	0.046192	7.9508	8.80036	11.0752	5.99028	2.82996	2.35787	2.76902	1.80032	2.44215	4.43193	0.579544	3.91576	1.01264	0.532694	1.13662	2.48432	2.56352	3.72013	3.9614	0	0.625483	0	0	7.73806	1.26693	0	0	2.6795
chr1	132564690	132741797	Nfasc	ENSMUSG00000026442	-	8.49363	14.712	16.9194	9.47192	0.232029	0.231995	0	0.08495	0.038786	0.469301	0.026673	0.188171	0	0.068254	0.189555	0.384538	0.429089	0.842813	0.913816	0.619596	0.273301	0.042942	0	0.520685	0.451546	1.96168	0.249503	0.061502	0.828196	0	1.12506	0	0	0	0.488872	0.333905	0	4.27807	0	0	0	0	0	0
chr1	132880273	132940005	Lrrn2	ENSMUSG00000026443	+	0.160433	0.216603	0.24733	0.096462	0	0	0	0.142786	0	0.095712	0	0.184968	0	0	0	0	0	0	0	0	0.027332	0	0	2.17258	0	0	0	1.50218	0	0	0	0	0	0	0	0	0	0.811367	0	0	0	0	0	0
chr1	132959484	133030561	Mdm4	ENSMUSG00000054387	-	42.4558	42.095	42.9011	64.832	62.8881	63.4536	72.0201	69.0229	76.0642	82.2594	52.0739	50.8488	32.2359	27.4626	25.8707	22.4421	38.001	45.0483	51.2698	47.194	36.3212	41.7868	36.0102	49.0504	47.4166	61.8836	50.1944	64.6612	76.765	51.0864	66.1598	58.7728	27.9223	32.167	33.5893	43.097	36.9598	31.9329	38.9119	38.4554	39.7651	35.6772	41.6588	20.9164
chr1	133045667	133108687	Pik3c2b	ENSMUSG00000026447	+	1.27022	2.84652	2.913	2.38688	0.470906	0.443259	0.113866	0.369853	0.39912	0.511471	0.488121	0.273048	0.728592	0.249947	0.123997	0.575158	12.2748	4.18119	6.07782	7.77557	4.1429	4.88314	6.68986	3.61265	5.71971	3.43314	4.90227	6.85752	2.50904	2.54642	7.45761	4.24383	4.53693	15.9873	3.15355	2.05623	1.87717	1.47471	6.55526	1.38999	2.19814	8.58621	4.73417	4.72824
chr1	133131143	133139783	Ppp1r15b	ENSMUSG00000046062	+	30.2086	27.7173	30.5879	25.6124	23.4281	29.1182	37.7332	32.5108	33.8993	34.7679	34.9438	39.1493	27.3685	25.0259	28.5053	27.6447	20.9249	16.8599	16.4913	26.9416	15.3274	16.4946	22.7231	18.6075	19.4932	16.2994	25.0331	29.5332	18.8989	15.8407	20.1291	22.1102	31.5124	19.1249	27.5803	25.3765	24.4424	23.4332	22.9848	29.9747	21.9651	47.3078	28.8782	34.891
chr1	133164210	133303435	Plekha6	ENSMUSG00000041757	+	0.505392	1.09667	1.08071	1.69035	23.9129	24.9755	38.7693	30.5027	38.5625	31.0115	31.2659	30.0568	9.73232	11.796	11.4278	13.9312	0.478066	6.88047	1.19925	0.796382	11.2892	9.56556	18.3791	12.2155	2.81091	4.15219	2.88328	2.74685	12.3664	17.9493	27.2344	20.4884	21.9197	5.18307	23.7321	6.46249	17.4497	8.89602	6.71388	8.65869	17.9033	16.0237	16.379	12.0093
chr1	133309827	133329722	Gm28040	ENSMUSG00000115958	+	0	0	0	0	4.57375	5.45122	5.5514	5.81126	4.40552	6.49423	7.78687	5.11935	11.8975	13.9866	15.1129	16.2451	0.977423	0	0	0	0	0	0	0.839478	0	0	0	0	3.85319	10.5752	7.19384	1.98847	14.9255	10.6506	0	3.72763	10.316	7.12499	0	26.3109	0	0	19.8167	8.90207
chr1	133321875	133329901	Kiss1	ENSMUSG00000116158	+	0	0	0	0.055047	1.55507	2.75481	2.56631	2.02364	1.68793	2.56343	3.13581	2.04075	8.31461	6.79559	8.25773	6.6229	0.465672	0	0	0.388687	3.56533	3.68806	1.78742	9.28743	0	3.35656	2.15854	0	1.90081	3.47626	8.24578	0	3.12679	7.93688	0	1.85128	6.96873	2.97257	3.41685	14.0362	4.43817	3.02376	13.7938	3.31409
chr1	133350510	133360325	Ren1	ENSMUSG00000070645	+	0	0	0	0	0	0	0	0	0	0	0	0.28372	0	0	0	0	0	0	0	0	0	0	0	0	0	0	0	0	0	0	0	0	0	0	0	0	0	0	0	0	0	0	0	0
chr1	133363572	133380336	Etnk2	ENSMUSG00000070644	+	0.750571	1.07195	0.885032	1.23634	0.019572	0.314278	0.018296	0.622842	0.061468	0.502664	0.150361	0.206797	0.734601	0.188645	0.453034	0	0.989246	5.77983	4.99527	5.79423	4.21158	2.74656	1.37124	5.94136	4.07283	1.56994	0	8.50873	12.0983	9.98499	0.199153	9.78546	23.9976	0	2.5491	0	2.36337	6.54417	0	6.72989	21.0334	4.72354	15.3535	0
chr1	133382303	133424377	Sox13	ENSMUSG00000070643	-	2.61065	3.42199	4.08641	3.44416	0.178902	1.41509	0.443798	0.766321	1.4547	1.37589	1.74355	0.745435	0.40308	0.381537	0.910094	0.104257	4.46516	7.32262	1.99475	4.69067	3.09134	8.91364	18.6458	10.5756	9.03495	5.88272	13.5865	6.30371	4.26644	8.7732	4.00712	8.88814	1.44885	0	0.119968	1.02211	1.34076	4.78137	8.49635	0	6.59267	13.802	0.476972	0.055382
chr1	133603871	133610291	Snrpe	ENSMUSG00000090553	-	1956.08	1709.8	1699.69	2058.31	1658.95	1652.56	1392.16	1440.73	1535.64	1433.16	1486.78	1487.66	1540.42	1000.39	909.199	1045.89	1686.56	2089.22	1933.94	1683.4	1697.71	1713.15	1317.99	1608.17	1708.02	2007.15	1979.09	1874.76	1402.26	1531.75	1278.38	1448.85	1799.66	1747.36	1965.77	1815.35	1954.34	1867.23	1746.32	2194.22	1506.63	1782.43	1948.27	1440.71
chr1	133619862	133661380	Zc3h11a	ENSMUSG00000102976	-	97.6986	76.8333	84.0973	84.6517	103.793	97.2433	124.829	137.978	120.003	128.006	84.2299	98.5758	58.3118	53.518	73.7256	36.6155	70.4949	57.9904	63.2746	83.4927	70.4775	78.5992	76.2629	62.2917	70.1469	99.0405	51.0521	75.229	64.1134	117.754	80.5861	151.601	31.3011	16.463	67.653	46.238	55.2981	43.1759	116.131	46.6281	95.4221	77.0473	31.2088	24.0413
chr1	133619871	133661380	Zc3h11a	ENSMUSG00000116275	-	38.3542	31.2106	21.2086	43.5713	23.8442	64.9293	43.5308	42.3523	59.3714	28.6505	22.9692	28.0189	18.1724	23.0272	19.8811	34.8055	76.5958	68.3442	83.2596	97.7153	77.62	99.86	93.0814	100.267	77.5371	78.7449	85.6429	78.6417	95.3329	100.333	45.3799	1.04973	57.0639	90.6661	0	9.61203	40.1905	30.7064	0.20007	0.433671	64.6915	64.9998	52.7797	56.3625
chr1	133619940	133661318	Gm38394	ENSMUSG00000094410	-	13.5608	17.1941	23.3827	33.3497	59.0186	58.6517	66.4412	56.0376	42.0601	70.7141	52.4163	53.3259	22.3531	14.7763	6.76329	10.1205	14.169	13.4798	9.51533	12.2395	6.8592	13.4727	14.3477	16.6867	18.3598	15.2984	6.70574	21.7818	19.5253	17.244	32.3796	52.6187	6.17166	2.04133	0.535666	26.3675	13.072	5.42127	1.87454	60.0743	7.49555	13.7323	17.5425	4.831
chr1	133655879	133660885	Zbed6	ENSMUSG00000102049	-	0.746865	0.023799	0.179136	0.430347	0.269911	1.15826	1.43012	1.1516	0.749329	1.43912	0.244301	0.181691	0.372817	0.658021	1.13435	0.326376	0.16172	0.092191	0.156299	0.338231	2.19436	0.302232	0.03836	0.081649	0.066478	0.120463	11.6757	1.35187	1.38563	7.59189	0.017028	0.012334	3.31504	1.71637	6.79358	0.711879	0.022929	4.16655	14.775	0.012026	10.1723	2.98936	0.073202	15.5074
chr1	133679091	133690108	Lax1	ENSMUSG00000051998	-	0	0	0	0.061291	0.366816	0	0	0	0	0.084261	0.072797	0.60769	0	0.357118	0	0	0	0	0	0	0	0	0	0	0	0	0	0	0	0	0.265361	0	0	0.025113	0	0	0	0	0	0	0	0	0	0
chr1	133699457	133801041	Atp2b4	ENSMUSG00000026463	-	0.312712	0.209829	0.194425	0.275916	0.281568	0.152553	0.797821	0.511583	0.91303	1.40158	0.319276	0.761782	0.279041	0.126108	0.165852	0.04097	1.66657	1.07085	1.62179	1.01488	5.43306	2.39516	2.89483	3.80516	1.60915	0.849545	2.15783	1.15312	4.30502	4.7273	2.07597	1.46801	0.277178	0.021008	0.294313	2.60846	1.00789	2.94575	0.143755	2.71745	0.190962	0.402599	0.067495	0.695563
chr1	133897199	133907999	Optc	ENSMUSG00000010311	-	0	0.698466	1.27085	0.564011	0.29204	0.541543	0	0.564176	0	0.095885	0	0.094633	0	0	0	0	0	0	0	0	0	0	0	0	0	0	1.22403	0	0	0	2.73809	0	0	0	0	2.73165	0	0	0	0	0	0	0	0
chr1	133910304	133921414	Prelp	ENSMUSG00000041577	-	0	0	0.058857	0.012448	0	0	0	0	0	0.015764	0	0.045071	0	0	0	0	0.393731	0.997108	0.090072	0.855711	0	0.185435	0.093368	0.491918	1.8413	0	0.936923	0	0	0	0	0	0.347921	0	0	0	0	0	0	0	0	0	0	0
chr1	134037254	134048277	Fmod	ENSMUSG00000041559	+	0	0	0	0	0	0	0	0	0	0	0	0.013012	0	0	0	0	0.731873	0.274742	0	0.949631	0.616733	1.5588	1.57784	2.16725	0.032331	0.238126	1.11375	4.94033	3.01374	0	0.678969	2.26312	0.019105	0.220356	2.2582	0	0	0	0.107146	0	2.74001	2.19185	0	0
chr1	134075170	134079120	Btg2	ENSMUSG00000020423	-	6.58798	6.92612	7.23331	5.81773	44.7632	28.3537	20.2673	19.3089	15.1684	20.3846	3.35062	6.9451	11.3817	12.5375	8.43553	8.77158	91.7801	88.0566	68.6216	49.7158	22.7991	17.8647	22.1786	8.92962	148.857	89.8618	83.0114	170.294	58.1281	68.5503	66.752	41.9077	45.4542	62.092	55.3048	68.8889	109.124	129.352	121.421	50.1496	257.478	153.989	116.933	186.134
chr1	134111242	134151540	Chit1	ENSMUSG00000026450	+	0	0.028456	0	0	0	0.278726	0	0	0.537998	2.85081	0.755272	1.16691	0	0	0	0	0	0	0.088526	0	0	0	0	0	0	0	0	0	0	0	0	0	0	0	0	0	0	0	0	0	0	0	0	0
chr1	134182176	134190181	Chil1	ENSMUSG00000064246	+	0.893895	0.676211	0.953658	0.506813	1.59194	2.43796	0.703405	0.623768	0.825893	1.77418	1.62034	1.30401	0	1.75017	2.91943	0.195425	1.70893	0	0.706673	2.13449	0.644805	3.29302	5.59782	0	2.2693	0.127804	8.52664	0	3.53107	5.91771	2.5744	1.23889	0	0	0	0	0	11.2995	0	0	9.76546	0	0	0
chr1	134193448	134201232	Mybph	ENSMUSG00000042451	+	0.063661	0	4e-06	0.065015	0.074619	0	0.00084	0.613664	0	0.7611	0.459908	0.014192	6.51909	0	0	0	0	0	0	0	0	0	0	0	0.931243	0	0	0	0	0	0	0.850433	0	0	0	0	0	0	0	0	0	0	0	0
chr1	134199223	134235431	Adora1	ENSMUSG00000042429	-	0.188089	0.308179	0.516824	0.24031	5.09246	4.05614	4.42352	6.16728	4.23757	12.4865	10.4619	9.28979	0.01895	0.076654	0.626747	0	0	0	0	0	0	0.453127	0	0	0.042261	0	0	0	0.013517	0	0	0	0	0	0	0	0.617457	0	0	0	0	0	0.919531	0
chr1	134289989	134292548	Myog	ENSMUSG00000026459	+	0	0	0	0.057366	0	0	0	0	0	0.187702	0.030483	0	0	0	0	0	0	0	0	0	0	0	0	0	0	0	0	0	0	0	0	0.004555	0	0	0	0	0	0	0	0	0	0	0	0
chr1	134296783	134332928	Ppfia4	ENSMUSG00000026458	-	2.72503	1.99945	1.81283	1.71845	2.80259	1.01122	0.669071	1.82067	2.3192	0.523129	0.781743	0.349648	0.014466	0.266624	0.467808	0	0.255995	0.834345	3.0373	1.24907	0	2.03733	0.864263	0.013144	1.25655	0.826421	0.738883	0.506061	2.43905	0	0.992137	3.07183	0	0	0	0	0	0	0	0	2.53709	0	0	0
chr1	134346097	134361979	Tmem183a	ENSMUSG00000042305	-	78.6805	71.5971	82.5044	80.684	97.4392	90.8215	86.8985	89.5845	73.8883	71.2429	76.3032	82.2321	91.2122	97.6076	106.649	101.205	54.8162	64.0177	86.4981	67.9858	43.573	63.2847	54.2454	61.8608	64.2397	87.4673	73.2281	70.6855	48.6216	50.8539	59.7239	36.5071	27.5529	2.68342	59.6651	88.9016	73.6078	87.9438	49.3213	68.8022	57.0421	67.2845	15.4886	48.2741
chr1	134385940	134390981	4933406M09Rik	ENSMUSG00000050526	+	0	0	0	0	0	0	0	0	0	0	0	0	0	0	0	0	0	0	0	0.038744	0	0	0	0	0	0	0	0	0	0	0	0	0	0	0	0	0	0	0	0	0	0	0	0
chr1	134405559	134411740	Cyb5r1	ENSMUSG00000026456	+	106.377	92.1571	102.955	91.5667	32.4872	43.824	34.7013	35.5563	36.5864	32.3677	33.268	29.3845	23.6169	24.9022	24.9926	25.9419	69.4568	67.4683	99.0167	89.8309	25.7779	18.2706	31.3008	28.8667	80.4347	40.8574	20.4474	52.2612	22.3312	14.7408	20.5716	12.6379	9.55896	60.2034	35.1249	10.4744	20.2703	15.4966	10.1973	28.0021	27.6317	19.2749	22.9395	12.7319
chr1	134415378	134433351	Adipor1	ENSMUSG00000026457	+	45.1749	62.3221	55.3219	60.8513	123.647	96.6	78.4867	88.7743	68.3309	63.5212	67.2347	74.7623	71.5899	83.7156	78.8583	77.165	77.7463	65.9724	88.7708	64.6776	59.6517	69.2926	56.9859	74.4854	91.7586	74.0713	70.298	63.3781	69.928	63.8762	65.5274	63.6878	45.7055	38.3117	43.7966	32.2541	41.6229	44.2205	42.1877	42.6405	41.1766	64.599	37.1438	54.4391
chr1	134455531	134491018	Klhl12	ENSMUSG00000026455	+	35.8011	31.859	33.2006	34.9024	29.1315	23.0615	25.3351	26.0515	24.2343	23.6045	18.2733	20.3758	10.8005	9.81908	8.96181	9.82611	35.4211	28.07	29.1071	43.8433	23.2782	37.7503	22.9485	32.9316	34.8243	31.5483	52.0116	26.3153	27.9422	22.3783	19.4256	28.6665	28.7496	4.00813	12.259	23.0162	36.4102	8.31904	19.1668	0.13861	31.8572	10.6078	0.686741	4.74482
chr1	134494648	134508774	Rabif	ENSMUSG00000042229	+	24.7542	24.4183	26.7593	22.1578	22.8248	32.2415	27.5116	26.9358	25.8544	28.8784	30.0913	32.0286	25.7457	31.0282	29.6905	27.4802	56.8294	24.3053	43.3976	36.2775	29.838	52.519	27.6356	37.6321	29.9354	37.1927	33.5911	27.7167	41.8818	24.0817	34.36	28.3662	29.1151	10.2349	33.2208	45.1545	51.765	24.5236	30.9589	38.0404	47.8939	28.4724	38.8962	31.3906
chr1	134540941	134549682	Mgat4e	ENSMUSG00000046367	-	0.319992	0.144961	0.333695	0.066502	0.263153	0.062996	0.076617	0.185812	0.48955	0.132707	0	0	0	0	0	0	0	0	0	0	0	0	0.032667	0	0	0	0	0	0	0	0	0	0	0	0	0	0	0	0	0	0	0	0	0
chr1	134560171	134635285	Kdm5b	ENSMUSG00000042207	+	92.8521	102.074	98.0823	99.5362	38.6952	34.7708	31.2758	38.581	36.1836	26.5059	22.0009	24.1254	11.0898	9.77026	9.95237	9.43803	88.7228	73.0693	96.255	77.6152	105.793	106.166	114.644	129.563	83.5227	108.131	95.8534	91.4151	133.874	84.2334	121.693	114.02	62.8617	52.3659	52.1603	30.6003	37.5134	54.8274	51.5284	63.6925	59.5509	51.9993	36.6494	52.4699
chr1	134646677	134762593	Syt2	ENSMUSG00000026452	+	0.858846	0.245631	0.375807	0.216314	0.051298	0.27983	0.022175	0.350284	0.951808	0.77528	0.032158	0.035779	0	0.022706	0	0.229929	0	0.042897	0	0.17325	0.104227	0	3.16307	0	0	0	0	0	0	0	0	0	0	0	0	2.48581	0.064163	0	0	0	0	0	0.441225	0
chr1	134754658	134955942	Ppp1r12b	ENSMUSG00000073557	-	4.44341	3.36364	5.11586	5.44081	7.18541	7.88647	8.32499	8.33068	7.57417	9.44302	7.18826	5.57146	1.17837	1.61634	4.45162	1.12005	1.85625	3.85647	2.0241	5.19222	8.90262	3.62142	6.05776	0.911074	2.48619	5.33849	0.696216	2.21892	2.64128	5.79993	4.52654	1.48026	0.038363	0.054102	0	3.81747	10.9194	8.36784	0.076212	0	6.35301	0.631407	2.83335	3.66685
chr1	134962565	134974162	Ube2t	ENSMUSG00000026429	+	134.288	122.115	119.555	154.698	93.7321	75.291	68.3325	90.2616	77.3609	78.9949	56.7466	67.4134	39.8151	31.2115	32.3584	29.0751	54.7193	70.9005	68.7138	66.5795	65.1017	59.892	58.7611	41.3584	81.2917	66.8937	58.8806	71.2414	62.9253	48.7928	38.4763	52.2621	88.217	33.2334	38.3221	86.5452	89.3746	60.3765	102.224	66.0973	120.389	42.7172	52.6157	69.4861
chr1	134983301	135105276	Lgr6	ENSMUSG00000042793	-	0.138009	0.079317	0.069912	0.101694	0.189124	0	0	0.018742	0	0.093953	0.092802	0.084911	0	0	0.004975	0	0	1.786	0.375705	0.30288	1.63694	0.45054	0.210817	0.41132	0	0	0.428249	0	0.344024	0	0.268727	0.161663	0.059816	0	0	0	0	0	0	0	0	0	0	0
chr1	135132700	135145317	Ptpn7	ENSMUSG00000031506	+	0.124668	0.114326	0.010477	0.240204	0.090753	0	0	0.026457	0.011052	0.108733	0.042617	0.130683	0	0	0	0	0	0	0	0.026278	0	0	0	0	0	0	0	0	0	0	0	0	0	0	0	0	0	0	0	0	0	0	0	0
chr1	135146824	135156269	Arl8a	ENSMUSG00000026426	+	4.00236	3.73413	3.10393	4.74263	1.6502	1.97301	1.7432	2.55155	3.64203	2.49641	0.88833	1.37413	0.847973	1.11085	0.243542	1.5616	5.50011	4.68438	4.22527	5.6422	3.31706	5.17496	9.085	5.87929	5.38786	4.60568	0.908862	2.26263	2.59008	8.27083	6.3144	1.28486	0	17.9497	1.54813	3.06393	3.0241	0.3592	0.443864	7.149	0.550804	4.59773	3.49428	0.546857
chr1	135160234	135167681	Gpr37l1	ENSMUSG00000026424	-	0	0.021174	0.078548	0	0	0.07978	0	0	0	0	0	0	0.160706	0	0	0	0	0	0	0	0	0	0	0	0	0	0	0	0	0	0	0	0	0	0	0	0	0	0	0	0	0	0	0
chr1	135253575	135258568	Elf3	ENSMUSG00000003051	-	4.35395	4.72534	3.78499	2.80791	21.106	16.482	24.4186	21.5384	71.4521	69.7258	53.9362	43.7742	11.0813	18.8342	15.1914	14.3143	42.4603	24.2095	32.7154	52.2573	25.4345	6.82697	18.8823	16.7334	55.4611	35.5279	26.5682	26.9428	25.5012	26.7498	9.73981	11.9953	119.429	78.2833	60.6102	125.73	113.161	163.045	65.4742	60.6374	73.1279	256.035	410.718	261.038
chr1	135262712	135284084	Rnpep	ENSMUSG00000041926	-	34.9765	50.0287	47.9385	24.0423	43.5882	90.5577	90.659	89.1078	162.261	165.235	167.91	170.249	66.4137	79.5392	90.1661	73.6637	75.0154	86.1061	92.5574	75.0163	66.9189	81.2546	103.572	60.9887	57.507	52.8904	56.8185	65.8934	77.1097	70.2744	57.5495	90.378	82.3843	47.4254	109.884	65.1231	124.229	128.515	55.044	82.8486	73.6922	110.838	150.108	142.075
chr1	135295213	135313778	Timm17a	ENSMUSG00000062580	-	54.976	42.7396	43.0088	46.4804	58.8563	61.7315	78.7408	59.6848	76.4372	62.4088	80.3478	71.6798	87.5674	76.6105	99.1323	99.4608	47.8852	55.6569	56.3743	45.0705	33.5909	42.7039	34.4083	53.0033	35.6971	50.5884	60.9255	39.927	50.5675	31.3533	44.7827	57.3548	37.3448	27.8148	42.1515	53.6359	46.1323	47.3482	46.077	62.7367	47.7481	92.0204	45.5724	95.7931
chr1	135324807	135368065	Lmod1	ENSMUSG00000048096	+	0.048641	0.10003	0.07144	0.219918	0.284623	0.063078	0.19628	0.047203	0.611303	0.426611	0.216736	0.217137	0.101607	0.012636	0.155264	0	0.49494	0.28378	1.77301	0.106869	0.073303	1.40804	0.13906	1.43671	0.135212	0.668114	1.60395	0.357241	2.79128	2.43428	0.60787	0.629764	0	0	0	1.16639	0	0	0	1.06286	0	0	0	0
chr1	135371057	135375237	Shisa4	ENSMUSG00000041889	-	4.33977	4.97757	5.64246	2.33875	6.25054	11.028	12.6547	8.72182	18.1003	19.7749	19.5959	18.2964	9.40986	12.3638	15.6708	13.8346	50.1546	26.8316	39.416	38.4702	66.5035	63.9467	44.9287	61.9082	24.9346	14.8492	26.1461	20.4516	32.6636	31.8275	53.917	42.1566	11.2258	28.1226	33.7674	16.7486	19.8508	28.475	38.0386	24.2928	16.5992	36.6584	23.8884	24.935
chr1	135382312	135430499	Ipo9	ENSMUSG00000041879	-	67.1284	83.8363	88.3312	76.5698	73.8877	78.1487	80.507	82.6004	86.1492	92.7534	56.6213	64.3238	26.9815	26.0968	30.2636	30.0086	73.1971	64.6825	75.3674	84.8626	71.774	80.5814	75.2074	66.5369	65.0842	69.3133	83.3784	68.9711	73.758	57.3925	43.5205	53.6837	28.3877	12.4685	42.7866	63.031	42.9417	39.3491	39.3477	61.0762	55.5767	34.0746	29.5345	44.7322
[truncated: 20,879 more rows]

## Sheet: Table4_RNAseq_Diff_Expr
chr	start	end	gene_id	gene_name	gene_type	lfc_E95_emGut_vs_exGut	expr_E95_emMidgut_EPCAM_GFP_mCherry_dual_low	expr_E95_emHindgut_EPCAM_GFP_mCherry_dual_low	expr_E95_exMidgut_EPCAM_mCherry	expr_E95_exHindgut_EPCAM_mCherry	promoter_type	promoter_status_E65	meth_E65_Epi	meth_E65_exEndo1	meth_E65_exEndo2	meth_E95_emMidgut_EPCAM_GFP_mCherry_dual_low	meth_E95_emHindgut_EPCAM_GFP_mCherry_dual_low	meth_E95_exMidgut_EPCAM_mCherry	meth_E95_exHindgut_EPCAM_mCherry	meth_E95_YsEndo_mCherry
[truncated: 302 more rows]

[truncated: 8 more sheets: Table5_methyl_sensitive_genes, Table6_WGBS_stats, Table7_hyper_CGIs, Table8_scRNA_E135_stats, Table9_RRBS_stats, Table10_gRNA, Table11_MULTI-Seq_oligo, Table12_antibodies]
